# Supplementary material for: Does Prosociality in Early-to Mid-Adolescence Protect Against Later Development of Antisocial Behaviours?
Source: J Early Adolesc. 2023 Nov 13;44(9):1124–53. doi: 10.1177/02724316231210254 (PMC11446672; doi:10.1177/02724316231210254)
Supplement: Supplemental Material - Does Prosociality in Early-to Mid-Adolescence Protect Against Later Development of Antisocial Behaviours? [file sj-zip-1-jea-10.1177_02724316231210254.zip]

Archive with 12 entries (12 files):
- Appendix F ri-clpm_self-report_r&r - aggression.out
- Appendix C ri-clpm_teacher-report_r&r - bullying.out
- Appendix B ri-clpm_teacher-report_r&r - aggression - bootstrap.out
- Appendix H ri-clpm_self-report_r&r - bullying - bootstrap.out
- Appendix I ri-clpm_self-report_r&r - bullying.out
- Appendix A ri-clpm_teacher-report_r&r - aggression.out
- Appendix J ri-clpm_self-report_r&r_combined.out
- Appendix K ri-clpm_self-report_r&r - aggression - no empathy.out
- Appendix E ri-clpm_teacher-report_r&r_combined.out
- Appendix G ri-clpm_self-report_r&r - aggression - bootstrap.out
- Appendix D ri-clpm_teacher-report_r&r - bullying - bootstrap.out
- Appendix L ri-clpm_self-report_r&r - bullying - no empathy.out
