# Supplementary material for: Does Prosociality in Early-to Mid-Adolescence Protect Against Later Development of Antisocial Behaviours?
Source: J Early Adolesc. 2023 Nov 13;44(9):1124–53. doi: 10.1177/02724316231210254 (PMC11446672; doi:10.1177/02724316231210254)
Supplement: Supplemental Material - Does Prosociality in Early-to Mid-Adolescence Protect Against Later Development of Antisocial Behaviours? [file sj-zip-1-jea-10.1177_02724316231210254.zip › Appendix F ri-clpm_self-report_r&r - aggression.out]

Mplus VERSION 8.8
MUTHEN & MUTHEN
11/08/2022   6:17 PM

INPUT INSTRUCTIONS


  TITLE: CLPM dual path

  DATA:
    FILE IS "data_s.dat";


  VARIABLE:

    NAMES ARE KEY PRO_11 PRO_13 PRO_15 PRO_17 Agg_11 Agg_13 Agg_15 Agg_17
                  PEER_11 PEER_13 PEER_15 PEER_17
                  VICT_11 VICT_13 VICT_15 VICT_17
                  PERP_11 PERP_13 PERP_15 PERP_17 GENDER;

    USEVARIABLES ARE PRO_11 PRO_13 PRO_15 Agg_11 Agg_13 Agg_15
                     PEER_11 PEER_13 PEER_15
                     GENDER;


    MISSING ARE ALL (-999);

  ANALYSIS:
      !BOOTSTRAP=1000;
      ESTIMATOR=MLR;
      ITERATIONS=20000;
      model=nocovariances;

  MODEL:
      !LGC part
      i_PRO BY PRO_11@1 PRO_13@1 PRO_15@1;
      i_AGG BY AGG_11@1 AGG_13@1 AGG_15@1;
      i_PEER BY PEER_11@1 PEER_13@1 PEER_15@1;


      !Create within-person centered variables
      L_PRO_11 by PRO_11@1;
      L_PRO_13 by PRO_13@1;
      L_PRO_15 by PRO_15@1;
      L_AGG_11 by AGG_11@1;
      L_AGG_13 by AGG_13@1;
      L_AGG_15 by AGG_15@1;
      L_PEER_11 by PEER_11@1;
      L_PEER_13 by PEER_13@1;
      L_PEER_15 by PEER_15@1;


      !Constrain the measurement error variances to zero
      PRO_11-PEER_15@0;

      !Estimate the lagged effects between
      !the within-person centered variables
      L_PRO_15 ON L_PRO_13 L_AGG_13 L_PEER_13;
      L_AGG_15 ON L_PRO_13 L_AGG_13 L_PEER_13 L_PRO_11;
      L_PEER_15 ON L_PRO_13 L_AGG_13 L_PEER_13;


      L_PRO_13 ON L_PRO_11 L_AGG_11 L_PEER_11;
      L_AGG_13 ON L_PRO_11 L_AGG_11 L_PEER_11;
      L_PEER_13 ON L_PRO_11 L_AGG_11 L_PEER_11;

      !Estimate the covariance between the random intercepts
      i_PRO with i_AGG;
      i_PRO with i_PEER;
      i_AGG with i_PEER;

      !Regress Intercept on Gender
      i_PRO on GENDER;
      i_AGG on GENDER;
      i_PEER on GENDER;


      !Estimate the covariance between the within-person
      !components at the first wave
      L_PRO_11 with L_AGG_11;
      L_PRO_11 with L_PEER_11;
      L_AGG_11 with L_PEER_11;


      !Estimate the covariances between the residuals of
      !the within-person components (the innovations)

      L_PRO_15 with L_AGG_15;
      L_PRO_15 with L_PEER_15;
      L_AGG_15 with L_PEER_15;

      L_PRO_13 with L_AGG_13;
      L_PRO_13 with L_PEER_13;
      L_AGG_13 with L_PEER_13;

  model indirect:
     L_AGG_15 IND L_PEER_13 L_PRO_11;

  OUTPUT: Stand MOD(ALL) TECH4;


*** WARNING
  Data set contains cases with missing on all variables except
  x-variables.  These cases were not included in the analysis.
  Number of cases with missing on all variables except x-variables:  153
   1 WARNING(S) FOUND IN THE INPUT INSTRUCTIONS


CLPM dual path

SUMMARY OF ANALYSIS

Number of groups                                                 1
Number of observations                                        1522

Number of dependent variables                                    9
Number of independent variables                                  1
Number of continuous latent variables                           12

Observed dependent variables

  Continuous
   PRO_11      PRO_13      PRO_15      AGG_11      AGG_13      AGG_15
   PEER_11     PEER_13     PEER_15

Observed independent variables
   GENDER

Continuous latent variables
   I_PRO       I_AGG       I_PEER      L_PRO_11    L_PRO_13    L_PRO_15
   L_AGG_11    L_AGG_13    L_AGG_15    L_PEER_1    L_PEER_1    L_PEER_1


Estimator                                                      MLR
Information matrix                                        OBSERVED
Maximum number of iterations                                 20000
Convergence criterion                                    0.500D-04
Maximum number of steepest descent iterations                   20
Maximum number of iterations for H1                           2000
Convergence criterion for H1                             0.100D-03

Input data file(s)
  data_s.dat

Input data format  FREE


SUMMARY OF DATA

     Number of missing data patterns            61


COVARIANCE COVERAGE OF DATA

Minimum covariance coverage value   0.100


     PROPORTION OF DATA PRESENT


           Covariance Coverage
              PRO_11        PRO_13        PRO_15        AGG_11        AGG_13
              ________      ________      ________      ________      ________
 PRO_11         0.727
 PRO_13         0.625         0.853
 PRO_15         0.668         0.803         0.919
 AGG_11         0.691         0.612         0.650         0.708
 AGG_13         0.615         0.802         0.792         0.602         0.839
 AGG_15         0.658         0.794         0.881         0.641         0.783
 PEER_11        0.723         0.645         0.689         0.704         0.634
 PEER_13        0.651         0.851         0.841         0.635         0.836
 PEER_15        0.689         0.829         0.919         0.671         0.817
 GENDER         0.727         0.853         0.919         0.708         0.839


           Covariance Coverage
              AGG_15        PEER_11       PEER_13       PEER_15       GENDER
              ________      ________      ________      ________      ________
 AGG_15         0.903
 PEER_11        0.678         0.750
 PEER_13        0.831         0.672         0.894
 PEER_15        0.903         0.712         0.870         0.949
 GENDER         0.903         0.750         0.894         0.949         1.000


UNIVARIATE SAMPLE STATISTICS


     UNIVARIATE HIGHER-ORDER MOMENT DESCRIPTIVE STATISTICS

         Variable/         Mean/     Skewness/   Minimum/ % with                Percentiles
        Sample Size      Variance    Kurtosis    Maximum  Min/Max      20%/60%    40%/80%    Median

     PRO_11                3.733      -0.457       1.375    0.18%       3.250      3.625      3.750
            1106.000       0.459       0.147       5.000    1.63%       4.000      4.375
     PRO_13                3.562      -0.399       1.000    0.08%       3.000      3.375      3.625
            1298.000       0.465       0.040       5.000    0.85%       3.750      4.125
     PRO_15                3.605      -0.319       1.250    0.07%       3.125      3.500      3.625
            1399.000       0.399       0.165       5.000    1.07%       3.750      4.125
     AGG_11                1.468       1.578       1.000    5.19%       1.133      1.267      1.400
            1078.000       0.149       3.490       3.533    0.09%       1.467      1.733
     AGG_13                1.727       1.304       1.000    1.41%       1.333      1.533      1.600
            1277.000       0.249       2.694       4.800    0.08%       1.733      2.133
     AGG_15                1.676       1.328       1.000    1.53%       1.267      1.467      1.600
            1375.000       0.223       2.465       4.000    0.15%       1.667      2.000
     PEER_11               3.338      -0.841       1.000    0.26%       3.000      3.333      3.333
            1141.000       0.363       0.524       4.000   28.40%       3.667      4.000
     PEER_13               3.291      -0.802       1.000    0.66%       2.667      3.000      3.333
            1361.000       0.378       0.614       4.000   25.42%       3.667      4.000
     PEER_15               3.290      -0.746       1.000    0.42%       3.000      3.000      3.333
            1445.000       0.359       0.491       4.000   24.08%       3.667      4.000
     GENDER                0.485       0.060       0.000   51.51%       0.000      0.000      0.000
            1522.000       0.250      -1.996       1.000   48.49%       1.000      1.000


THE MODEL ESTIMATION TERMINATED NORMALLY


MODEL FIT INFORMATION

Number of Free Parameters                       55

Loglikelihood

          H0 Value                       -8710.480
          H0 Scaling Correction Factor      1.2724
            for MLR
          H1 Value                       -8699.074
          H1 Scaling Correction Factor      1.2380
            for MLR

Information Criteria

          Akaike (AIC)                   17530.960
          Bayesian (BIC)                 17823.988
          Sample-Size Adjusted BIC       17649.267
            (n* = (n + 2) / 24)

Chi-Square Test of Model Fit

          Value                             22.781*
          Degrees of Freedom                     8
          P-Value                           0.0037
          Scaling Correction Factor         1.0013
            for MLR

*   The chi-square value for MLM, MLMV, MLR, ULSMV, WLSM and WLSMV cannot be used
    for chi-square difference testing in the regular way.  MLM, MLR and WLSM
    chi-square difference testing is described on the Mplus website.  MLMV, WLSMV,
    and ULSMV difference testing is done using the DIFFTEST option.

RMSEA (Root Mean Square Error Of Approximation)

          Estimate                           0.035
          90 Percent C.I.                    0.018  0.052
          Probability RMSEA <= .05           0.924

CFI/TLI

          CFI                                0.992
          TLI                                0.953

Chi-Square Test of Model Fit for the Baseline Model

          Value                           1801.143
          Degrees of Freedom                    45
          P-Value                           0.0000

SRMR (Standardized Root Mean Square Residual)

          Value                              0.020


MODEL RESULTS

                                                    Two-Tailed
                    Estimate       S.E.  Est./S.E.    P-Value

 I_PRO    BY
    PRO_11             1.000      0.000    999.000    999.000
    PRO_13             1.000      0.000    999.000    999.000
    PRO_15             1.000      0.000    999.000    999.000

 I_AGG    BY
    AGG_11             1.000      0.000    999.000    999.000
    AGG_13             1.000      0.000    999.000    999.000
    AGG_15             1.000      0.000    999.000    999.000

 I_PEER   BY
    PEER_11            1.000      0.000    999.000    999.000
    PEER_13            1.000      0.000    999.000    999.000
    PEER_15            1.000      0.000    999.000    999.000

 L_PRO_11 BY
    PRO_11             1.000      0.000    999.000    999.000

 L_PRO_13 BY
    PRO_13             1.000      0.000    999.000    999.000

 L_PRO_15 BY
    PRO_15             1.000      0.000    999.000    999.000

 L_AGG_11 BY
    AGG_11             1.000      0.000    999.000    999.000

 L_AGG_13 BY
    AGG_13             1.000      0.000    999.000    999.000

 L_AGG_15 BY
    AGG_15             1.000      0.000    999.000    999.000

 L_PEER_1 BY
    PEER_11            1.000      0.000    999.000    999.000

 L_PEER_1 BY
    PEER_13            1.000      0.000    999.000    999.000

 L_PEER_1 BY
    PEER_15            1.000      0.000    999.000    999.000

 L_PRO_15 ON
    L_PRO_13           0.285      0.059      4.876      0.000
    L_AGG_13          -0.031      0.059     -0.518      0.604
    L_PEER_13         -0.048      0.036     -1.329      0.184

 L_AGG_15 ON
    L_PRO_13          -0.032      0.038     -0.854      0.393
    L_AGG_13           0.382      0.055      6.985      0.000
    L_PEER_13         -0.031      0.027     -1.116      0.264
    L_PRO_11          -0.002      0.031     -0.057      0.954

 L_PEER_1 ON
    L_PRO_13           0.011      0.050      0.227      0.821
    L_AGG_13          -0.088      0.053     -1.656      0.098
    L_PEER_13          0.181      0.046      3.924      0.000

 L_PRO_13 ON
    L_PRO_11           0.117      0.066      1.768      0.077
    L_AGG_11          -0.216      0.137     -1.573      0.116
    L_PEER_11         -0.020      0.046     -0.427      0.669

 L_AGG_13 ON
    L_PRO_11          -0.018      0.043     -0.423      0.672
    L_AGG_11           0.276      0.115      2.406      0.016
    L_PEER_11         -0.024      0.032     -0.768      0.443

 L_PEER_1 ON
    L_PRO_11           0.026      0.051      0.499      0.617
    L_AGG_11          -0.193      0.112     -1.722      0.085
    L_PEER_11          0.112      0.055      2.038      0.042

 I_PRO    ON
    GENDER             0.407      0.026     15.740      0.000

 I_AGG    ON
    GENDER            -0.166      0.018     -9.052      0.000

 I_PEER   ON
    GENDER            -0.020      0.023     -0.902      0.367

 I_PRO    WITH
    I_AGG             -0.012      0.011     -1.087      0.277
    I_PEER             0.017      0.012      1.437      0.151

 I_AGG    WITH
    I_PEER            -0.013      0.009     -1.520      0.129

 L_PRO_11 WITH
    L_AGG_11          -0.036      0.013     -2.856      0.004
    L_PEER_11          0.072      0.014      4.979      0.000

 L_AGG_11 WITH
    L_PEER_11         -0.041      0.010     -3.974      0.000

 L_PRO_15 WITH
    L_AGG_15          -0.012      0.008     -1.519      0.129
    L_PEER_15          0.040      0.010      3.822      0.000

 L_AGG_15 WITH
    L_PEER_15         -0.022      0.008     -2.902      0.004

 L_PRO_13 WITH
    L_AGG_13          -0.046      0.012     -3.772      0.000
    L_PEER_13          0.053      0.014      3.754      0.000

 L_AGG_13 WITH
    L_PEER_13         -0.047      0.010     -4.554      0.000

 Intercepts
    PRO_11             3.538      0.024    145.692      0.000
    PRO_13             3.361      0.023    147.674      0.000
    PRO_15             3.408      0.022    158.259      0.000
    AGG_11             1.553      0.016     95.970      0.000
    AGG_13             1.814      0.018    103.617      0.000
    AGG_15             1.758      0.017    104.189      0.000
    PEER_11            3.343      0.021    156.032      0.000
    PEER_13            3.302      0.020    165.184      0.000
    PEER_15            3.299      0.019    171.203      0.000

 Variances
    L_PRO_11           0.313      0.022     13.985      0.000
    L_AGG_11           0.093      0.012      7.607      0.000
    L_PEER_11          0.328      0.022     15.233      0.000

 Residual Variances
    PRO_11             0.000      0.000    999.000    999.000
    PRO_13             0.000      0.000    999.000    999.000
    PRO_15             0.000      0.000    999.000    999.000
    AGG_11             0.000      0.000    999.000    999.000
    AGG_13             0.000      0.000    999.000    999.000
    AGG_15             0.000      0.000    999.000    999.000
    PEER_11            0.000      0.000    999.000    999.000
    PEER_13            0.000      0.000    999.000    999.000
    PEER_15            0.000      0.000    999.000    999.000
    I_PRO              0.108      0.020      5.404      0.000
    I_AGG              0.048      0.012      4.052      0.000
    I_PEER             0.036      0.015      2.364      0.018
    L_PRO_13           0.294      0.021     13.758      0.000
    L_PRO_15           0.232      0.013     17.168      0.000
    L_AGG_13           0.185      0.014     13.078      0.000
    L_AGG_15           0.141      0.009     15.717      0.000
    L_PEER_13          0.332      0.019     17.515      0.000
    L_PEER_15          0.308      0.017     18.308      0.000


QUALITY OF NUMERICAL RESULTS

     Condition Number for the Information Matrix              0.537E-03
       (ratio of smallest to largest eigenvalue)


STANDARDIZED MODEL RESULTS


STDYX Standardization

                                                    Two-Tailed
                    Estimate       S.E.  Est./S.E.    P-Value

 I_PRO    BY
    PRO_11             0.568      0.037     15.518      0.000
    PRO_13             0.574      0.040     14.389      0.000
    PRO_15             0.606      0.040     15.213      0.000

 I_AGG    BY
    AGG_11             0.608      0.062      9.762      0.000
    AGG_13             0.470      0.052      9.064      0.000
    AGG_15             0.491      0.052      9.391      0.000

 I_PEER   BY
    PEER_11            0.315      0.066      4.782      0.000
    PEER_13            0.309      0.065      4.740      0.000
    PEER_15            0.318      0.067      4.755      0.000

 L_PRO_11 BY
    PRO_11             0.823      0.025     32.585      0.000

 L_PRO_13 BY
    PRO_13             0.819      0.028     29.325      0.000

 L_PRO_15 BY
    PRO_15             0.795      0.030     26.197      0.000

 L_AGG_11 BY
    AGG_11             0.794      0.048     16.606      0.000

 L_AGG_13 BY
    AGG_13             0.883      0.028     32.029      0.000

 L_AGG_15 BY
    AGG_15             0.871      0.029     29.621      0.000

 L_PEER_1 BY
    PEER_11            0.949      0.022     43.347      0.000

 L_PEER_1 BY
    PEER_13            0.951      0.021     44.752      0.000

 L_PEER_1 BY
    PEER_15            0.948      0.022     42.342      0.000

 L_PRO_15 ON
    L_PRO_13           0.310      0.063      4.960      0.000
    L_AGG_13          -0.027      0.051     -0.519      0.604
    L_PEER_13         -0.055      0.041     -1.342      0.180

 L_AGG_15 ON
    L_PRO_13          -0.043      0.050     -0.850      0.395
    L_AGG_13           0.404      0.054      7.478      0.000
    L_PEER_13         -0.043      0.039     -1.113      0.266
    L_PRO_11          -0.002      0.042     -0.057      0.954

 L_PEER_1 ON
    L_PRO_13           0.011      0.049      0.227      0.821
    L_AGG_13          -0.068      0.041     -1.645      0.100
    L_PEER_13          0.187      0.047      4.011      0.000

 L_PRO_13 ON
    L_PRO_11           0.119      0.067      1.786      0.074
    L_AGG_11          -0.119      0.076     -1.572      0.116
    L_PEER_11         -0.020      0.048     -0.428      0.669

 L_AGG_13 ON
    L_PRO_11          -0.023      0.055     -0.421      0.674
    L_AGG_11           0.191      0.084      2.284      0.022
    L_PEER_11         -0.032      0.041     -0.768      0.442

 L_PEER_1 ON
    L_PRO_11           0.024      0.049      0.499      0.618
    L_AGG_11          -0.101      0.059     -1.713      0.087
    L_PEER_11          0.110      0.054      2.038      0.042

 I_PRO    ON
    GENDER             0.527      0.042     12.457      0.000

 I_AGG    ON
    GENDER            -0.355      0.045     -7.917      0.000

 I_PEER   ON
    GENDER            -0.053      0.061     -0.870      0.384

 I_PRO    WITH
    I_AGG             -0.170      0.150     -1.134      0.257
    I_PEER             0.273      0.175      1.554      0.120

 I_AGG    WITH
    I_PEER            -0.318      0.179     -1.782      0.075

 L_PRO_11 WITH
    L_AGG_11          -0.210      0.071     -2.974      0.003
    L_PEER_11          0.225      0.043      5.228      0.000

 L_AGG_11 WITH
    L_PEER_11         -0.235      0.053     -4.441      0.000

 L_PRO_15 WITH
    L_AGG_15          -0.066      0.043     -1.525      0.127
    L_PEER_15          0.148      0.037      3.970      0.000

 L_AGG_15 WITH
    L_PEER_15         -0.108      0.037     -2.944      0.003

 L_PRO_13 WITH
    L_AGG_13          -0.197      0.051     -3.867      0.000
    L_PEER_13          0.170      0.043      3.939      0.000

 L_AGG_13 WITH
    L_PEER_13         -0.191      0.040     -4.829      0.000

 Intercepts
    PRO_11             5.208      0.127     41.037      0.000
    PRO_13             4.997      0.110     45.455      0.000
    PRO_15             5.352      0.119     45.150      0.000
    AGG_11             4.039      0.117     34.656      0.000
    AGG_13             3.642      0.092     39.758      0.000
    AGG_15             3.689      0.088     41.820      0.000
    PEER_11            5.538      0.150     36.927      0.000
    PEER_13            5.370      0.133     40.275      0.000
    PEER_15            5.510      0.132     41.817      0.000

 Variances
    L_PRO_11           1.000      0.000    999.000    999.000
    L_AGG_11           1.000      0.000    999.000    999.000
    L_PEER_11          1.000      0.000    999.000    999.000

 Residual Variances
    PRO_11             0.000    999.000    999.000    999.000
    PRO_13             0.000    999.000    999.000    999.000
    PRO_15             0.000    999.000    999.000    999.000
    AGG_11             0.000    999.000    999.000    999.000
    AGG_13             0.000    999.000    999.000    999.000
    AGG_15             0.000    999.000    999.000    999.000
    PEER_11            0.000    999.000    999.000    999.000
    PEER_13            0.000    999.000    999.000    999.000
    PEER_15            0.000    999.000    999.000    999.000
    I_PRO              0.722      0.045     16.196      0.000
    I_AGG              0.874      0.032     27.539      0.000
    I_PEER             0.997      0.007    152.397      0.000
    L_PRO_13           0.967      0.025     38.518      0.000
    L_PRO_15           0.903      0.038     23.483      0.000
    L_AGG_13           0.957      0.033     29.093      0.000
    L_AGG_15           0.817      0.044     18.764      0.000
    L_PEER_13          0.970      0.019     51.099      0.000
    L_PEER_15          0.954      0.019     49.252      0.000


STDY Standardization

                                                    Two-Tailed
                    Estimate       S.E.  Est./S.E.    P-Value

 I_PRO    BY
    PRO_11             0.568      0.037     15.518      0.000
    PRO_13             0.574      0.040     14.389      0.000
    PRO_15             0.606      0.040     15.213      0.000

 I_AGG    BY
    AGG_11             0.608      0.062      9.762      0.000
    AGG_13             0.470      0.052      9.064      0.000
    AGG_15             0.491      0.052      9.391      0.000

 I_PEER   BY
    PEER_11            0.315      0.066      4.782      0.000
    PEER_13            0.309      0.065      4.740      0.000
    PEER_15            0.318      0.067      4.755      0.000

 L_PRO_11 BY
    PRO_11             0.823      0.025     32.585      0.000

 L_PRO_13 BY
    PRO_13             0.819      0.028     29.325      0.000

 L_PRO_15 BY
    PRO_15             0.795      0.030     26.197      0.000

 L_AGG_11 BY
    AGG_11             0.794      0.048     16.606      0.000

 L_AGG_13 BY
    AGG_13             0.883      0.028     32.029      0.000

 L_AGG_15 BY
    AGG_15             0.871      0.029     29.621      0.000

 L_PEER_1 BY
    PEER_11            0.949      0.022     43.347      0.000

 L_PEER_1 BY
    PEER_13            0.951      0.021     44.752      0.000

 L_PEER_1 BY
    PEER_15            0.948      0.022     42.342      0.000

 L_PRO_15 ON
    L_PRO_13           0.310      0.063      4.960      0.000
    L_AGG_13          -0.027      0.051     -0.519      0.604
    L_PEER_13         -0.055      0.041     -1.342      0.180

 L_AGG_15 ON
    L_PRO_13          -0.043      0.050     -0.850      0.395
    L_AGG_13           0.404      0.054      7.478      0.000
    L_PEER_13         -0.043      0.039     -1.113      0.266
    L_PRO_11          -0.002      0.042     -0.057      0.954

 L_PEER_1 ON
    L_PRO_13           0.011      0.049      0.227      0.821
    L_AGG_13          -0.068      0.041     -1.645      0.100
    L_PEER_13          0.187      0.047      4.011      0.000

 L_PRO_13 ON
    L_PRO_11           0.119      0.067      1.786      0.074
    L_AGG_11          -0.119      0.076     -1.572      0.116
    L_PEER_11         -0.020      0.048     -0.428      0.669

 L_AGG_13 ON
    L_PRO_11          -0.023      0.055     -0.421      0.674
    L_AGG_11           0.191      0.084      2.284      0.022
    L_PEER_11         -0.032      0.041     -0.768      0.442

 L_PEER_1 ON
    L_PRO_11           0.024      0.049      0.499      0.618
    L_AGG_11          -0.101      0.059     -1.713      0.087
    L_PEER_11          0.110      0.054      2.038      0.042

 I_PRO    ON
    GENDER             1.055      0.085     12.457      0.000

 I_AGG    ON
    GENDER            -0.709      0.090     -7.917      0.000

 I_PEER   ON
    GENDER            -0.107      0.123     -0.870      0.384

 I_PRO    WITH
    I_AGG             -0.170      0.150     -1.134      0.257
    I_PEER             0.273      0.175      1.554      0.120

 I_AGG    WITH
    I_PEER            -0.318      0.179     -1.782      0.075

 L_PRO_11 WITH
    L_AGG_11          -0.210      0.071     -2.974      0.003
    L_PEER_11          0.225      0.043      5.228      0.000

 L_AGG_11 WITH
    L_PEER_11         -0.235      0.053     -4.441      0.000

 L_PRO_15 WITH
    L_AGG_15          -0.066      0.043     -1.525      0.127
    L_PEER_15          0.148      0.037      3.970      0.000

 L_AGG_15 WITH
    L_PEER_15         -0.108      0.037     -2.944      0.003

 L_PRO_13 WITH
    L_AGG_13          -0.197      0.051     -3.867      0.000
    L_PEER_13          0.170      0.043      3.939      0.000

 L_AGG_13 WITH
    L_PEER_13         -0.191      0.040     -4.829      0.000

 Intercepts
    PRO_11             5.208      0.127     41.037      0.000
    PRO_13             4.997      0.110     45.455      0.000
    PRO_15             5.352      0.119     45.150      0.000
    AGG_11             4.039      0.117     34.656      0.000
    AGG_13             3.642      0.092     39.758      0.000
    AGG_15             3.689      0.088     41.820      0.000
    PEER_11            5.538      0.150     36.927      0.000
    PEER_13            5.370      0.133     40.275      0.000
    PEER_15            5.510      0.132     41.817      0.000

 Variances
    L_PRO_11           1.000      0.000    999.000    999.000
    L_AGG_11           1.000      0.000    999.000    999.000
    L_PEER_11          1.000      0.000    999.000    999.000

 Residual Variances
    PRO_11           999.000    999.000    999.000    999.000
    PRO_13           999.000    999.000    999.000    999.000
    PRO_15           999.000    999.000    999.000    999.000
    AGG_11           999.000    999.000    999.000    999.000
    AGG_13           999.000    999.000    999.000    999.000
    AGG_15           999.000    999.000    999.000    999.000
    PEER_11          999.000    999.000    999.000    999.000
    PEER_13          999.000    999.000    999.000    999.000
    PEER_15          999.000    999.000    999.000    999.000
    I_PRO              0.722      0.045     16.196      0.000
    I_AGG              0.874      0.032     27.539      0.000
    I_PEER             0.997      0.007    152.397      0.000
    L_PRO_13           0.967      0.025     38.518      0.000
    L_PRO_15           0.903      0.038     23.483      0.000
    L_AGG_13           0.957      0.033     29.093      0.000
    L_AGG_15           0.817      0.044     18.764      0.000
    L_PEER_13          0.970      0.019     51.099      0.000
    L_PEER_15          0.954      0.019     49.252      0.000


STD Standardization

                                                    Two-Tailed
                    Estimate       S.E.  Est./S.E.    P-Value

 I_PRO    BY
    PRO_11             0.386      0.027     14.395      0.000
    PRO_13             0.386      0.027     14.395      0.000
    PRO_15             0.386      0.027     14.395      0.000

 I_AGG    BY
    AGG_11             0.234      0.026      8.925      0.000
    AGG_13             0.234      0.026      8.925      0.000
    AGG_15             0.234      0.026      8.925      0.000

 I_PEER   BY
    PEER_11            0.190      0.040      4.749      0.000
    PEER_13            0.190      0.040      4.749      0.000
    PEER_15            0.190      0.040      4.749      0.000

 L_PRO_11 BY
    PRO_11             0.559      0.020     27.970      0.000

 L_PRO_13 BY
    PRO_13             0.551      0.023     24.235      0.000

 L_PRO_15 BY
    PRO_15             0.506      0.021     23.941      0.000

 L_AGG_11 BY
    AGG_11             0.305      0.020     15.214      0.000

 L_AGG_13 BY
    AGG_13             0.440      0.020     22.532      0.000

 L_AGG_15 BY
    AGG_15             0.415      0.018     23.397      0.000

 L_PEER_1 BY
    PEER_11            0.573      0.019     30.466      0.000

 L_PEER_1 BY
    PEER_13            0.585      0.019     30.890      0.000

 L_PEER_1 BY
    PEER_15            0.568      0.018     31.212      0.000

 L_PRO_15 ON
    L_PRO_13           0.310      0.063      4.960      0.000
    L_AGG_13          -0.027      0.051     -0.519      0.604
    L_PEER_13         -0.055      0.041     -1.342      0.180

 L_AGG_15 ON
    L_PRO_13          -0.043      0.050     -0.850      0.395
    L_AGG_13           0.404      0.054      7.478      0.000
    L_PEER_13         -0.043      0.039     -1.113      0.266
    L_PRO_11          -0.002      0.042     -0.057      0.954

 L_PEER_1 ON
    L_PRO_13           0.011      0.049      0.227      0.821
    L_AGG_13          -0.068      0.041     -1.645      0.100
    L_PEER_13          0.187      0.047      4.011      0.000

 L_PRO_13 ON
    L_PRO_11           0.119      0.067      1.786      0.074
    L_AGG_11          -0.119      0.076     -1.572      0.116
    L_PEER_11         -0.020      0.048     -0.428      0.669

 L_AGG_13 ON
    L_PRO_11          -0.023      0.055     -0.421      0.674
    L_AGG_11           0.191      0.084      2.284      0.022
    L_PEER_11         -0.032      0.041     -0.768      0.442

 L_PEER_1 ON
    L_PRO_11           0.024      0.049      0.499      0.618
    L_AGG_11          -0.101      0.059     -1.713      0.087
    L_PEER_11          0.110      0.054      2.038      0.042

 I_PRO    ON
    GENDER             1.055      0.085     12.457      0.000

 I_AGG    ON
    GENDER            -0.709      0.090     -7.917      0.000

 I_PEER   ON
    GENDER            -0.107      0.123     -0.870      0.384

 I_PRO    WITH
    I_AGG             -0.170      0.150     -1.134      0.257
    I_PEER             0.273      0.175      1.554      0.120

 I_AGG    WITH
    I_PEER            -0.318      0.179     -1.782      0.075

 L_PRO_11 WITH
    L_AGG_11          -0.210      0.071     -2.974      0.003
    L_PEER_11          0.225      0.043      5.228      0.000

 L_AGG_11 WITH
    L_PEER_11         -0.235      0.053     -4.441      0.000

 L_PRO_15 WITH
    L_AGG_15          -0.066      0.043     -1.525      0.127
    L_PEER_15          0.148      0.037      3.970      0.000

 L_AGG_15 WITH
    L_PEER_15         -0.108      0.037     -2.944      0.003

 L_PRO_13 WITH
    L_AGG_13          -0.197      0.051     -3.867      0.000
    L_PEER_13          0.170      0.043      3.939      0.000

 L_AGG_13 WITH
    L_PEER_13         -0.191      0.040     -4.829      0.000

 Intercepts
    PRO_11             3.538      0.024    145.692      0.000
    PRO_13             3.361      0.023    147.674      0.000
    PRO_15             3.408      0.022    158.259      0.000
    AGG_11             1.553      0.016     95.970      0.000
    AGG_13             1.814      0.018    103.617      0.000
    AGG_15             1.758      0.017    104.189      0.000
    PEER_11            3.343      0.021    156.032      0.000
    PEER_13            3.302      0.020    165.184      0.000
    PEER_15            3.299      0.019    171.203      0.000

 Variances
    L_PRO_11           1.000      0.000    999.000    999.000
    L_AGG_11           1.000      0.000    999.000    999.000
    L_PEER_11          1.000      0.000    999.000    999.000

 Residual Variances
    PRO_11           999.000    999.000    999.000    999.000
    PRO_13           999.000    999.000    999.000    999.000
    PRO_15           999.000    999.000    999.000    999.000
    AGG_11           999.000    999.000    999.000    999.000
    AGG_13           999.000    999.000    999.000    999.000
    AGG_15           999.000    999.000    999.000    999.000
    PEER_11          999.000    999.000    999.000    999.000
    PEER_13          999.000    999.000    999.000    999.000
    PEER_15          999.000    999.000    999.000    999.000
    I_PRO              0.722      0.045     16.196      0.000
    I_AGG              0.874      0.032     27.539      0.000
    I_PEER             0.997      0.007    152.397      0.000
    L_PRO_13           0.967      0.025     38.518      0.000
    L_PRO_15           0.903      0.038     23.483      0.000
    L_AGG_13           0.957      0.033     29.093      0.000
    L_AGG_15           0.817      0.044     18.764      0.000
    L_PEER_13          0.970      0.019     51.099      0.000
    L_PEER_15          0.954      0.019     49.252      0.000


R-SQUARE

    Observed                                        Two-Tailed
    Variable        Estimate       S.E.  Est./S.E.    P-Value

    PRO_11             1.000    999.000    999.000    999.000
    PRO_13             1.000    999.000    999.000    999.000
    PRO_15             1.000    999.000    999.000    999.000
    AGG_11             1.000    999.000    999.000    999.000
    AGG_13             1.000    999.000    999.000    999.000
    AGG_15             1.000    999.000    999.000    999.000
    PEER_11            1.000    999.000    999.000    999.000
    PEER_13            1.000    999.000    999.000    999.000
    PEER_15            1.000    999.000    999.000    999.000

     Latent                                         Two-Tailed
    Variable        Estimate       S.E.  Est./S.E.    P-Value

    I_PRO              0.278      0.045      6.228      0.000
    I_AGG              0.126      0.032      3.958      0.000
    I_PEER             0.003      0.007      0.435      0.663
    L_PRO_13           0.033      0.025      1.301      0.193
    L_PRO_15           0.097      0.038      2.514      0.012
    L_AGG_13           0.043      0.033      1.314      0.189
    L_AGG_15           0.183      0.044      4.196      0.000
    L_PEER_1           0.030      0.019      1.591      0.112
    L_PEER_1           0.046      0.019      2.386      0.017


TOTAL, TOTAL INDIRECT, SPECIFIC INDIRECT, AND DIRECT EFFECTS


                                                    Two-Tailed
                    Estimate       S.E.  Est./S.E.    P-Value

Effects from L_PRO_11 to L_AGG_15

  Indirect            -0.001      0.002     -0.459      0.646


STANDARDIZED TOTAL, TOTAL INDIRECT, SPECIFIC INDIRECT, AND DIRECT EFFECTS


STDYX Standardization

                                                    Two-Tailed
                    Estimate       S.E.  Est./S.E.    P-Value

Effects from L_PRO_11 to L_AGG_15

  Indirect            -0.001      0.002     -0.459      0.646


STDY Standardization

                                                    Two-Tailed
                    Estimate       S.E.  Est./S.E.    P-Value

Effects from L_PRO_11 to L_AGG_15

  Indirect            -0.001      0.002     -0.459      0.646


STD Standardization

                                                    Two-Tailed
                    Estimate       S.E.  Est./S.E.    P-Value

Effects from L_PRO_11 to L_AGG_15

  Indirect            -0.001      0.002     -0.459      0.646


MODEL MODIFICATION INDICES

Minimum M.I. value for printing the modification index    10.000

                                   M.I.     E.P.C.  Std E.P.C.  StdYX E.P.C.

No modification indices above the minimum value.


TECHNICAL 4 OUTPUT


     ESTIMATES DERIVED FROM THE MODEL


           ESTIMATED MEANS FOR THE LATENT VARIABLES
              I_PRO         I_AGG         I_PEER        L_PRO_11      L_PRO_13
              ________      ________      ________      ________      ________
                0.197        -0.080        -0.010         0.000         0.000


           ESTIMATED MEANS FOR THE LATENT VARIABLES
              L_PRO_15      L_AGG_11      L_AGG_13      L_AGG_15      L_PEER_1
              ________      ________      ________      ________      ________
                0.000         0.000         0.000         0.000         0.000


           ESTIMATED MEANS FOR THE LATENT VARIABLES
              L_PEER_1      L_PEER_1      PRO_11        PRO_13        PRO_15
              ________      ________      ________      ________      ________
                0.000         0.000         3.736         3.559         3.605


           ESTIMATED MEANS FOR THE LATENT VARIABLES
              AGG_11        AGG_13        AGG_15        PEER_11       PEER_13
              ________      ________      ________      ________      ________
                1.472         1.733         1.678         3.333         3.292


           ESTIMATED MEANS FOR THE LATENT VARIABLES
              PEER_15       GENDER
              ________      ________
                3.290         0.485


           S.E. FOR ESTIMATED MEANS FOR THE LATENT VARIABLES
              I_PRO         I_AGG         I_PEER        L_PRO_11      L_PRO_13
              ________      ________      ________      ________      ________
                0.014         0.009         0.011         0.000         0.000


           S.E. FOR ESTIMATED MEANS FOR THE LATENT VARIABLES
              L_PRO_15      L_AGG_11      L_AGG_13      L_AGG_15      L_PEER_1
              ________      ________      ________      ________      ________
                0.000         0.000         0.000         0.000         0.000


           S.E. FOR ESTIMATED MEANS FOR THE LATENT VARIABLES
              L_PEER_1      L_PEER_1      PRO_11        PRO_13        PRO_15
              ________      ________      ________      ________      ________
                0.000         0.000         0.020         0.018         0.017


           S.E. FOR ESTIMATED MEANS FOR THE LATENT VARIABLES
              AGG_11        AGG_13        AGG_15        PEER_11       PEER_13
              ________      ________      ________      ________      ________
                0.011         0.014         0.013         0.018         0.017


           S.E. FOR ESTIMATED MEANS FOR THE LATENT VARIABLES
              PEER_15       GENDER
              ________      ________
                0.016         0.013


           EST./S.E. FOR ESTIMATED MEANS FOR THE LATENT VARIABLES
              I_PRO         I_AGG         I_PEER        L_PRO_11      L_PRO_13
              ________      ________      ________      ________      ________
               14.534        -8.804        -0.902         0.000         0.000


           EST./S.E. FOR ESTIMATED MEANS FOR THE LATENT VARIABLES
              L_PRO_15      L_AGG_11      L_AGG_13      L_AGG_15      L_PEER_1
              ________      ________      ________      ________      ________
                0.000         0.000         0.000         0.000         0.000


           EST./S.E. FOR ESTIMATED MEANS FOR THE LATENT VARIABLES
              L_PEER_1      L_PEER_1      PRO_11        PRO_13        PRO_15
              ________      ________      ________      ________      ________
                0.000         0.000       188.811       194.936       214.375


           EST./S.E. FOR ESTIMATED MEANS FOR THE LATENT VARIABLES
              AGG_11        AGG_13        AGG_15        PEER_11       PEER_13
              ________      ________      ________      ________      ________
              128.263       126.821       131.761       186.983       198.685


           EST./S.E. FOR ESTIMATED MEANS FOR THE LATENT VARIABLES
              PEER_15       GENDER
              ________      ________
              208.912        37.851


           TWO-TAILED P-VALUE FOR ESTIMATED MEANS FOR THE LATENT VARIABLES
              I_PRO         I_AGG         I_PEER        L_PRO_11      L_PRO_13
              ________      ________      ________      ________      ________
                0.000         0.000         0.367         1.000         1.000


           TWO-TAILED P-VALUE FOR ESTIMATED MEANS FOR THE LATENT VARIABLES
              L_PRO_15      L_AGG_11      L_AGG_13      L_AGG_15      L_PEER_1
              ________      ________      ________      ________      ________
                1.000         1.000         1.000         1.000         1.000


           TWO-TAILED P-VALUE FOR ESTIMATED MEANS FOR THE LATENT VARIABLES
              L_PEER_1      L_PEER_1      PRO_11        PRO_13        PRO_15
              ________      ________      ________      ________      ________
                1.000         1.000         0.000         0.000         0.000


           TWO-TAILED P-VALUE FOR ESTIMATED MEANS FOR THE LATENT VARIABLES
              AGG_11        AGG_13        AGG_15        PEER_11       PEER_13
              ________      ________      ________      ________      ________
                0.000         0.000         0.000         0.000         0.000


           TWO-TAILED P-VALUE FOR ESTIMATED MEANS FOR THE LATENT VARIABLES
              PEER_15       GENDER
              ________      ________
                0.000         0.000


           ESTIMATED COVARIANCE MATRIX FOR THE LATENT VARIABLES
              I_PRO         I_AGG         I_PEER        L_PRO_11      L_PRO_13
              ________      ________      ________      ________      ________
 I_PRO          0.149
 I_AGG         -0.029         0.055
 I_PEER         0.015        -0.012         0.036
 L_PRO_11       0.000         0.000         0.000         0.313
 L_PRO_13       0.000         0.000         0.000         0.043         0.304
 L_PRO_15       0.000         0.000         0.000         0.012         0.085
 L_AGG_11       0.000         0.000         0.000        -0.036        -0.023
 L_AGG_13       0.000         0.000         0.000        -0.017        -0.053
 L_AGG_15       0.000         0.000         0.000        -0.009        -0.032
 L_PEER_1       0.000         0.000         0.000         0.072         0.011
 L_PEER_1       0.000         0.000         0.000         0.023         0.060
 L_PEER_1       0.000         0.000         0.000         0.006         0.019
 PRO_11         0.149        -0.029         0.015         0.313         0.043
 PRO_13         0.149        -0.029         0.015         0.043         0.304
 PRO_15         0.149        -0.029         0.015         0.012         0.085
 AGG_11        -0.029         0.055        -0.012        -0.036        -0.023
 AGG_13        -0.029         0.055        -0.012        -0.017        -0.053
 AGG_15        -0.029         0.055        -0.012        -0.009        -0.032
 PEER_11        0.015        -0.012         0.036         0.072         0.011
 PEER_13        0.015        -0.012         0.036         0.023         0.060
 PEER_15        0.015        -0.012         0.036         0.006         0.019
 GENDER         0.102        -0.041        -0.005         0.000         0.000


           ESTIMATED COVARIANCE MATRIX FOR THE LATENT VARIABLES
              L_PRO_15      L_AGG_11      L_AGG_13      L_AGG_15      L_PEER_1
              ________      ________      ________      ________      ________
 L_PRO_15       0.256
 L_AGG_11      -0.006         0.093
 L_AGG_13      -0.019         0.027         0.193
 L_AGG_15      -0.022         0.012         0.077         0.173
 L_PEER_1       0.002        -0.041        -0.021        -0.010         0.328
 L_PEER_1       0.002        -0.023        -0.055        -0.034         0.046
 L_PEER_1       0.043        -0.007        -0.028        -0.036         0.010
 PRO_11         0.012        -0.036        -0.017        -0.009         0.072
 PRO_13         0.085        -0.023        -0.053        -0.032         0.011
 PRO_15         0.256        -0.006        -0.019        -0.022         0.002
 AGG_11        -0.006         0.093         0.027         0.012        -0.041
 AGG_13        -0.019         0.027         0.193         0.077        -0.021
 AGG_15        -0.022         0.012         0.077         0.173        -0.010
 PEER_11        0.002        -0.041        -0.021        -0.010         0.328
 PEER_13        0.002        -0.023        -0.055        -0.034         0.046
 PEER_15        0.043        -0.007        -0.028        -0.036         0.010
 GENDER         0.000         0.000         0.000         0.000         0.000


           ESTIMATED COVARIANCE MATRIX FOR THE LATENT VARIABLES
              L_PEER_1      L_PEER_1      PRO_11        PRO_13        PRO_15
              ________      ________      ________      ________      ________
 L_PEER_1       0.342
 L_PEER_1       0.068         0.322
 PRO_11         0.023         0.006         0.462
 PRO_13         0.060         0.019         0.192         0.452
 PRO_15         0.002         0.043         0.161         0.234         0.405
 AGG_11        -0.023        -0.007        -0.065        -0.053        -0.035
 AGG_13        -0.055        -0.028        -0.046        -0.083        -0.048
 AGG_15        -0.034        -0.036        -0.038        -0.061        -0.051
 PEER_11        0.046         0.010         0.087         0.026         0.016
 PEER_13        0.342         0.068         0.038         0.075         0.017
 PEER_15        0.068         0.322         0.021         0.034         0.058
 GENDER         0.000         0.000         0.102         0.102         0.102


           ESTIMATED COVARIANCE MATRIX FOR THE LATENT VARIABLES
              AGG_11        AGG_13        AGG_15        PEER_11       PEER_13
              ________      ________      ________      ________      ________
 AGG_11         0.148
 AGG_13         0.082         0.248
 AGG_15         0.067         0.132         0.227
 PEER_11       -0.053        -0.033        -0.022         0.364
 PEER_13       -0.036        -0.068        -0.046         0.083         0.378
 PEER_15       -0.019        -0.040        -0.048         0.047         0.104
 GENDER        -0.041        -0.041        -0.041        -0.005        -0.005


           ESTIMATED COVARIANCE MATRIX FOR THE LATENT VARIABLES
              PEER_15       GENDER
              ________      ________
 PEER_15        0.359
 GENDER        -0.005         0.250


           S.E. FOR ESTIMATED COVARIANCE MATRIX FOR THE LATENT VARIABLES
              I_PRO         I_AGG         I_PEER        L_PRO_11      L_PRO_13
              ________      ________      ________      ________      ________
 I_PRO          0.021
 I_AGG          0.012         0.012
 I_PEER         0.012         0.009         0.015
 L_PRO_11       0.000         0.000         0.000         0.022
 L_PRO_13       0.000         0.000         0.000         0.022         0.025
 L_PRO_15       0.000         0.000         0.000         0.008         0.023
 L_AGG_11       0.000         0.000         0.000         0.013         0.014
 L_AGG_13       0.000         0.000         0.000         0.016         0.015
 L_AGG_15       0.000         0.000         0.000         0.014         0.015
 L_PEER_1       0.000         0.000         0.000         0.014         0.016
 L_PEER_1       0.000         0.000         0.000         0.017         0.017
 L_PEER_1       0.000         0.000         0.000         0.005         0.017
 PRO_11         0.021         0.012         0.012         0.022         0.022
 PRO_13         0.021         0.012         0.012         0.022         0.025
 PRO_15         0.021         0.012         0.012         0.008         0.023
 AGG_11         0.012         0.012         0.009         0.013         0.014
 AGG_13         0.012         0.012         0.009         0.016         0.015
 AGG_15         0.012         0.012         0.009         0.014         0.015
 PEER_11        0.012         0.009         0.015         0.014         0.016
 PEER_13        0.012         0.009         0.015         0.017         0.017
 PEER_15        0.012         0.009         0.015         0.005         0.017
 GENDER         0.006         0.005         0.006         0.000         0.000


           S.E. FOR ESTIMATED COVARIANCE MATRIX FOR THE LATENT VARIABLES
              L_PRO_15      L_AGG_11      L_AGG_13      L_AGG_15      L_PEER_1
              ________      ________      ________      ________      ________
 L_PRO_15       0.021
 L_AGG_11       0.005         0.012
 L_AGG_13       0.013         0.013         0.017
 L_AGG_15       0.013         0.006         0.014         0.015
 L_PEER_1       0.006         0.010         0.012         0.006         0.022
 L_PEER_1       0.015         0.011         0.013         0.012         0.019
 L_PEER_1       0.015         0.004         0.011         0.011         0.005
 PRO_11         0.008         0.013         0.016         0.014         0.014
 PRO_13         0.023         0.014         0.015         0.015         0.016
 PRO_15         0.021         0.005         0.013         0.013         0.006
 AGG_11         0.005         0.012         0.013         0.006         0.010
 AGG_13         0.013         0.013         0.017         0.014         0.012
 AGG_15         0.013         0.006         0.014         0.015         0.006
 PEER_11        0.006         0.010         0.012         0.006         0.022
 PEER_13        0.015         0.011         0.013         0.012         0.019
 PEER_15        0.015         0.004         0.011         0.011         0.005
 GENDER         0.000         0.000         0.000         0.000         0.000


           S.E. FOR ESTIMATED COVARIANCE MATRIX FOR THE LATENT VARIABLES
              L_PEER_1      L_PEER_1      PRO_11        PRO_13        PRO_15
              ________      ________      ________      ________      ________
 L_PEER_1       0.022
 L_PEER_1       0.018         0.021
 PRO_11         0.017         0.005         0.019
 PRO_13         0.017         0.017         0.016         0.017
 PRO_15         0.015         0.015         0.015         0.014         0.016
 AGG_11         0.011         0.004         0.008         0.009         0.008
 AGG_13         0.013         0.011         0.010         0.011         0.010
 AGG_15         0.012         0.011         0.010         0.010         0.009
 PEER_11        0.019         0.005         0.012         0.013         0.009
 PEER_13        0.022         0.018         0.013         0.013         0.011
 PEER_15        0.018         0.021         0.009         0.012         0.010
 GENDER         0.000         0.000         0.006         0.006         0.006


           S.E. FOR ESTIMATED COVARIANCE MATRIX FOR THE LATENT VARIABLES
              AGG_11        AGG_13        AGG_15        PEER_11       PEER_13
              ________      ________      ________      ________      ________
 AGG_11         0.010
 AGG_13         0.009         0.015
 AGG_15         0.008         0.010         0.013
 PEER_11        0.007         0.009         0.006         0.017
 PEER_13        0.008         0.009         0.009         0.013         0.017
 PEER_15        0.006         0.009         0.009         0.011         0.011
 GENDER         0.005         0.005         0.005         0.006         0.006


           S.E. FOR ESTIMATED COVARIANCE MATRIX FOR THE LATENT VARIABLES
              PEER_15       GENDER
              ________      ________
 PEER_15        0.015
 GENDER         0.006         0.000


           EST./S.E. FOR ESTIMATED COVARIANCE MATRIX FOR THE LATENT VARIABLES
              I_PRO         I_AGG         I_PEER        L_PRO_11      L_PRO_13
              ________      ________      ________      ________      ________
 I_PRO          7.197
 I_AGG         -2.494         4.462
 I_PEER         1.226        -1.409         2.374
 L_PRO_11       0.000         0.000         0.000        13.985
 L_PRO_13       0.000         0.000         0.000         1.939        12.118
 L_PRO_15       0.000         0.000         0.000         1.413         3.714
 L_AGG_11       0.000         0.000         0.000        -2.856        -1.728
 L_AGG_13       0.000         0.000         0.000        -1.112        -3.585
 L_AGG_15       0.000         0.000         0.000        -0.657        -2.102
 L_PEER_1       0.000         0.000         0.000         4.979         0.676
 L_PEER_1       0.000         0.000         0.000         1.376         3.620
 L_PEER_1       0.000         0.000         0.000         1.191         1.136
 PRO_11         7.197        -2.494         1.226        13.985         1.939
 PRO_13         7.197        -2.494         1.226         1.939        12.118
 PRO_15         7.197        -2.494         1.226         1.413         3.714
 AGG_11        -2.494         4.462        -1.409        -2.856        -1.728
 AGG_13        -2.494         4.462        -1.409        -1.112        -3.585
 AGG_15        -2.494         4.462        -1.409        -0.657        -2.102
 PEER_11        1.226        -1.409         2.374         4.979         0.676
 PEER_13        1.226        -1.409         2.374         1.376         3.620
 PEER_15        1.226        -1.409         2.374         1.191         1.136
 GENDER        15.736        -9.052        -0.902         0.000         0.000


           EST./S.E. FOR ESTIMATED COVARIANCE MATRIX FOR THE LATENT VARIABLES
              L_PRO_15      L_AGG_11      L_AGG_13      L_AGG_15      L_PEER_1
              ________      ________      ________      ________      ________
 L_PRO_15      11.970
 L_AGG_11      -1.249         7.607
 L_AGG_13      -1.377         2.100        11.266
 L_AGG_15      -1.742         1.874         5.500        11.698
 L_PEER_1       0.268        -3.974        -1.675        -1.524        15.233
 L_PEER_1       0.161        -2.059        -4.372        -2.715         2.449
 L_PEER_1       2.902        -1.845        -2.493        -3.276         1.891
 PRO_11         1.413        -2.856        -1.112        -0.657         4.979
 PRO_13         3.714        -1.728        -3.585        -2.102         0.676
 PRO_15        11.970        -1.249        -1.377        -1.742         0.268
 AGG_11        -1.249         7.607         2.100         1.874        -3.974
 AGG_13        -1.377         2.100        11.266         5.500        -1.675
 AGG_15        -1.742         1.874         5.500        11.698        -1.524
 PEER_11        0.268        -3.974        -1.675        -1.524        15.233
 PEER_13        0.161        -2.059        -4.372        -2.715         2.449
 PEER_15        2.902        -1.845        -2.493        -3.276         1.891
 GENDER         0.000         0.000         0.000         0.000         0.000


           EST./S.E. FOR ESTIMATED COVARIANCE MATRIX FOR THE LATENT VARIABLES
              L_PEER_1      L_PEER_1      PRO_11        PRO_13        PRO_15
              ________      ________      ________      ________      ________
 L_PEER_1      15.445
 L_PEER_1       3.790        15.606
 PRO_11         1.376         1.191        23.700
 PRO_13         3.620         1.136        11.993        26.320
 PRO_15         0.161         2.902        10.615        16.896        26.083
 AGG_11        -2.059        -1.845        -8.068        -6.123        -4.338
 AGG_13        -4.372        -2.493        -4.435        -7.649        -4.952
 AGG_15        -2.715        -3.276        -3.679        -6.185        -5.879
 PEER_11        2.449         1.891         7.152         1.942         1.741
 PEER_13       15.445         3.790         2.932         5.929         1.590
 PEER_15        3.790        15.606         2.277         2.791         5.637
 GENDER         0.000         0.000        15.736        15.736        15.736


           EST./S.E. FOR ESTIMATED COVARIANCE MATRIX FOR THE LATENT VARIABLES
              AGG_11        AGG_13        AGG_15        PEER_11       PEER_13
              ________      ________      ________      ________      ________
 AGG_11        14.432
 AGG_13         8.777        17.054
 AGG_15         7.853        12.921        17.523
 PEER_11       -7.364        -3.595        -3.451        21.270
 PEER_13       -4.609        -7.277        -4.955         6.466        22.793
 PEER_15       -2.996        -4.456        -5.585         4.059         9.118
 GENDER        -9.052        -9.052        -9.052        -0.902        -0.902


           EST./S.E. FOR ESTIMATED COVARIANCE MATRIX FOR THE LATENT VARIABLES
              PEER_15       GENDER
              ________      ________
 PEER_15       24.008
 GENDER        -0.902       645.113


           TWO-TAILED P-VALUE FOR ESTIMATED COVARIANCE MATRIX FOR THE LATENT VARIABLES
              I_PRO         I_AGG         I_PEER        L_PRO_11      L_PRO_13
              ________      ________      ________      ________      ________
 I_PRO          0.000
 I_AGG          0.013         0.000
 I_PEER         0.220         0.159         0.018
 L_PRO_11       1.000         1.000         1.000         0.000
 L_PRO_13       1.000         1.000         1.000         0.053         0.000
 L_PRO_15       1.000         1.000         1.000         0.158         0.000
 L_AGG_11       1.000         1.000         1.000         0.004         0.084
 L_AGG_13       1.000         1.000         1.000         0.266         0.000
 L_AGG_15       1.000         1.000         1.000         0.511         0.036
 L_PEER_1       1.000         1.000         1.000         0.000         0.499
 L_PEER_1       1.000         1.000         1.000         0.169         0.000
 L_PEER_1       1.000         1.000         1.000         0.234         0.256
 PRO_11         0.000         0.013         0.220         0.000         0.053
 PRO_13         0.000         0.013         0.220         0.053         0.000
 PRO_15         0.000         0.013         0.220         0.158         0.000
 AGG_11         0.013         0.000         0.159         0.004         0.084
 AGG_13         0.013         0.000         0.159         0.266         0.000
 AGG_15         0.013         0.000         0.159         0.511         0.036
 PEER_11        0.220         0.159         0.018         0.000         0.499
 PEER_13        0.220         0.159         0.018         0.169         0.000
 PEER_15        0.220         0.159         0.018         0.234         0.256
 GENDER         0.000         0.000         0.367         1.000         1.000


           TWO-TAILED P-VALUE FOR ESTIMATED COVARIANCE MATRIX FOR THE LATENT VARIABLES
              L_PRO_15      L_AGG_11      L_AGG_13      L_AGG_15      L_PEER_1
              ________      ________      ________      ________      ________
 L_PRO_15       0.000
 L_AGG_11       0.212         0.000
 L_AGG_13       0.169         0.036         0.000
 L_AGG_15       0.082         0.061         0.000         0.000
 L_PEER_1       0.789         0.000         0.094         0.128         0.000
 L_PEER_1       0.872         0.039         0.000         0.007         0.014
 L_PEER_1       0.004         0.065         0.013         0.001         0.059
 PRO_11         0.158         0.004         0.266         0.511         0.000
 PRO_13         0.000         0.084         0.000         0.036         0.499
 PRO_15         0.000         0.212         0.169         0.082         0.789
 AGG_11         0.212         0.000         0.036         0.061         0.000
 AGG_13         0.169         0.036         0.000         0.000         0.094
 AGG_15         0.082         0.061         0.000         0.000         0.128
 PEER_11        0.789         0.000         0.094         0.128         0.000
 PEER_13        0.872         0.039         0.000         0.007         0.014
 PEER_15        0.004         0.065         0.013         0.001         0.059
 GENDER         1.000         1.000         1.000         1.000         1.000


           TWO-TAILED P-VALUE FOR ESTIMATED COVARIANCE MATRIX FOR THE LATENT VARIABLES
              L_PEER_1      L_PEER_1      PRO_11        PRO_13        PRO_15
              ________      ________      ________      ________      ________
 L_PEER_1       0.000
 L_PEER_1       0.000         0.000
 PRO_11         0.169         0.234         0.000
 PRO_13         0.000         0.256         0.000         0.000
 PRO_15         0.872         0.004         0.000         0.000         0.000
 AGG_11         0.039         0.065         0.000         0.000         0.000
 AGG_13         0.000         0.013         0.000         0.000         0.000
 AGG_15         0.007         0.001         0.000         0.000         0.000
 PEER_11        0.014         0.059         0.000         0.052         0.082
 PEER_13        0.000         0.000         0.003         0.000         0.112
 PEER_15        0.000         0.000         0.023         0.005         0.000
 GENDER         1.000         1.000         0.000         0.000         0.000


           TWO-TAILED P-VALUE FOR ESTIMATED COVARIANCE MATRIX FOR THE LATENT VARIABLES
              AGG_11        AGG_13        AGG_15        PEER_11       PEER_13
              ________      ________      ________      ________      ________
 AGG_11         0.000
 AGG_13         0.000         0.000
 AGG_15         0.000         0.000         0.000
 PEER_11        0.000         0.000         0.001         0.000
 PEER_13        0.000         0.000         0.000         0.000         0.000
 PEER_15        0.003         0.000         0.000         0.000         0.000
 GENDER         0.000         0.000         0.000         0.367         0.367


           TWO-TAILED P-VALUE FOR ESTIMATED COVARIANCE MATRIX FOR THE LATENT VARIABLES
              PEER_15       GENDER
              ________      ________
 PEER_15        0.000
 GENDER         0.367         0.000


           ESTIMATED CORRELATION MATRIX FOR THE LATENT VARIABLES
              I_PRO         I_AGG         I_PEER        L_PRO_11      L_PRO_13
              ________      ________      ________      ________      ________
 I_PRO          1.000
 I_AGG         -0.322         1.000
 I_PEER         0.203        -0.278         1.000
 L_PRO_11       0.000         0.000         0.000         1.000
 L_PRO_13       0.000         0.000         0.000         0.140         1.000
 L_PRO_15       0.000         0.000         0.000         0.041         0.306
 L_AGG_11       0.000         0.000         0.000        -0.210        -0.140
 L_AGG_13       0.000         0.000         0.000        -0.071        -0.221
 L_AGG_15       0.000         0.000         0.000        -0.040        -0.140
 L_PEER_1       0.000         0.000         0.000         0.225         0.035
 L_PEER_1       0.000         0.000         0.000         0.070         0.186
 L_PEER_1       0.000         0.000         0.000         0.019         0.061
 PRO_11         0.568        -0.183         0.115         0.823         0.115
 PRO_13         0.574        -0.185         0.117         0.114         0.819
 PRO_15         0.606        -0.195         0.123         0.033         0.243
 AGG_11        -0.196         0.608        -0.169        -0.167        -0.111
 AGG_13        -0.151         0.470        -0.131        -0.062        -0.195
 AGG_15        -0.158         0.491        -0.137        -0.035        -0.122
 PEER_11        0.064        -0.088         0.315         0.214         0.033
 PEER_13        0.063        -0.086         0.309         0.067         0.177
 PEER_15        0.065        -0.088         0.318         0.018         0.058
 GENDER         0.527        -0.355        -0.053         0.000         0.000


           ESTIMATED CORRELATION MATRIX FOR THE LATENT VARIABLES
              L_PRO_15      L_AGG_11      L_AGG_13      L_AGG_15      L_PEER_1
              ________      ________      ________      ________      ________
 L_PRO_15       1.000
 L_AGG_11      -0.042         1.000
 L_AGG_13      -0.083         0.204         1.000
 L_AGG_15      -0.104         0.094         0.423         1.000
 L_PEER_1       0.005        -0.235        -0.082        -0.041         1.000
 L_PEER_1       0.008        -0.132        -0.215        -0.138         0.139
 L_PEER_1       0.148        -0.040        -0.111        -0.151         0.032
 PRO_11         0.034        -0.173        -0.058        -0.033         0.185
 PRO_13         0.251        -0.114        -0.181        -0.115         0.028
 PRO_15         0.795        -0.033        -0.066        -0.082         0.004
 AGG_11        -0.033         0.794         0.162         0.075        -0.187
 AGG_13        -0.074         0.180         0.883         0.373        -0.072
 AGG_15        -0.090         0.082         0.368         0.871        -0.036
 PEER_11        0.005        -0.223        -0.078        -0.039         0.949
 PEER_13        0.008        -0.125        -0.205        -0.131         0.132
 PEER_15        0.141        -0.038        -0.105        -0.143         0.030
 GENDER         0.000         0.000         0.000         0.000         0.000


           ESTIMATED CORRELATION MATRIX FOR THE LATENT VARIABLES
              L_PEER_1      L_PEER_1      PRO_11        PRO_13        PRO_15
              ________      ________      ________      ________      ________
 L_PEER_1       1.000
 L_PEER_1       0.203         1.000
 PRO_11         0.058         0.016         1.000
 PRO_13         0.153         0.050         0.420         1.000
 PRO_15         0.007         0.118         0.371         0.547         1.000
 AGG_11        -0.105        -0.032        -0.249        -0.203        -0.145
 AGG_13        -0.190        -0.098        -0.137        -0.246        -0.150
 AGG_15        -0.120        -0.132        -0.118        -0.191        -0.168
 PEER_11        0.132         0.030         0.212         0.064         0.043
 PEER_13        0.951         0.194         0.091         0.181         0.044
 PEER_15        0.193         0.948         0.052         0.084         0.151
 GENDER         0.000         0.000         0.299         0.302         0.319


           ESTIMATED CORRELATION MATRIX FOR THE LATENT VARIABLES
              AGG_11        AGG_13        AGG_15        PEER_11       PEER_13
              ________      ________      ________      ________      ________
 AGG_11         1.000
 AGG_13         0.428         1.000
 AGG_15         0.364         0.556         1.000
 PEER_11       -0.231        -0.110        -0.077         1.000
 PEER_13       -0.152        -0.221        -0.157         0.223         1.000
 PEER_15       -0.084        -0.134        -0.168         0.129         0.282
 GENDER        -0.216        -0.166        -0.174        -0.017        -0.017


           ESTIMATED CORRELATION MATRIX FOR THE LATENT VARIABLES
              PEER_15       GENDER
              ________      ________
 PEER_15        1.000
 GENDER        -0.017         1.000


           S.E. FOR ESTIMATED CORRELATION MATRIX FOR THE LATENT VARIABLES
              I_PRO         I_AGG         I_PEER        L_PRO_11      L_PRO_13
              ________      ________      ________      ________      ________
 I_PRO          0.000
 I_AGG          0.121         0.000
 I_PEER         0.155         0.170         0.000
 L_PRO_11       0.000         0.000         0.000         0.000
 L_PRO_13       0.000         0.000         0.000         0.065         0.000
 L_PRO_15       0.000         0.000         0.000         0.027         0.062
 L_AGG_11       0.000         0.000         0.000         0.071         0.078
 L_AGG_13       0.000         0.000         0.000         0.063         0.059
 L_AGG_15       0.000         0.000         0.000         0.060         0.064
 L_PEER_1       0.000         0.000         0.000         0.043         0.051
 L_PEER_1       0.000         0.000         0.000         0.050         0.048
 L_PEER_1       0.000         0.000         0.000         0.016         0.053
 PRO_11         0.037         0.071         0.089         0.025         0.056
 PRO_13         0.040         0.072         0.090         0.056         0.028
 PRO_15         0.040         0.075         0.095         0.023         0.057
 AGG_11         0.075         0.062         0.111         0.058         0.063
 AGG_13         0.058         0.052         0.086         0.056         0.052
 AGG_15         0.061         0.052         0.090         0.053         0.056
 PEER_11        0.051         0.058         0.066         0.042         0.048
 PEER_13        0.051         0.057         0.065         0.048         0.047
 PEER_15        0.052         0.058         0.067         0.015         0.050
 GENDER         0.042         0.045         0.061         0.000         0.000


           S.E. FOR ESTIMATED CORRELATION MATRIX FOR THE LATENT VARIABLES
              L_PRO_15      L_AGG_11      L_AGG_13      L_AGG_15      L_PEER_1
              ________      ________      ________      ________      ________
 L_PRO_15       0.000
 L_AGG_11       0.032         0.000
 L_AGG_13       0.060         0.081         0.000
 L_AGG_15       0.058         0.043         0.051         0.000
 L_PEER_1       0.019         0.053         0.047         0.026         0.000
 L_PEER_1       0.051         0.060         0.045         0.048         0.052
 L_PEER_1       0.049         0.020         0.043         0.043         0.016
 PRO_11         0.023         0.059         0.052         0.050         0.036
 PRO_13         0.058         0.065         0.049         0.053         0.042
 PRO_15         0.030         0.026         0.048         0.047         0.015
 AGG_11         0.026         0.048         0.072         0.038         0.046
 AGG_13         0.053         0.076         0.028         0.054         0.043
 AGG_15         0.051         0.040         0.055         0.029         0.023
 PEER_11        0.018         0.051         0.045         0.025         0.022
 PEER_13        0.049         0.058         0.043         0.046         0.051
 PEER_15        0.047         0.019         0.041         0.042         0.015
 GENDER         0.000         0.000         0.000         0.000         0.000


           S.E. FOR ESTIMATED CORRELATION MATRIX FOR THE LATENT VARIABLES
              L_PEER_1      L_PEER_1      PRO_11        PRO_13        PRO_15
              ________      ________      ________      ________      ________
 L_PEER_1       0.000
 L_PEER_1       0.046         0.000
 PRO_11         0.042         0.013         0.000
 PRO_13         0.040         0.043         0.029         0.000
 PRO_15         0.041         0.040         0.030         0.023         0.000
 AGG_11         0.050         0.017         0.029         0.031         0.032
 AGG_13         0.041         0.039         0.031         0.029         0.030
 AGG_15         0.043         0.039         0.032         0.029         0.028
 PEER_11        0.051         0.015         0.029         0.032         0.024
 PEER_13        0.021         0.047         0.031         0.029         0.028
 PEER_15        0.047         0.022         0.023         0.030         0.026
 GENDER         0.000         0.000         0.018         0.019         0.019


           S.E. FOR ESTIMATED CORRELATION MATRIX FOR THE LATENT VARIABLES
              AGG_11        AGG_13        AGG_15        PEER_11       PEER_13
              ________      ________      ________      ________      ________
 AGG_11         0.000
 AGG_13         0.037         0.000
 AGG_15         0.036         0.028         0.000
 PEER_11        0.029         0.030         0.022         0.000
 PEER_13        0.031         0.028         0.030         0.033         0.000
 PEER_15        0.027         0.029         0.029         0.031         0.029
 GENDER         0.022         0.018         0.018         0.019         0.018


           S.E. FOR ESTIMATED CORRELATION MATRIX FOR THE LATENT VARIABLES
              PEER_15       GENDER
              ________      ________
 PEER_15        0.000
 GENDER         0.019         0.000


           EST./S.E. FOR ESTIMATED CORRELATION MATRIX FOR THE LATENT VARIABLES
              I_PRO         I_AGG         I_PEER        L_PRO_11      L_PRO_13
              ________      ________      ________      ________      ________
 I_PRO        999.000
 I_AGG         -2.670       999.000
 I_PEER         1.314        -1.636       999.000
 L_PRO_11       0.000         0.000         0.000       999.000
 L_PRO_13       0.000         0.000         0.000         2.160       999.000
 L_PRO_15       0.000         0.000         0.000         1.527         4.932
 L_AGG_11       0.000         0.000         0.000        -2.974        -1.791
 L_AGG_13       0.000         0.000         0.000        -1.125        -3.766
 L_AGG_15       0.000         0.000         0.000        -0.663        -2.185
 L_PEER_1       0.000         0.000         0.000         5.228         0.681
 L_PEER_1       0.000         0.000         0.000         1.398         3.869
 L_PEER_1       0.000         0.000         0.000         1.220         1.159
 PRO_11        15.518        -2.590         1.293        32.585         2.055
 PRO_13        14.389        -2.579         1.292         2.047        29.325
 PRO_15        15.213        -2.593         1.295         1.460         4.253
 AGG_11        -2.623         9.762        -1.531        -2.896        -1.760
 AGG_13        -2.622         9.064        -1.523        -1.117        -3.738
 AGG_15        -2.598         9.391        -1.520        -0.659        -2.161
 PEER_11        1.248        -1.516         4.782         5.111         0.679
 PEER_13        1.245        -1.510         4.740         1.388         3.792
 PEER_15        1.243        -1.512         4.755         1.207         1.151
 GENDER        12.457        -7.917        -0.870         0.000         0.000


           EST./S.E. FOR ESTIMATED CORRELATION MATRIX FOR THE LATENT VARIABLES
              L_PRO_15      L_AGG_11      L_AGG_13      L_AGG_15      L_PEER_1
              ________      ________      ________      ________      ________
 L_PRO_15     999.000
 L_AGG_11      -1.294       999.000
 L_AGG_13      -1.391         2.508       999.000
 L_AGG_15      -1.781         2.186         8.212       999.000
 L_PEER_1       0.268        -4.441        -1.726        -1.585       999.000
 L_PEER_1       0.161        -2.196        -4.821        -2.898         2.690
 L_PEER_1       3.037        -2.010        -2.595        -3.496         2.041
 PRO_11         1.471        -2.923        -1.116        -0.662         5.144
 PRO_13         4.321        -1.769        -3.692        -2.149         0.679
 PRO_15        26.197        -1.271        -1.373        -1.760         0.268
 AGG_11        -1.271        16.606         2.233         1.971        -4.037
 AGG_13        -1.385         2.371        32.029         6.901        -1.690
 AGG_15        -1.764         2.067         6.749        29.621        -1.543
 PEER_11        0.268        -4.347        -1.713        -1.570        43.347
 PEER_13        0.161        -2.162        -4.715        -2.850         2.578
 PEER_15        2.983        -1.969        -2.561        -3.417         1.968
 GENDER         0.000         0.000         0.000         0.000         0.000


           EST./S.E. FOR ESTIMATED CORRELATION MATRIX FOR THE LATENT VARIABLES
              L_PEER_1      L_PEER_1      PRO_11        PRO_13        PRO_15
              ________      ________      ________      ________      ________
 L_PEER_1     999.000
 L_PEER_1       4.450       999.000
 PRO_11         1.389         1.208       999.000
 PRO_13         3.783         1.148        14.519       999.000
 PRO_15         0.161         2.974        12.486        24.103       999.000
 AGG_11        -2.103        -1.887        -8.487        -6.560        -4.524
 AGG_13        -4.603        -2.534        -4.487        -8.491        -4.968
 AGG_15        -2.810        -3.384        -3.734        -6.555        -6.039
 PEER_11        2.574         1.970         7.408         1.958         1.749
 PEER_13       44.752         4.147         2.954         6.239         1.592
 PEER_15        4.125        42.342         2.281         2.815         5.744
 GENDER         0.000         0.000        16.625        16.042        16.790


           EST./S.E. FOR ESTIMATED CORRELATION MATRIX FOR THE LATENT VARIABLES
              AGG_11        AGG_13        AGG_15        PEER_11       PEER_13
              ________      ________      ________      ________      ________
 AGG_11       999.000
 AGG_13        11.573       999.000
 AGG_15        10.075        20.006       999.000
 PEER_11       -7.849        -3.677        -3.540       999.000
 PEER_13       -4.854        -7.984        -5.215         6.797       999.000
 PEER_15       -3.088        -4.563        -5.783         4.142         9.815
 GENDER        -9.716        -9.246        -9.434        -0.901        -0.903


           EST./S.E. FOR ESTIMATED CORRELATION MATRIX FOR THE LATENT VARIABLES
              PEER_15       GENDER
              ________      ________
 PEER_15      999.000
 GENDER        -0.901       999.000


           TWO-TAILED P-VALUE FOR ESTIMATED CORRELATION MATRIX FOR THE LATENT VARIABLES
              I_PRO         I_AGG         I_PEER        L_PRO_11      L_PRO_13
              ________      ________      ________      ________      ________
 I_PRO          0.000
 I_AGG          0.008         0.000
 I_PEER         0.189         0.102         0.000
 L_PRO_11       1.000         1.000         1.000         0.000
 L_PRO_13       1.000         1.000         1.000         0.031         0.000
 L_PRO_15       1.000         1.000         1.000         0.127         0.000
 L_AGG_11       1.000         1.000         1.000         0.003         0.073
 L_AGG_13       1.000         1.000         1.000         0.260         0.000
 L_AGG_15       1.000         1.000         1.000         0.507         0.029
 L_PEER_1       1.000         1.000         1.000         0.000         0.496
 L_PEER_1       1.000         1.000         1.000         0.162         0.000
 L_PEER_1       1.000         1.000         1.000         0.223         0.247
 PRO_11         0.000         0.010         0.196         0.000         0.040
 PRO_13         0.000         0.010         0.196         0.041         0.000
 PRO_15         0.000         0.010         0.195         0.144         0.000
 AGG_11         0.009         0.000         0.126         0.004         0.078
 AGG_13         0.009         0.000         0.128         0.264         0.000
 AGG_15         0.009         0.000         0.129         0.510         0.031
 PEER_11        0.212         0.129         0.000         0.000         0.497
 PEER_13        0.213         0.131         0.000         0.165         0.000
 PEER_15        0.214         0.130         0.000         0.227         0.250
 GENDER         0.000         0.000         0.384         1.000         1.000


           TWO-TAILED P-VALUE FOR ESTIMATED CORRELATION MATRIX FOR THE LATENT VARIABLES
              L_PRO_15      L_AGG_11      L_AGG_13      L_AGG_15      L_PEER_1
              ________      ________      ________      ________      ________
 L_PRO_15       0.000
 L_AGG_11       0.196         0.000
 L_AGG_13       0.164         0.012         0.000
 L_AGG_15       0.075         0.029         0.000         0.000
 L_PEER_1       0.788         0.000         0.084         0.113         0.000
 L_PEER_1       0.872         0.028         0.000         0.004         0.007
 L_PEER_1       0.002         0.044         0.009         0.000         0.041
 PRO_11         0.141         0.003         0.264         0.508         0.000
 PRO_13         0.000         0.077         0.000         0.032         0.497
 PRO_15         0.000         0.204         0.170         0.078         0.789
 AGG_11         0.204         0.000         0.026         0.049         0.000
 AGG_13         0.166         0.018         0.000         0.000         0.091
 AGG_15         0.078         0.039         0.000         0.000         0.123
 PEER_11        0.788         0.000         0.087         0.116         0.000
 PEER_13        0.872         0.031         0.000         0.004         0.010
 PEER_15        0.003         0.049         0.010         0.001         0.049
 GENDER         1.000         1.000         1.000         1.000         1.000


           TWO-TAILED P-VALUE FOR ESTIMATED CORRELATION MATRIX FOR THE LATENT VARIABLES
              L_PEER_1      L_PEER_1      PRO_11        PRO_13        PRO_15
              ________      ________      ________      ________      ________
 L_PEER_1       0.000
 L_PEER_1       0.000         0.000
 PRO_11         0.165         0.227         0.000
 PRO_13         0.000         0.251         0.000         0.000
 PRO_15         0.872         0.003         0.000         0.000         0.000
 AGG_11         0.035         0.059         0.000         0.000         0.000
 AGG_13         0.000         0.011         0.000         0.000         0.000
 AGG_15         0.005         0.001         0.000         0.000         0.000
 PEER_11        0.010         0.049         0.000         0.050         0.080
 PEER_13        0.000         0.000         0.003         0.000         0.111
 PEER_15        0.000         0.000         0.023         0.005         0.000
 GENDER         1.000         1.000         0.000         0.000         0.000


           TWO-TAILED P-VALUE FOR ESTIMATED CORRELATION MATRIX FOR THE LATENT VARIABLES
              AGG_11        AGG_13        AGG_15        PEER_11       PEER_13
              ________      ________      ________      ________      ________
 AGG_11         0.000
 AGG_13         0.000         0.000
 AGG_15         0.000         0.000         0.000
 PEER_11        0.000         0.000         0.000         0.000
 PEER_13        0.000         0.000         0.000         0.000         0.000
 PEER_15        0.002         0.000         0.000         0.000         0.000
 GENDER         0.000         0.000         0.000         0.367         0.366


           TWO-TAILED P-VALUE FOR ESTIMATED CORRELATION MATRIX FOR THE LATENT VARIABLES
              PEER_15       GENDER
              ________      ________
 PEER_15        0.000
 GENDER         0.368         0.000


DIAGRAM INFORMATION

  Use View Diagram under the Diagram menu in the Mplus Editor to view the diagram.
  If running Mplus from the Mplus Diagrammer, the diagram opens automatically.

  Diagram output
    g:\my drive\university\phd\projects\z-proso\special issue\final r&r\ri-clpm_self-report_r&r - aggression.dgm

     Beginning Time:  18:17:30
        Ending Time:  18:17:32
       Elapsed Time:  00:00:02


MUTHEN & MUTHEN
3463 Stoner Ave.
Los Angeles, CA  90066

Tel: (310) 391-9971
Fax: (310) 391-8971
Web: www.StatModel.com
Support: Support@StatModel.com

Copyright (c) 1998-2022 Muthen & Muthen
