# Supplementary material for: Does Prosociality in Early-to Mid-Adolescence Protect Against Later Development of Antisocial Behaviours?
Source: J Early Adolesc. 2023 Nov 13;44(9):1124–53. doi: 10.1177/02724316231210254 (PMC11446672; doi:10.1177/02724316231210254)
Supplement: Supplemental Material - Does Prosociality in Early-to Mid-Adolescence Protect Against Later Development of Antisocial Behaviours? [file sj-zip-1-jea-10.1177_02724316231210254.zip › Appendix C ri-clpm_teacher-report_r&r - bullying.out]

Mplus VERSION 8.8
MUTHEN & MUTHEN
11/08/2022   6:06 PM

INPUT INSTRUCTIONS


  TITLE: CLPM dual path

  DATA:
    FILE IS "data_t_NACD.dat";


  VARIABLE:

    NAMES ARE KEY PRO_11 PRO_13 PRO_15 PRO_17 Agg_11 Agg_13 Agg_15 Agg_17
                      NAC_11  NAC_13  NAC_15  NAC_17
                    PEER_11 PEER_13 PEER_15 PEER_17
                    VICT_11 VICT_13 VICT_15 VICT_17
                    PERP_11 PERP_13 PERP_15 PERP_17 GENDER;

    USEVARIABLES ARE PRO_11 PRO_13 PRO_15
                     PEER_11 PEER_13 PEER_15
                     PERP_11 PERP_13 PERP_15  GENDER;


    MISSING ARE ALL (-999);

  ANALYSIS:
      !BOOTSTRAP=1000;
      ESTIMATOR=MLR;
      ITERATIONS=20000;
      model=nocovariances;

  MODEL:
      !LGC part
      i_PRO BY PRO_11@1 PRO_13@1 PRO_15@1;
      i_PEER BY PEER_11@1 PEER_13@1 PEER_15@1;
      i_PERP BY PERP_11@1 PERP_13@1 PERP_15@1;


      !Create within-person centered variables
      L_PRO_11 by PRO_11@1;
      L_PRO_13 by PRO_13@1;
      L_PRO_15 by PRO_15@1;
      L_PEER_11 by PEER_11@1;
      L_PEER_13 by PEER_13@1;
      L_PEER_15 by PEER_15@1;
      L_PERP_11 by PERP_11@1;
      L_PERP_13 by PERP_13@1;
      L_PERP_15 by PERP_15@1;


      !Constrain the measurement error variances to zero
      PRO_11-PERP_15@0;

      !Estimate the lagged effects between
      !the within-person centered variables
      L_PRO_15 ON L_PRO_13 L_PEER_13 L_PERP_13 ;
      L_PEER_15 ON L_PRO_13 L_PEER_13 L_PERP_13;
      L_PERP_15 ON L_PRO_13 L_PEER_13 L_PERP_13 L_PRO_11;

      L_PRO_13 ON L_PRO_11 L_PEER_11 L_PERP_11;
      L_PEER_13 ON L_PRO_11 L_PEER_11 L_PERP_11;
      L_PERP_13 ON L_PRO_11 L_PEER_11 L_PERP_11;

      !Estimate the covariance between the random intercepts
      i_PRO with i_PEER;
      i_PRO with i_PERP;
      i_PEER with i_PERP;

      !Regress Intercept on Gender
      i_PRO on GENDER;
      i_PEER on GENDER;
      i_PERP on GENDER;


      !Estimate the covariance between the within-person
      !components at the first wave
      L_PRO_11 with L_PEER_11;
      L_PRO_11 with L_PERP_11;
      L_PEER_11 with L_PERP_11;


      !Estimate the covariances between the residuals of
      !the within-person components (the innovations)

      L_PRO_15 with L_PEER_15;
      L_PRO_15 with L_PERP_15;
      L_PEER_15 with L_PERP_15;

      L_PRO_13 with L_PEER_13;
      L_PRO_13 with L_PERP_13;
      L_PEER_13 with L_PERP_13;


    model indirect:
      L_PERP_15 IND L_PEER_13 L_PRO_11;

  OUTPUT: Stand MOD(ALL) TECH4;


*** WARNING
  Data set contains cases with missing on all variables except
  x-variables.  These cases were not included in the analysis.
  Number of cases with missing on all variables except x-variables:  150
   1 WARNING(S) FOUND IN THE INPUT INSTRUCTIONS


CLPM dual path

SUMMARY OF ANALYSIS

Number of groups                                                 1
Number of observations                                        1525

Number of dependent variables                                    9
Number of independent variables                                  1
Number of continuous latent variables                           12

Observed dependent variables

  Continuous
   PRO_11      PRO_13      PRO_15      PEER_11     PEER_13     PEER_15
   PERP_11     PERP_13     PERP_15

Observed independent variables
   GENDER

Continuous latent variables
   I_PRO       I_PEER      I_PERP      L_PRO_11    L_PRO_13    L_PRO_15
   L_PEER_1    L_PEER_1    L_PEER_1    L_PERP_1    L_PERP_1    L_PERP_1


Estimator                                                      MLR
Information matrix                                        OBSERVED
Maximum number of iterations                                 20000
Convergence criterion                                    0.500D-04
Maximum number of steepest descent iterations                   20
Maximum number of iterations for H1                           2000
Convergence criterion for H1                             0.100D-03

Input data file(s)
  data_t_NACD.dat

Input data format  FREE


SUMMARY OF DATA

     Number of missing data patterns            47


COVARIANCE COVERAGE OF DATA

Minimum covariance coverage value   0.100


     PROPORTION OF DATA PRESENT


           Covariance Coverage
              PRO_11        PRO_13        PRO_15        PEER_11       PEER_13
              ________      ________      ________      ________      ________
 PRO_11         0.674
 PRO_13         0.498         0.740
 PRO_15         0.501         0.618         0.755
 PEER_11        0.658         0.549         0.558         0.748
 PEER_13        0.603         0.734         0.696         0.671         0.892
 PEER_15        0.639         0.721         0.753         0.710         0.868
 PERP_11        0.659         0.550         0.559         0.747         0.672
 PERP_13        0.604         0.735         0.698         0.671         0.891
 PERP_15        0.637         0.719         0.753         0.709         0.867
 GENDER         0.674         0.740         0.755         0.748         0.892


           Covariance Coverage
              PEER_15       PERP_11       PERP_13       PERP_15       GENDER
              ________      ________      ________      ________      ________
 PEER_15        0.948
 PERP_11        0.711         0.750
 PERP_13        0.870         0.673         0.894
 PERP_15        0.946         0.710         0.868         0.946
 GENDER         0.948         0.750         0.894         0.946         1.000


UNIVARIATE SAMPLE STATISTICS


     UNIVARIATE HIGHER-ORDER MOMENT DESCRIPTIVE STATISTICS

         Variable/         Mean/     Skewness/   Minimum/ % with                Percentiles
        Sample Size      Variance    Kurtosis    Maximum  Min/Max      20%/60%    40%/80%    Median

     PRO_11                3.254      -0.117       1.000    0.68%       2.500      3.000      3.167
            1028.000       0.764      -0.437       5.000    3.02%       3.500      4.000
     PRO_13                3.085      -0.115       1.000    0.97%       2.333      3.000      3.000
            1129.000       0.737      -0.289       5.000    1.68%       3.333      3.833
     PRO_15                3.077      -0.026       1.000    0.61%       2.333      2.833      3.000
            1151.000       0.664      -0.238       5.000    1.48%       3.167      3.833
     PEER_11               3.338      -0.841       1.000    0.26%       3.000      3.333      3.333
            1141.000       0.363       0.524       4.000   28.40%       3.667      4.000
     PEER_13               3.291      -0.802       1.000    0.66%       2.667      3.000      3.333
            1361.000       0.378       0.614       4.000   25.42%       3.667      4.000
     PEER_15               3.290      -0.746       1.000    0.42%       3.000      3.000      3.333
            1445.000       0.359       0.491       4.000   24.08%       3.667      4.000
     PERP_11               1.541       1.955       1.000   31.82%       1.000      1.250      1.250
            1144.000       0.436       4.860       5.000    0.17%       1.500      2.000
     PERP_13               1.722       1.604       1.000   23.55%       1.000      1.250      1.500
            1363.000       0.584       2.963       5.500    0.15%       1.750      2.250
     PERP_15               1.766       1.636       1.000   19.82%       1.250      1.500      1.500
            1443.000       0.583       3.576       6.000    0.14%       1.750      2.250
     GENDER                0.486       0.056       0.000   51.41%       0.000      0.000      0.000
            1525.000       0.250      -1.997       1.000   48.59%       1.000      1.000


THE MODEL ESTIMATION TERMINATED NORMALLY


MODEL FIT INFORMATION

Number of Free Parameters                       55

Loglikelihood

          H0 Value                      -11408.780
          H0 Scaling Correction Factor      1.1781
            for MLR
          H1 Value                      -11399.046
          H1 Scaling Correction Factor      1.1521
            for MLR

Information Criteria

          Akaike (AIC)                   22927.561
          Bayesian (BIC)                 23220.697
          Sample-Size Adjusted BIC       23045.976
            (n* = (n + 2) / 24)

Chi-Square Test of Model Fit

          Value                             20.007*
          Degrees of Freedom                     8
          P-Value                           0.0103
          Scaling Correction Factor         0.9731
            for MLR

*   The chi-square value for MLM, MLMV, MLR, ULSMV, WLSM and WLSMV cannot be used
    for chi-square difference testing in the regular way.  MLM, MLR and WLSM
    chi-square difference testing is described on the Mplus website.  MLMV, WLSMV,
    and ULSMV difference testing is done using the DIFFTEST option.

RMSEA (Root Mean Square Error Of Approximation)

          Estimate                           0.031
          90 Percent C.I.                    0.014  0.049
          Probability RMSEA <= .05           0.961

CFI/TLI

          CFI                                0.991
          TLI                                0.949

Chi-Square Test of Model Fit for the Baseline Model

          Value                           1376.243
          Degrees of Freedom                    45
          P-Value                           0.0000

SRMR (Standardized Root Mean Square Residual)

          Value                              0.016


MODEL RESULTS

                                                    Two-Tailed
                    Estimate       S.E.  Est./S.E.    P-Value

 I_PRO    BY
    PRO_11             1.000      0.000    999.000    999.000
    PRO_13             1.000      0.000    999.000    999.000
    PRO_15             1.000      0.000    999.000    999.000

 I_PEER   BY
    PEER_11            1.000      0.000    999.000    999.000
    PEER_13            1.000      0.000    999.000    999.000
    PEER_15            1.000      0.000    999.000    999.000

 I_PERP   BY
    PERP_11            1.000      0.000    999.000    999.000
    PERP_13            1.000      0.000    999.000    999.000
    PERP_15            1.000      0.000    999.000    999.000

 L_PRO_11 BY
    PRO_11             1.000      0.000    999.000    999.000

 L_PRO_13 BY
    PRO_13             1.000      0.000    999.000    999.000

 L_PRO_15 BY
    PRO_15             1.000      0.000    999.000    999.000

 L_PEER_1 BY
    PEER_11            1.000      0.000    999.000    999.000

 L_PEER_1 BY
    PEER_13            1.000      0.000    999.000    999.000

 L_PEER_1 BY
    PEER_15            1.000      0.000    999.000    999.000

 L_PERP_1 BY
    PERP_11            1.000      0.000    999.000    999.000

 L_PERP_1 BY
    PERP_13            1.000      0.000    999.000    999.000

 L_PERP_1 BY
    PERP_15            1.000      0.000    999.000    999.000

 L_PRO_15 ON
    L_PRO_13           0.242      0.055      4.364      0.000
    L_PEER_13          0.122      0.050      2.464      0.014
    L_PERP_13          0.011      0.047      0.228      0.819

 L_PEER_1 ON
    L_PRO_13           0.027      0.031      0.875      0.382
    L_PEER_13          0.189      0.045      4.163      0.000
    L_PERP_13          0.031      0.030      1.046      0.295

 L_PERP_1 ON
    L_PRO_13          -0.086      0.040     -2.145      0.032
    L_PEER_13         -0.081      0.046     -1.761      0.078
    L_PERP_13          0.190      0.051      3.718      0.000
    L_PRO_11          -0.027      0.041     -0.672      0.502

 L_PRO_13 ON
    L_PRO_11           0.059      0.072      0.822      0.411
    L_PEER_11          0.013      0.067      0.197      0.844
    L_PERP_11         -0.033      0.096     -0.339      0.735

 L_PEER_1 ON
    L_PRO_11          -0.006      0.033     -0.168      0.866
    L_PEER_11          0.117      0.054      2.169      0.030
    L_PERP_11         -0.035      0.055     -0.640      0.522

 L_PERP_1 ON
    L_PRO_11          -0.089      0.045     -1.979      0.048
    L_PEER_11         -0.051      0.055     -0.923      0.356
    L_PERP_11          0.071      0.083      0.857      0.391

 I_PRO    ON
    GENDER             0.503      0.033     15.398      0.000

 I_PEER   ON
    GENDER            -0.017      0.023     -0.758      0.448

 I_PERP   ON
    GENDER            -0.331      0.028    -11.857      0.000

 I_PRO    WITH
    I_PEER             0.023      0.015      1.536      0.124
    I_PERP            -0.005      0.024     -0.217      0.829

 I_PEER   WITH
    I_PERP            -0.028      0.013     -2.197      0.028

 L_PRO_11 WITH
    L_PEER_11          0.057      0.021      2.745      0.006
    L_PERP_11         -0.042      0.027     -1.580      0.114

 L_PEER_1 WITH
    L_PERP_11         -0.062      0.015     -4.112      0.000

 L_PRO_15 WITH
    L_PEER_15          0.042      0.014      2.909      0.004
    L_PERP_15         -0.054      0.019     -2.873      0.004

 L_PEER_1 WITH
    L_PERP_15         -0.024      0.013     -1.869      0.062

 L_PRO_13 WITH
    L_PEER_13          0.029      0.019      1.539      0.124
    L_PERP_13         -0.070      0.026     -2.655      0.008

 L_PEER_1 WITH
    L_PERP_13         -0.057      0.016     -3.623      0.000

 Intercepts
    PRO_11             3.006      0.032     94.766      0.000
    PRO_13             2.838      0.030     94.173      0.000
    PRO_15             2.841      0.028    102.082      0.000
    PEER_11            3.343      0.021    155.545      0.000
    PEER_13            3.299      0.020    164.410      0.000
    PEER_15            3.298      0.019    170.167      0.000
    PERP_11            1.702      0.027     63.504      0.000
    PERP_13            1.884      0.027     69.545      0.000
    PERP_15            1.926      0.026     73.689      0.000

 Variances
    L_PRO_11           0.615      0.043     14.217      0.000
    L_PEER_11          0.321      0.021     15.039      0.000
    L_PERP_11          0.290      0.034      8.620      0.000

 Residual Variances
    PRO_11             0.000      0.000    999.000    999.000
    PRO_13             0.000      0.000    999.000    999.000
    PRO_15             0.000      0.000    999.000    999.000
    PEER_11            0.000      0.000    999.000    999.000
    PEER_13            0.000      0.000    999.000    999.000
    PEER_15            0.000      0.000    999.000    999.000
    PERP_11            0.000      0.000    999.000    999.000
    PERP_13            0.000      0.000    999.000    999.000
    PERP_15            0.000      0.000    999.000    999.000
    I_PRO              0.080      0.035      2.304      0.021
    I_PEER             0.042      0.015      2.762      0.006
    I_PERP             0.122      0.023      5.303      0.000
    L_PRO_13           0.598      0.040     14.787      0.000
    L_PRO_15           0.477      0.028     16.802      0.000
    L_PEER_13          0.331      0.020     16.755      0.000
    L_PEER_15          0.305      0.017     18.474      0.000
    L_PERP_13          0.427      0.036     11.966      0.000
    L_PERP_15          0.395      0.034     11.781      0.000


QUALITY OF NUMERICAL RESULTS

     Condition Number for the Information Matrix              0.153E-02
       (ratio of smallest to largest eigenvalue)


STANDARDIZED MODEL RESULTS


STDYX Standardization

                                                    Two-Tailed
                    Estimate       S.E.  Est./S.E.    P-Value

 I_PRO    BY
    PRO_11             0.435      0.054      8.061      0.000
    PRO_13             0.439      0.055      7.990      0.000
    PRO_15             0.465      0.058      8.038      0.000

 I_PEER   BY
    PEER_11            0.340      0.061      5.589      0.000
    PEER_13            0.333      0.060      5.533      0.000
    PEER_15            0.342      0.061      5.580      0.000

 I_PERP   BY
    PERP_11            0.584      0.044     13.127      0.000
    PERP_13            0.506      0.041     12.320      0.000
    PERP_15            0.511      0.042     12.281      0.000

 L_PRO_11 BY
    PRO_11             0.900      0.026     34.566      0.000

 L_PRO_13 BY
    PRO_13             0.898      0.027     33.470      0.000

 L_PRO_15 BY
    PRO_15             0.885      0.030     29.083      0.000

 L_PEER_1 BY
    PEER_11            0.940      0.022     42.737      0.000

 L_PEER_1 BY
    PEER_13            0.943      0.021     44.317      0.000

 L_PEER_1 BY
    PEER_15            0.940      0.022     42.142      0.000

 L_PERP_1 BY
    PERP_11            0.812      0.032     25.407      0.000

 L_PERP_1 BY
    PERP_13            0.863      0.024     35.828      0.000

 L_PERP_1 BY
    PERP_15            0.859      0.025     34.718      0.000

 L_PRO_15 ON
    L_PRO_13           0.260      0.058      4.454      0.000
    L_PEER_13          0.099      0.040      2.475      0.013
    L_PERP_13          0.010      0.043      0.229      0.819

 L_PEER_1 ON
    L_PRO_13           0.037      0.042      0.873      0.383
    L_PEER_13          0.194      0.046      4.258      0.000
    L_PERP_13          0.037      0.035      1.053      0.292

 L_PERP_1 ON
    L_PRO_13          -0.102      0.047     -2.179      0.029
    L_PEER_13         -0.073      0.041     -1.770      0.077
    L_PERP_13          0.193      0.052      3.704      0.000
    L_PRO_11          -0.033      0.049     -0.678      0.498

 L_PRO_13 ON
    L_PRO_11           0.060      0.073      0.824      0.410
    L_PEER_11          0.010      0.049      0.196      0.844
    L_PERP_11         -0.023      0.067     -0.338      0.736

 L_PEER_1 ON
    L_PRO_11          -0.008      0.045     -0.168      0.866
    L_PEER_11          0.114      0.052      2.177      0.029
    L_PERP_11         -0.033      0.052     -0.637      0.524

 L_PERP_1 ON
    L_PRO_11          -0.105      0.053     -1.999      0.046
    L_PEER_11         -0.044      0.048     -0.919      0.358
    L_PERP_11          0.058      0.068      0.853      0.394

 I_PRO    ON
    GENDER             0.664      0.084      7.922      0.000

 I_PEER   ON
    GENDER            -0.042      0.057     -0.740      0.459

 I_PERP   ON
    GENDER            -0.428      0.041    -10.315      0.000

 I_PRO    WITH
    I_PEER             0.400      0.244      1.644      0.100
    I_PERP            -0.052      0.236     -0.219      0.826

 I_PEER   WITH
    I_PERP            -0.386      0.160     -2.406      0.016

 L_PRO_11 WITH
    L_PEER_11          0.128      0.045      2.820      0.005
    L_PERP_11         -0.100      0.061     -1.628      0.103

 L_PEER_1 WITH
    L_PERP_11         -0.202      0.045     -4.535      0.000

 L_PRO_15 WITH
    L_PEER_15          0.110      0.037      2.964      0.003
    L_PERP_15         -0.125      0.043     -2.933      0.003

 L_PEER_1 WITH
    L_PERP_15         -0.068      0.036     -1.913      0.056

 L_PRO_13 WITH
    L_PEER_13          0.066      0.042      1.562      0.118
    L_PERP_13         -0.138      0.051     -2.676      0.007

 L_PEER_1 WITH
    L_PERP_13         -0.152      0.040     -3.757      0.000

 Intercepts
    PRO_11             3.453      0.080     43.360      0.000
    PRO_13             3.290      0.077     42.825      0.000
    PRO_15             3.492      0.079     43.941      0.000
    PEER_11            5.547      0.151     36.795      0.000
    PEER_13            5.363      0.133     40.193      0.000
    PEER_15            5.502      0.132     41.648      0.000
    PERP_11            2.566      0.074     34.668      0.000
    PERP_13            2.463      0.055     44.815      0.000
    PERP_15            2.544      0.065     38.988      0.000

 Variances
    L_PRO_11           1.000      0.000    999.000    999.000
    L_PEER_11          1.000      0.000    999.000    999.000
    L_PERP_11          1.000      0.000    999.000    999.000

 Residual Variances
    PRO_11             0.000    999.000    999.000    999.000
    PRO_13             0.000    999.000    999.000    999.000
    PRO_15             0.000    999.000    999.000    999.000
    PEER_11            0.000    999.000    999.000    999.000
    PEER_13            0.000    999.000    999.000    999.000
    PEER_15            0.000    999.000    999.000    999.000
    PERP_11            0.000    999.000    999.000    999.000
    PERP_13            0.000    999.000    999.000    999.000
    PERP_15            0.000    999.000    999.000    999.000
    I_PRO              0.559      0.111      5.025      0.000
    I_PEER             0.998      0.005    210.996      0.000
    I_PERP             0.817      0.035     23.048      0.000
    L_PRO_13           0.995      0.009    105.028      0.000
    L_PRO_15           0.920      0.032     28.781      0.000
    L_PEER_13          0.985      0.013     75.343      0.000
    L_PEER_15          0.961      0.018     53.319      0.000
    L_PERP_13          0.980      0.017     56.740      0.000
    L_PERP_15          0.933      0.030     31.082      0.000


STDY Standardization

                                                    Two-Tailed
                    Estimate       S.E.  Est./S.E.    P-Value

 I_PRO    BY
    PRO_11             0.435      0.054      8.061      0.000
    PRO_13             0.439      0.055      7.990      0.000
    PRO_15             0.465      0.058      8.038      0.000

 I_PEER   BY
    PEER_11            0.340      0.061      5.589      0.000
    PEER_13            0.333      0.060      5.533      0.000
    PEER_15            0.342      0.061      5.580      0.000

 I_PERP   BY
    PERP_11            0.584      0.044     13.127      0.000
    PERP_13            0.506      0.041     12.320      0.000
    PERP_15            0.511      0.042     12.281      0.000

 L_PRO_11 BY
    PRO_11             0.900      0.026     34.566      0.000

 L_PRO_13 BY
    PRO_13             0.898      0.027     33.470      0.000

 L_PRO_15 BY
    PRO_15             0.885      0.030     29.083      0.000

 L_PEER_1 BY
    PEER_11            0.940      0.022     42.737      0.000

 L_PEER_1 BY
    PEER_13            0.943      0.021     44.317      0.000

 L_PEER_1 BY
    PEER_15            0.940      0.022     42.142      0.000

 L_PERP_1 BY
    PERP_11            0.812      0.032     25.407      0.000

 L_PERP_1 BY
    PERP_13            0.863      0.024     35.828      0.000

 L_PERP_1 BY
    PERP_15            0.859      0.025     34.718      0.000

 L_PRO_15 ON
    L_PRO_13           0.260      0.058      4.454      0.000
    L_PEER_13          0.099      0.040      2.475      0.013
    L_PERP_13          0.010      0.043      0.229      0.819

 L_PEER_1 ON
    L_PRO_13           0.037      0.042      0.873      0.383
    L_PEER_13          0.194      0.046      4.258      0.000
    L_PERP_13          0.037      0.035      1.053      0.292

 L_PERP_1 ON
    L_PRO_13          -0.102      0.047     -2.179      0.029
    L_PEER_13         -0.073      0.041     -1.770      0.077
    L_PERP_13          0.193      0.052      3.704      0.000
    L_PRO_11          -0.033      0.049     -0.678      0.498

 L_PRO_13 ON
    L_PRO_11           0.060      0.073      0.824      0.410
    L_PEER_11          0.010      0.049      0.196      0.844
    L_PERP_11         -0.023      0.067     -0.338      0.736

 L_PEER_1 ON
    L_PRO_11          -0.008      0.045     -0.168      0.866
    L_PEER_11          0.114      0.052      2.177      0.029
    L_PERP_11         -0.033      0.052     -0.637      0.524

 L_PERP_1 ON
    L_PRO_11          -0.105      0.053     -1.999      0.046
    L_PEER_11         -0.044      0.048     -0.919      0.358
    L_PERP_11          0.058      0.068      0.853      0.394

 I_PRO    ON
    GENDER             1.328      0.168      7.922      0.000

 I_PEER   ON
    GENDER            -0.084      0.113     -0.740      0.459

 I_PERP   ON
    GENDER            -0.856      0.083    -10.315      0.000

 I_PRO    WITH
    I_PEER             0.400      0.244      1.644      0.100
    I_PERP            -0.052      0.236     -0.219      0.826

 I_PEER   WITH
    I_PERP            -0.386      0.160     -2.406      0.016

 L_PRO_11 WITH
    L_PEER_11          0.128      0.045      2.820      0.005
    L_PERP_11         -0.100      0.061     -1.628      0.103

 L_PEER_1 WITH
    L_PERP_11         -0.202      0.045     -4.535      0.000

 L_PRO_15 WITH
    L_PEER_15          0.110      0.037      2.964      0.003
    L_PERP_15         -0.125      0.043     -2.933      0.003

 L_PEER_1 WITH
    L_PERP_15         -0.068      0.036     -1.913      0.056

 L_PRO_13 WITH
    L_PEER_13          0.066      0.042      1.562      0.118
    L_PERP_13         -0.138      0.051     -2.676      0.007

 L_PEER_1 WITH
    L_PERP_13         -0.152      0.040     -3.757      0.000

 Intercepts
    PRO_11             3.453      0.080     43.360      0.000
    PRO_13             3.290      0.077     42.825      0.000
    PRO_15             3.492      0.079     43.941      0.000
    PEER_11            5.547      0.151     36.795      0.000
    PEER_13            5.363      0.133     40.193      0.000
    PEER_15            5.502      0.132     41.648      0.000
    PERP_11            2.566      0.074     34.668      0.000
    PERP_13            2.463      0.055     44.815      0.000
    PERP_15            2.544      0.065     38.988      0.000

 Variances
    L_PRO_11           1.000      0.000    999.000    999.000
    L_PEER_11          1.000      0.000    999.000    999.000
    L_PERP_11          1.000      0.000    999.000    999.000

 Residual Variances
    PRO_11           999.000    999.000    999.000    999.000
    PRO_13           999.000    999.000    999.000    999.000
    PRO_15           999.000    999.000    999.000    999.000
    PEER_11          999.000    999.000    999.000    999.000
    PEER_13          999.000    999.000    999.000    999.000
    PEER_15          999.000    999.000    999.000    999.000
    PERP_11          999.000    999.000    999.000    999.000
    PERP_13          999.000    999.000    999.000    999.000
    PERP_15          999.000    999.000    999.000    999.000
    I_PRO              0.559      0.111      5.025      0.000
    I_PEER             0.998      0.005    210.996      0.000
    I_PERP             0.817      0.035     23.048      0.000
    L_PRO_13           0.995      0.009    105.028      0.000
    L_PRO_15           0.920      0.032     28.781      0.000
    L_PEER_13          0.985      0.013     75.343      0.000
    L_PEER_15          0.961      0.018     53.319      0.000
    L_PERP_13          0.980      0.017     56.740      0.000
    L_PERP_15          0.933      0.030     31.082      0.000


STD Standardization

                                                    Two-Tailed
                    Estimate       S.E.  Est./S.E.    P-Value

 I_PRO    BY
    PRO_11             0.379      0.047      7.998      0.000
    PRO_13             0.379      0.047      7.998      0.000
    PRO_15             0.379      0.047      7.998      0.000

 I_PEER   BY
    PEER_11            0.205      0.037      5.542      0.000
    PEER_13            0.205      0.037      5.542      0.000
    PEER_15            0.205      0.037      5.542      0.000

 I_PERP   BY
    PERP_11            0.387      0.031     12.439      0.000
    PERP_13            0.387      0.031     12.439      0.000
    PERP_15            0.387      0.031     12.439      0.000

 L_PRO_11 BY
    PRO_11             0.784      0.028     28.434      0.000

 L_PRO_13 BY
    PRO_13             0.775      0.028     27.252      0.000

 L_PRO_15 BY
    PRO_15             0.720      0.029     25.004      0.000

 L_PEER_1 BY
    PEER_11            0.567      0.019     30.078      0.000

 L_PEER_1 BY
    PEER_13            0.580      0.019     30.662      0.000

 L_PEER_1 BY
    PEER_15            0.563      0.018     31.684      0.000

 L_PERP_1 BY
    PERP_11            0.538      0.031     17.240      0.000

 L_PERP_1 BY
    PERP_13            0.660      0.029     22.494      0.000

 L_PERP_1 BY
    PERP_15            0.651      0.030     21.405      0.000

 L_PRO_15 ON
    L_PRO_13           0.260      0.058      4.454      0.000
    L_PEER_13          0.099      0.040      2.475      0.013
    L_PERP_13          0.010      0.043      0.229      0.819

 L_PEER_1 ON
    L_PRO_13           0.037      0.042      0.873      0.383
    L_PEER_13          0.194      0.046      4.258      0.000
    L_PERP_13          0.037      0.035      1.053      0.292

 L_PERP_1 ON
    L_PRO_13          -0.102      0.047     -2.179      0.029
    L_PEER_13         -0.073      0.041     -1.770      0.077
    L_PERP_13          0.193      0.052      3.704      0.000
    L_PRO_11          -0.033      0.049     -0.678      0.498

 L_PRO_13 ON
    L_PRO_11           0.060      0.073      0.824      0.410
    L_PEER_11          0.010      0.049      0.196      0.844
    L_PERP_11         -0.023      0.067     -0.338      0.736

 L_PEER_1 ON
    L_PRO_11          -0.008      0.045     -0.168      0.866
    L_PEER_11          0.114      0.052      2.177      0.029
    L_PERP_11         -0.033      0.052     -0.637      0.524

 L_PERP_1 ON
    L_PRO_11          -0.105      0.053     -1.999      0.046
    L_PEER_11         -0.044      0.048     -0.919      0.358
    L_PERP_11          0.058      0.068      0.853      0.394

 I_PRO    ON
    GENDER             1.328      0.168      7.922      0.000

 I_PEER   ON
    GENDER            -0.084      0.113     -0.740      0.459

 I_PERP   ON
    GENDER            -0.856      0.083    -10.315      0.000

 I_PRO    WITH
    I_PEER             0.400      0.244      1.644      0.100
    I_PERP            -0.052      0.236     -0.219      0.826

 I_PEER   WITH
    I_PERP            -0.386      0.160     -2.406      0.016

 L_PRO_11 WITH
    L_PEER_11          0.128      0.045      2.820      0.005
    L_PERP_11         -0.100      0.061     -1.628      0.103

 L_PEER_1 WITH
    L_PERP_11         -0.202      0.045     -4.535      0.000

 L_PRO_15 WITH
    L_PEER_15          0.110      0.037      2.964      0.003
    L_PERP_15         -0.125      0.043     -2.933      0.003

 L_PEER_1 WITH
    L_PERP_15         -0.068      0.036     -1.913      0.056

 L_PRO_13 WITH
    L_PEER_13          0.066      0.042      1.562      0.118
    L_PERP_13         -0.138      0.051     -2.676      0.007

 L_PEER_1 WITH
    L_PERP_13         -0.152      0.040     -3.757      0.000

 Intercepts
    PRO_11             3.006      0.032     94.766      0.000
    PRO_13             2.838      0.030     94.173      0.000
    PRO_15             2.841      0.028    102.082      0.000
    PEER_11            3.343      0.021    155.545      0.000
    PEER_13            3.299      0.020    164.410      0.000
    PEER_15            3.298      0.019    170.167      0.000
    PERP_11            1.702      0.027     63.504      0.000
    PERP_13            1.884      0.027     69.545      0.000
    PERP_15            1.926      0.026     73.689      0.000

 Variances
    L_PRO_11           1.000      0.000    999.000    999.000
    L_PEER_11          1.000      0.000    999.000    999.000
    L_PERP_11          1.000      0.000    999.000    999.000

 Residual Variances
    PRO_11           999.000    999.000    999.000    999.000
    PRO_13           999.000    999.000    999.000    999.000
    PRO_15           999.000    999.000    999.000    999.000
    PEER_11          999.000    999.000    999.000    999.000
    PEER_13          999.000    999.000    999.000    999.000
    PEER_15          999.000    999.000    999.000    999.000
    PERP_11          999.000    999.000    999.000    999.000
    PERP_13          999.000    999.000    999.000    999.000
    PERP_15          999.000    999.000    999.000    999.000
    I_PRO              0.559      0.111      5.025      0.000
    I_PEER             0.998      0.005    210.996      0.000
    I_PERP             0.817      0.035     23.048      0.000
    L_PRO_13           0.995      0.009    105.028      0.000
    L_PRO_15           0.920      0.032     28.781      0.000
    L_PEER_13          0.985      0.013     75.343      0.000
    L_PEER_15          0.961      0.018     53.319      0.000
    L_PERP_13          0.980      0.017     56.740      0.000
    L_PERP_15          0.933      0.030     31.082      0.000


R-SQUARE

    Observed                                        Two-Tailed
    Variable        Estimate       S.E.  Est./S.E.    P-Value

    PRO_11             1.000    999.000    999.000    999.000
    PRO_13             1.000    999.000    999.000    999.000
    PRO_15             1.000    999.000    999.000    999.000
    PEER_11            1.000    999.000    999.000    999.000
    PEER_13            1.000    999.000    999.000    999.000
    PEER_15            1.000    999.000    999.000    999.000
    PERP_11            1.000    999.000    999.000    999.000
    PERP_13            1.000    999.000    999.000    999.000
    PERP_15            1.000    999.000    999.000    999.000

     Latent                                         Two-Tailed
    Variable        Estimate       S.E.  Est./S.E.    P-Value

    I_PRO              0.441      0.111      3.961      0.000
    I_PEER             0.002      0.005      0.370      0.711
    I_PERP             0.183      0.035      5.158      0.000
    L_PRO_13           0.005      0.009      0.494      0.621
    L_PRO_15           0.080      0.032      2.498      0.012
    L_PEER_1           0.015      0.013      1.178      0.239
    L_PEER_1           0.039      0.018      2.152      0.031
    L_PERP_1           0.020      0.017      1.145      0.252
    L_PERP_1           0.067      0.030      2.242      0.025


TOTAL, TOTAL INDIRECT, SPECIFIC INDIRECT, AND DIRECT EFFECTS


                                                    Two-Tailed
                    Estimate       S.E.  Est./S.E.    P-Value

Effects from L_PRO_11 to L_PERP_1

  Indirect             0.000      0.003      0.167      0.867


STANDARDIZED TOTAL, TOTAL INDIRECT, SPECIFIC INDIRECT, AND DIRECT EFFECTS


STDYX Standardization

                                                    Two-Tailed
                    Estimate       S.E.  Est./S.E.    P-Value

Effects from L_PRO_11 to L_PERP_1

  Indirect             0.001      0.003      0.167      0.867


STDY Standardization

                                                    Two-Tailed
                    Estimate       S.E.  Est./S.E.    P-Value

Effects from L_PRO_11 to L_PERP_1

  Indirect             0.001      0.003      0.167      0.867


STD Standardization

                                                    Two-Tailed
                    Estimate       S.E.  Est./S.E.    P-Value

Effects from L_PRO_11 to L_PERP_1

  Indirect             0.001      0.003      0.167      0.867


MODEL MODIFICATION INDICES

Minimum M.I. value for printing the modification index    10.000

                                   M.I.     E.P.C.  Std E.P.C.  StdYX E.P.C.

ON/BY Statements

PEER_15  ON I_PRO    /
I_PRO    BY PEER_15               10.188    -0.215     -0.081       -0.136
PEER_15  ON I_PERP   /
I_PERP   BY PEER_15               13.758     0.317      0.123        0.205
L_PEER_1 ON I_PRO    /
I_PRO    BY L_PEER_1              10.188    -0.215     -0.144       -0.144
L_PEER_1 ON I_PERP   /
I_PERP   BY L_PEER_1              13.758     0.317      0.218        0.218

ON Statements

L_PEER_1 ON PRO_13                10.189    -0.215     -0.381       -0.329
L_PEER_1 ON PRO_15                10.190    -0.215     -0.381       -0.310
L_PEER_1 ON PERP_13               13.756     0.317      0.563        0.431
L_PEER_1 ON PERP_15               13.308     0.313      0.555        0.420
L_PEER_1 ON GENDER                12.511    -0.123     -0.218       -0.109
PEER_15  ON PRO_13                10.189    -0.215     -0.215       -0.309
PEER_15  ON PRO_15                10.190    -0.215     -0.215       -0.292
PEER_15  ON PERP_13               13.756     0.317      0.317        0.405
PEER_15  ON PERP_15               13.308     0.313      0.313        0.395
PEER_15  ON GENDER                12.511    -0.123     -0.123       -0.102

WITH Statements

GENDER   WITH L_PEER_1            12.511    -0.031     -0.056       -0.111
GENDER   WITH PEER_15             12.511    -0.031     -0.031      999.000


TECHNICAL 4 OUTPUT


     ESTIMATES DERIVED FROM THE MODEL


           ESTIMATED MEANS FOR THE LATENT VARIABLES
              I_PRO         I_PEER        I_PERP        L_PRO_11      L_PRO_13
              ________      ________      ________      ________      ________
                0.244        -0.008        -0.161         0.000         0.000


           ESTIMATED MEANS FOR THE LATENT VARIABLES
              L_PRO_15      L_PEER_1      L_PEER_1      L_PEER_1      L_PERP_1
              ________      ________      ________      ________      ________
                0.000         0.000         0.000         0.000         0.000


           ESTIMATED MEANS FOR THE LATENT VARIABLES
              L_PERP_1      L_PERP_1      PRO_11        PRO_13        PRO_15
              ________      ________      ________      ________      ________
                0.000         0.000         3.251         3.082         3.085


           ESTIMATED MEANS FOR THE LATENT VARIABLES
              PEER_11       PEER_13       PEER_15       PERP_11       PERP_13
              ________      ________      ________      ________      ________
                3.334         3.291         3.289         1.541         1.723


           ESTIMATED MEANS FOR THE LATENT VARIABLES
              PERP_15       GENDER
              ________      ________
                1.765         0.486


           S.E. FOR ESTIMATED MEANS FOR THE LATENT VARIABLES
              I_PRO         I_PEER        I_PERP        L_PRO_11      L_PRO_13
              ________      ________      ________      ________      ________
                0.017         0.011         0.014         0.000         0.000


           S.E. FOR ESTIMATED MEANS FOR THE LATENT VARIABLES
              L_PRO_15      L_PEER_1      L_PEER_1      L_PEER_1      L_PERP_1
              ________      ________      ________      ________      ________
                0.000         0.000         0.000         0.000         0.000


           S.E. FOR ESTIMATED MEANS FOR THE LATENT VARIABLES
              L_PERP_1      L_PERP_1      PRO_11        PRO_13        PRO_15
              ________      ________      ________      ________      ________
                0.000         0.000         0.027         0.025         0.023


           S.E. FOR ESTIMATED MEANS FOR THE LATENT VARIABLES
              PEER_11       PEER_13       PEER_15       PERP_11       PERP_13
              ________      ________      ________      ________      ________
                0.018         0.017         0.016         0.019         0.021


           S.E. FOR ESTIMATED MEANS FOR THE LATENT VARIABLES
              PERP_15       GENDER
              ________      ________
                0.020         0.013


           EST./S.E. FOR ESTIMATED MEANS FOR THE LATENT VARIABLES
              I_PRO         I_PEER        I_PERP        L_PRO_11      L_PRO_13
              ________      ________      ________      ________      ________
               14.269        -0.758       -11.318         0.000         0.000


           EST./S.E. FOR ESTIMATED MEANS FOR THE LATENT VARIABLES
              L_PRO_15      L_PEER_1      L_PEER_1      L_PEER_1      L_PERP_1
              ________      ________      ________      ________      ________
                0.000         0.000         0.000         0.000         0.000


           EST./S.E. FOR ESTIMATED MEANS FOR THE LATENT VARIABLES
              L_PERP_1      L_PERP_1      PRO_11        PRO_13        PRO_15
              ________      ________      ________      ________      ________
                0.000         0.000       122.029       123.085       131.752


           EST./S.E. FOR ESTIMATED MEANS FOR THE LATENT VARIABLES
              PEER_11       PEER_13       PEER_15       PERP_11       PERP_13
              ________      ________      ________      ________      ________
              187.188       198.450       208.819        80.453        83.995


           EST./S.E. FOR ESTIMATED MEANS FOR THE LATENT VARIABLES
              PERP_15       GENDER
              ________      ________
               88.903        37.965


           TWO-TAILED P-VALUE FOR ESTIMATED MEANS FOR THE LATENT VARIABLES
              I_PRO         I_PEER        I_PERP        L_PRO_11      L_PRO_13
              ________      ________      ________      ________      ________
                0.000         0.448         0.000         1.000         1.000


           TWO-TAILED P-VALUE FOR ESTIMATED MEANS FOR THE LATENT VARIABLES
              L_PRO_15      L_PEER_1      L_PEER_1      L_PEER_1      L_PERP_1
              ________      ________      ________      ________      ________
                1.000         1.000         1.000         1.000         1.000


           TWO-TAILED P-VALUE FOR ESTIMATED MEANS FOR THE LATENT VARIABLES
              L_PERP_1      L_PERP_1      PRO_11        PRO_13        PRO_15
              ________      ________      ________      ________      ________
                1.000         1.000         0.000         0.000         0.000


           TWO-TAILED P-VALUE FOR ESTIMATED MEANS FOR THE LATENT VARIABLES
              PEER_11       PEER_13       PEER_15       PERP_11       PERP_13
              ________      ________      ________      ________      ________
                0.000         0.000         0.000         0.000         0.000


           TWO-TAILED P-VALUE FOR ESTIMATED MEANS FOR THE LATENT VARIABLES
              PERP_15       GENDER
              ________      ________
                0.000         0.000


           ESTIMATED COVARIANCE MATRIX FOR THE LATENT VARIABLES
              I_PRO         I_PEER        I_PERP        L_PRO_11      L_PRO_13
              ________      ________      ________      ________      ________
 I_PRO          0.143
 I_PEER         0.021         0.042
 I_PERP        -0.047        -0.026         0.150
 L_PRO_11       0.000         0.000         0.000         0.615
 L_PRO_13       0.000         0.000         0.000         0.038         0.600
 L_PRO_15       0.000         0.000         0.000         0.009         0.148
 L_PEER_1       0.000         0.000         0.000         0.057         0.010
 L_PEER_1       0.000         0.000         0.000         0.005         0.031
 L_PEER_1       0.000         0.000         0.000         0.000         0.019
 L_PERP_1       0.000         0.000         0.000        -0.042        -0.013
 L_PERP_1       0.000         0.000         0.000        -0.060        -0.074
 L_PERP_1       0.000         0.000         0.000        -0.032        -0.069
 PRO_11         0.143         0.021        -0.047         0.615         0.038
 PRO_13         0.143         0.021        -0.047         0.038         0.600
 PRO_15         0.143         0.021        -0.047         0.009         0.148
 PEER_11        0.021         0.042        -0.026         0.057         0.010
 PEER_13        0.021         0.042        -0.026         0.005         0.031
 PEER_15        0.021         0.042        -0.026         0.000         0.019
 PERP_11       -0.047        -0.026         0.150        -0.042        -0.013
 PERP_13       -0.047        -0.026         0.150        -0.060        -0.074
 PERP_15       -0.047        -0.026         0.150        -0.032        -0.069
 GENDER         0.126        -0.004        -0.083         0.000         0.000


           ESTIMATED COVARIANCE MATRIX FOR THE LATENT VARIABLES
              L_PRO_15      L_PEER_1      L_PEER_1      L_PEER_1      L_PERP_1
              ________      ________      ________      ________      ________
 L_PRO_15       0.519
 L_PEER_1       0.007         0.321
 L_PEER_1       0.048         0.039         0.336
 L_PEER_1       0.054         0.007         0.062         0.317
 L_PERP_1      -0.005        -0.062        -0.017        -0.003         0.290
 L_PERP_1      -0.021        -0.026        -0.061         0.000         0.028
 L_PERP_1      -0.075        -0.010        -0.042        -0.030         0.009
 PRO_11         0.009         0.057         0.005         0.000        -0.042
 PRO_13         0.148         0.010         0.031         0.019        -0.013
 PRO_15         0.519         0.007         0.048         0.054        -0.005
 PEER_11        0.007         0.321         0.039         0.007        -0.062
 PEER_13        0.048         0.039         0.336         0.062        -0.017
 PEER_15        0.054         0.007         0.062         0.317        -0.003
 PERP_11       -0.005        -0.062        -0.017        -0.003         0.290
 PERP_13       -0.021        -0.026        -0.061         0.000         0.028
 PERP_15       -0.075        -0.010        -0.042        -0.030         0.009
 GENDER         0.000         0.000         0.000         0.000         0.000


           ESTIMATED COVARIANCE MATRIX FOR THE LATENT VARIABLES
              L_PERP_1      L_PERP_1      PRO_11        PRO_13        PRO_15
              ________      ________      ________      ________      ________
 L_PERP_1       0.435
 L_PERP_1       0.096         0.423
 PRO_11        -0.060        -0.032         0.758
 PRO_13        -0.074        -0.069         0.182         0.744
 PRO_15        -0.021        -0.075         0.153         0.291         0.662
 PEER_11       -0.026        -0.010         0.078         0.031         0.028
 PEER_13       -0.061        -0.042         0.026         0.052         0.069
 PEER_15        0.000        -0.030         0.021         0.041         0.075
 PERP_11        0.028         0.009        -0.089        -0.059        -0.052
 PERP_13        0.435         0.096        -0.107        -0.121        -0.067
 PERP_15        0.096         0.423        -0.079        -0.116        -0.122
 GENDER         0.000         0.000         0.126         0.126         0.126


           ESTIMATED COVARIANCE MATRIX FOR THE LATENT VARIABLES
              PEER_11       PEER_13       PEER_15       PERP_11       PERP_13
              ________      ________      ________      ________      ________
 PEER_11        0.363
 PEER_13        0.081         0.378
 PEER_15        0.049         0.104         0.359
 PERP_11       -0.088        -0.043        -0.029         0.440
 PERP_13       -0.052        -0.087        -0.026         0.177         0.585
 PERP_15       -0.037        -0.068        -0.057         0.159         0.246
 GENDER        -0.004        -0.004        -0.004        -0.083        -0.083


           ESTIMATED COVARIANCE MATRIX FOR THE LATENT VARIABLES
              PERP_15       GENDER
              ________      ________
 PERP_15        0.573
 GENDER        -0.083         0.250


           S.E. FOR ESTIMATED COVARIANCE MATRIX FOR THE LATENT VARIABLES
              I_PRO         I_PEER        I_PERP        L_PRO_11      L_PRO_13
              ________      ________      ________      ________      ________
 I_PRO          0.036
 I_PEER         0.015         0.015
 I_PERP         0.024         0.013         0.024
 L_PRO_11       0.000         0.000         0.000         0.043
 L_PRO_13       0.000         0.000         0.000         0.045         0.044
 L_PRO_15       0.000         0.000         0.000         0.013         0.041
 L_PEER_1       0.000         0.000         0.000         0.021         0.022
 L_PEER_1       0.000         0.000         0.000         0.022         0.021
 L_PEER_1       0.000         0.000         0.000         0.005         0.021
 L_PERP_1       0.000         0.000         0.000         0.027         0.029
 L_PERP_1       0.000         0.000         0.000         0.030         0.029
 L_PERP_1       0.000         0.000         0.000         0.030         0.030
 PRO_11         0.036         0.015         0.024         0.043         0.045
 PRO_13         0.036         0.015         0.024         0.045         0.044
 PRO_15         0.036         0.015         0.024         0.013         0.041
 PEER_11        0.015         0.015         0.013         0.021         0.022
 PEER_13        0.015         0.015         0.013         0.022         0.021
 PEER_15        0.015         0.015         0.013         0.005         0.021
 PERP_11        0.024         0.013         0.024         0.027         0.029
 PERP_13        0.024         0.013         0.024         0.030         0.029
 PERP_15        0.024         0.013         0.024         0.030         0.030
 GENDER         0.008         0.006         0.007         0.000         0.000


           S.E. FOR ESTIMATED COVARIANCE MATRIX FOR THE LATENT VARIABLES
              L_PRO_15      L_PEER_1      L_PEER_1      L_PEER_1      L_PERP_1
              ________      ________      ________      ________      ________
 L_PRO_15       0.041
 L_PEER_1       0.007         0.021
 L_PEER_1       0.020         0.019         0.022
 L_PEER_1       0.019         0.005         0.017         0.020
 L_PERP_1       0.008         0.015         0.017         0.004         0.034
 L_PERP_1       0.026         0.018         0.018         0.015         0.026
 L_PERP_1       0.027         0.007         0.019         0.016         0.009
 PRO_11         0.013         0.021         0.022         0.005         0.027
 PRO_13         0.041         0.022         0.021         0.021         0.029
 PRO_15         0.041         0.007         0.020         0.019         0.008
 PEER_11        0.007         0.021         0.019         0.005         0.015
 PEER_13        0.020         0.019         0.022         0.017         0.017
 PEER_15        0.019         0.005         0.017         0.020         0.004
 PERP_11        0.008         0.015         0.017         0.004         0.034
 PERP_13        0.026         0.018         0.018         0.015         0.026
 PERP_15        0.027         0.007         0.019         0.016         0.009
 GENDER         0.000         0.000         0.000         0.000         0.000


           S.E. FOR ESTIMATED COVARIANCE MATRIX FOR THE LATENT VARIABLES
              L_PERP_1      L_PERP_1      PRO_11        PRO_13        PRO_15
              ________      ________      ________      ________      ________
 L_PERP_1       0.039
 L_PERP_1       0.028         0.040
 PRO_11         0.030         0.030         0.029
 PRO_13         0.029         0.030         0.027         0.028
 PRO_15         0.026         0.027         0.026         0.023         0.025
 PEER_11        0.018         0.007         0.017         0.017         0.011
 PEER_13        0.018         0.019         0.018         0.016         0.015
 PEER_15        0.015         0.016         0.013         0.015         0.014
 PERP_11        0.026         0.009         0.016         0.019         0.018
 PERP_13        0.039         0.028         0.020         0.019         0.018
 PERP_15        0.028         0.040         0.019         0.019         0.018
 GENDER         0.000         0.000         0.008         0.008         0.008


           S.E. FOR ESTIMATED COVARIANCE MATRIX FOR THE LATENT VARIABLES
              PEER_11       PEER_13       PEER_15       PERP_11       PERP_13
              ________      ________      ________      ________      ________
 PEER_11        0.017
 PEER_13        0.013         0.017
 PEER_15        0.012         0.011         0.015
 PERP_11        0.012         0.012         0.010         0.033
 PERP_13        0.014         0.014         0.012         0.020         0.034
 PERP_15        0.009         0.014         0.013         0.019         0.020
 GENDER         0.006         0.006         0.006         0.007         0.007


           S.E. FOR ESTIMATED COVARIANCE MATRIX FOR THE LATENT VARIABLES
              PERP_15       GENDER
              ________      ________
 PERP_15        0.035
 GENDER         0.007         0.000


           EST./S.E. FOR ESTIMATED COVARIANCE MATRIX FOR THE LATENT VARIABLES
              I_PRO         I_PEER        I_PERP        L_PRO_11      L_PRO_13
              ________      ________      ________      ________      ________
 I_PRO          3.999
 I_PEER         1.364         2.771
 I_PERP        -1.913        -2.056         6.220
 L_PRO_11       0.000         0.000         0.000        14.217
 L_PRO_13       0.000         0.000         0.000         0.847        13.626
 L_PRO_15       0.000         0.000         0.000         0.690         3.593
 L_PEER_1       0.000         0.000         0.000         2.745         0.427
 L_PEER_1       0.000         0.000         0.000         0.214         1.457
 L_PEER_1       0.000         0.000         0.000         0.004         0.944
 L_PERP_1       0.000         0.000         0.000        -1.580        -0.441
 L_PERP_1       0.000         0.000         0.000        -2.003        -2.531
 L_PERP_1       0.000         0.000         0.000        -1.072        -2.336
 PRO_11         3.999         1.364        -1.913        14.217         0.847
 PRO_13         3.999         1.364        -1.913         0.847        13.626
 PRO_15         3.999         1.364        -1.913         0.690         3.593
 PEER_11        1.364         2.771        -2.056         2.745         0.427
 PEER_13        1.364         2.771        -2.056         0.214         1.457
 PEER_15        1.364         2.771        -2.056         0.004         0.944
 PERP_11       -1.913        -2.056         6.220        -1.580        -0.441
 PERP_13       -1.913        -2.056         6.220        -2.003        -2.531
 PERP_15       -1.913        -2.056         6.220        -1.072        -2.336
 GENDER        15.394        -0.758       -11.856         0.000         0.000


           EST./S.E. FOR ESTIMATED COVARIANCE MATRIX FOR THE LATENT VARIABLES
              L_PRO_15      L_PEER_1      L_PEER_1      L_PEER_1      L_PERP_1
              ________      ________      ________      ________      ________
 L_PRO_15      12.502
 L_PEER_1       0.942        15.039
 L_PEER_1       2.398         2.115        15.331
 L_PEER_1       2.840         1.433         3.604        15.842
 L_PERP_1      -0.581        -4.112        -1.009        -0.700         8.620
 L_PERP_1      -0.809        -1.398        -3.374         0.014         1.064
 L_PERP_1      -2.822        -1.458        -2.247        -1.905         0.974
 PRO_11         0.690         2.745         0.214         0.004        -1.580
 PRO_13         3.593         0.427         1.457         0.944        -0.441
 PRO_15        12.502         0.942         2.398         2.840        -0.581
 PEER_11        0.942        15.039         2.115         1.433        -4.112
 PEER_13        2.398         2.115        15.331         3.604        -1.009
 PEER_15        2.840         1.433         3.604        15.842        -0.700
 PERP_11       -0.581        -4.112        -1.009        -0.700         8.620
 PERP_13       -0.809        -1.398        -3.374         0.014         1.064
 PERP_15       -2.822        -1.458        -2.247        -1.905         0.974
 GENDER         0.000         0.000         0.000         0.000         0.000


           EST./S.E. FOR ESTIMATED COVARIANCE MATRIX FOR THE LATENT VARIABLES
              L_PERP_1      L_PERP_1      PRO_11        PRO_13        PRO_15
              ________      ________      ________      ________      ________
 L_PERP_1      11.247
 L_PERP_1       3.398        10.703
 PRO_11        -2.003        -1.072        25.988
 PRO_13        -2.531        -2.336         6.719        26.342
 PRO_15        -0.809        -2.822         5.805        12.601        26.350
 PEER_11       -1.398        -1.458         4.699         1.798         2.433
 PEER_13       -3.374        -2.247         1.443         3.181         4.733
 PEER_15        0.014        -1.905         1.652         2.692         5.308
 PERP_11        1.064         0.974        -5.445        -3.128        -2.813
 PERP_13       11.247         3.398        -5.397        -6.323        -3.813
 PERP_15        3.398        10.703        -4.114        -6.184        -6.862
 GENDER         0.000         0.000        15.394        15.394        15.394


           EST./S.E. FOR ESTIMATED COVARIANCE MATRIX FOR THE LATENT VARIABLES
              PEER_11       PEER_13       PEER_15       PERP_11       PERP_13
              ________      ________      ________      ________      ________
 PEER_11       21.197
 PEER_13        6.380        22.802
 PEER_15        4.182         9.121        23.975
 PERP_11       -7.542        -3.493        -2.814        13.261
 PERP_13       -3.602        -6.383        -2.217         8.721        17.061
 PERP_15       -3.938        -4.936        -4.318         8.268        12.038
 GENDER        -0.758        -0.758        -0.758       -11.856       -11.856


           EST./S.E. FOR ESTIMATED COVARIANCE MATRIX FOR THE LATENT VARIABLES
              PERP_15       GENDER
              ________      ________
 PERP_15       16.175
 GENDER       -11.856       692.203


           TWO-TAILED P-VALUE FOR ESTIMATED COVARIANCE MATRIX FOR THE LATENT VARIABLES
              I_PRO         I_PEER        I_PERP        L_PRO_11      L_PRO_13
              ________      ________      ________      ________      ________
 I_PRO          0.000
 I_PEER         0.173         0.006
 I_PERP         0.056         0.040         0.000
 L_PRO_11       1.000         1.000         1.000         0.000
 L_PRO_13       1.000         1.000         1.000         0.397         0.000
 L_PRO_15       1.000         1.000         1.000         0.490         0.000
 L_PEER_1       1.000         1.000         1.000         0.006         0.669
 L_PEER_1       1.000         1.000         1.000         0.831         0.145
 L_PEER_1       1.000         1.000         1.000         0.997         0.345
 L_PERP_1       1.000         1.000         1.000         0.114         0.659
 L_PERP_1       1.000         1.000         1.000         0.045         0.011
 L_PERP_1       1.000         1.000         1.000         0.284         0.019
 PRO_11         0.000         0.173         0.056         0.000         0.397
 PRO_13         0.000         0.173         0.056         0.397         0.000
 PRO_15         0.000         0.173         0.056         0.490         0.000
 PEER_11        0.173         0.006         0.040         0.006         0.669
 PEER_13        0.173         0.006         0.040         0.831         0.145
 PEER_15        0.173         0.006         0.040         0.997         0.345
 PERP_11        0.056         0.040         0.000         0.114         0.659
 PERP_13        0.056         0.040         0.000         0.045         0.011
 PERP_15        0.056         0.040         0.000         0.284         0.019
 GENDER         0.000         0.448         0.000         1.000         1.000


           TWO-TAILED P-VALUE FOR ESTIMATED COVARIANCE MATRIX FOR THE LATENT VARIABLES
              L_PRO_15      L_PEER_1      L_PEER_1      L_PEER_1      L_PERP_1
              ________      ________      ________      ________      ________
 L_PRO_15       0.000
 L_PEER_1       0.346         0.000
 L_PEER_1       0.016         0.034         0.000
 L_PEER_1       0.005         0.152         0.000         0.000
 L_PERP_1       0.561         0.000         0.313         0.484         0.000
 L_PERP_1       0.419         0.162         0.001         0.989         0.287
 L_PERP_1       0.005         0.145         0.025         0.057         0.330
 PRO_11         0.490         0.006         0.831         0.997         0.114
 PRO_13         0.000         0.669         0.145         0.345         0.659
 PRO_15         0.000         0.346         0.016         0.005         0.561
 PEER_11        0.346         0.000         0.034         0.152         0.000
 PEER_13        0.016         0.034         0.000         0.000         0.313
 PEER_15        0.005         0.152         0.000         0.000         0.484
 PERP_11        0.561         0.000         0.313         0.484         0.000
 PERP_13        0.419         0.162         0.001         0.989         0.287
 PERP_15        0.005         0.145         0.025         0.057         0.330
 GENDER         1.000         1.000         1.000         1.000         1.000


           TWO-TAILED P-VALUE FOR ESTIMATED COVARIANCE MATRIX FOR THE LATENT VARIABLES
              L_PERP_1      L_PERP_1      PRO_11        PRO_13        PRO_15
              ________      ________      ________      ________      ________
 L_PERP_1       0.000
 L_PERP_1       0.001         0.000
 PRO_11         0.045         0.284         0.000
 PRO_13         0.011         0.019         0.000         0.000
 PRO_15         0.419         0.005         0.000         0.000         0.000
 PEER_11        0.162         0.145         0.000         0.072         0.015
 PEER_13        0.001         0.025         0.149         0.001         0.000
 PEER_15        0.989         0.057         0.099         0.007         0.000
 PERP_11        0.287         0.330         0.000         0.002         0.005
 PERP_13        0.000         0.001         0.000         0.000         0.000
 PERP_15        0.001         0.000         0.000         0.000         0.000
 GENDER         1.000         1.000         0.000         0.000         0.000


           TWO-TAILED P-VALUE FOR ESTIMATED COVARIANCE MATRIX FOR THE LATENT VARIABLES
              PEER_11       PEER_13       PEER_15       PERP_11       PERP_13
              ________      ________      ________      ________      ________
 PEER_11        0.000
 PEER_13        0.000         0.000
 PEER_15        0.000         0.000         0.000
 PERP_11        0.000         0.000         0.005         0.000
 PERP_13        0.000         0.000         0.027         0.000         0.000
 PERP_15        0.000         0.000         0.000         0.000         0.000
 GENDER         0.448         0.448         0.448         0.000         0.000


           TWO-TAILED P-VALUE FOR ESTIMATED COVARIANCE MATRIX FOR THE LATENT VARIABLES
              PERP_15       GENDER
              ________      ________
 PERP_15        0.000
 GENDER         0.000         0.000


           ESTIMATED CORRELATION MATRIX FOR THE LATENT VARIABLES
              I_PRO         I_PEER        I_PERP        L_PRO_11      L_PRO_13
              ________      ________      ________      ________      ________
 I_PRO          1.000
 I_PEER         0.271         1.000
 I_PERP        -0.319        -0.331         1.000
 L_PRO_11       0.000         0.000         0.000         1.000
 L_PRO_13       0.000         0.000         0.000         0.063         1.000
 L_PRO_15       0.000         0.000         0.000         0.016         0.265
 L_PEER_1       0.000         0.000         0.000         0.128         0.022
 L_PEER_1       0.000         0.000         0.000         0.010         0.068
 L_PEER_1       0.000         0.000         0.000         0.000         0.045
 L_PERP_1       0.000         0.000         0.000        -0.100        -0.031
 L_PERP_1       0.000         0.000         0.000        -0.117        -0.145
 L_PERP_1       0.000         0.000         0.000        -0.063        -0.137
 PRO_11         0.435         0.118        -0.139         0.900         0.057
 PRO_13         0.439         0.119        -0.140         0.057         0.898
 PRO_15         0.465         0.126        -0.148         0.014         0.235
 PEER_11        0.092         0.340        -0.112         0.120         0.021
 PEER_13        0.090         0.333        -0.110         0.010         0.064
 PEER_15        0.093         0.342        -0.113         0.000         0.042
 PERP_11       -0.186        -0.193         0.584        -0.081        -0.025
 PERP_13       -0.161        -0.167         0.506        -0.101        -0.125
 PERP_15       -0.163        -0.169         0.511        -0.054        -0.118
 GENDER         0.664        -0.042        -0.428         0.000         0.000


           ESTIMATED CORRELATION MATRIX FOR THE LATENT VARIABLES
              L_PRO_15      L_PEER_1      L_PEER_1      L_PEER_1      L_PERP_1
              ________      ________      ________      ________      ________
 L_PRO_15       1.000
 L_PEER_1       0.017         1.000
 L_PEER_1       0.115         0.120         1.000
 L_PEER_1       0.134         0.022         0.191         1.000
 L_PERP_1      -0.013        -0.202        -0.055        -0.009         1.000
 L_PERP_1      -0.044        -0.069        -0.159         0.001         0.078
 L_PERP_1      -0.160        -0.028        -0.110        -0.083         0.025
 PRO_11         0.015         0.115         0.009         0.000        -0.090
 PRO_13         0.238         0.020         0.061         0.040        -0.028
 PRO_15         0.885         0.015         0.102         0.118        -0.011
 PEER_11        0.016         0.940         0.113         0.020        -0.190
 PEER_13        0.108         0.113         0.943         0.180        -0.052
 PEER_15        0.126         0.020         0.180         0.940        -0.008
 PERP_11       -0.010        -0.164        -0.045        -0.007         0.812
 PERP_13       -0.038        -0.059        -0.137         0.000         0.067
 PERP_15       -0.138        -0.024        -0.095        -0.071         0.022
 GENDER         0.000         0.000         0.000         0.000         0.000


           ESTIMATED CORRELATION MATRIX FOR THE LATENT VARIABLES
              L_PERP_1      L_PERP_1      PRO_11        PRO_13        PRO_15
              ________      ________      ________      ________      ________
 L_PERP_1       1.000
 L_PERP_1       0.223         1.000
 PRO_11        -0.105        -0.057         1.000
 PRO_13        -0.131        -0.123         0.242         1.000
 PRO_15        -0.039        -0.142         0.215         0.415         1.000
 PEER_11       -0.065        -0.027         0.149         0.059         0.057
 PEER_13       -0.150        -0.104         0.048         0.097         0.138
 PEER_15        0.001        -0.078         0.040         0.078         0.154
 PERP_11        0.063         0.021        -0.154        -0.104        -0.096
 PERP_13        0.863         0.193        -0.161        -0.184        -0.108
 PERP_15        0.192         0.859        -0.119        -0.178        -0.198
 GENDER         0.000         0.000         0.289         0.291         0.309


           ESTIMATED CORRELATION MATRIX FOR THE LATENT VARIABLES
              PEER_11       PEER_13       PEER_15       PERP_11       PERP_13
              ________      ________      ________      ________      ________
 PEER_11        1.000
 PEER_13        0.219         1.000
 PEER_15        0.135         0.283         1.000
 PERP_11       -0.220        -0.107        -0.073         1.000
 PERP_13       -0.113        -0.185        -0.057         0.350         1.000
 PERP_15       -0.080        -0.146        -0.125         0.316         0.424
 GENDER        -0.014        -0.014        -0.014        -0.250        -0.216


           ESTIMATED CORRELATION MATRIX FOR THE LATENT VARIABLES
              PERP_15       GENDER
              ________      ________
 PERP_15        1.000
 GENDER        -0.219         1.000


           S.E. FOR ESTIMATED CORRELATION MATRIX FOR THE LATENT VARIABLES
              I_PRO         I_PEER        I_PERP        L_PRO_11      L_PRO_13
              ________      ________      ________      ________      ________
 I_PRO          0.000
 I_PEER         0.185         0.000
 I_PERP         0.155         0.147         0.000
 L_PRO_11       0.000         0.000         0.000         0.000
 L_PRO_13       0.000         0.000         0.000         0.072         0.000
 L_PRO_15       0.000         0.000         0.000         0.023         0.058
 L_PEER_1       0.000         0.000         0.000         0.045         0.051
 L_PEER_1       0.000         0.000         0.000         0.048         0.046
 L_PEER_1       0.000         0.000         0.000         0.012         0.047
 L_PERP_1       0.000         0.000         0.000         0.061         0.069
 L_PERP_1       0.000         0.000         0.000         0.056         0.055
 L_PERP_1       0.000         0.000         0.000         0.058         0.057
 PRO_11         0.054         0.083         0.068         0.026         0.066
 PRO_13         0.055         0.084         0.069         0.066         0.027
 PRO_15         0.058         0.089         0.073         0.021         0.058
 PEER_11        0.065         0.061         0.052         0.043         0.048
 PEER_13        0.064         0.060         0.051         0.045         0.043
 PEER_15        0.066         0.061         0.052         0.011         0.044
 PERP_11        0.097         0.090         0.044         0.051         0.056
 PERP_13        0.084         0.078         0.041         0.049         0.049
 PERP_15        0.085         0.079         0.042         0.050         0.050
 GENDER         0.084         0.057         0.041         0.000         0.000


           S.E. FOR ESTIMATED CORRELATION MATRIX FOR THE LATENT VARIABLES
              L_PRO_15      L_PEER_1      L_PEER_1      L_PEER_1      L_PERP_1
              ________      ________      ________      ________      ________
 L_PRO_15       0.000
 L_PEER_1       0.018         0.000
 L_PEER_1       0.046         0.052         0.000
 L_PEER_1       0.045         0.014         0.046         0.000
 L_PERP_1       0.022         0.045         0.054         0.013         0.000
 L_PERP_1       0.053         0.048         0.044         0.040         0.069
 L_PERP_1       0.054         0.019         0.047         0.042         0.025
 PRO_11         0.021         0.041         0.043         0.011         0.055
 PRO_13         0.058         0.046         0.042         0.042         0.062
 PRO_15         0.030         0.016         0.041         0.041         0.019
 PEER_11        0.017         0.022         0.051         0.014         0.043
 PEER_13        0.044         0.051         0.021         0.046         0.051
 PEER_15        0.043         0.014         0.046         0.022         0.012
 PERP_11        0.018         0.038         0.044         0.010         0.032
 PERP_13        0.046         0.042         0.039         0.034         0.061
 PERP_15        0.048         0.016         0.041         0.037         0.022
 GENDER         0.000         0.000         0.000         0.000         0.000


           S.E. FOR ESTIMATED CORRELATION MATRIX FOR THE LATENT VARIABLES
              L_PERP_1      L_PERP_1      PRO_11        PRO_13        PRO_15
              ________      ________      ________      ________      ________
 L_PERP_1       0.000
 L_PERP_1       0.054         0.000
 PRO_11         0.051         0.052         0.000
 PRO_13         0.050         0.051         0.035         0.000
 PRO_15         0.047         0.048         0.036         0.027         0.000
 PEER_11        0.046         0.018         0.031         0.033         0.023
 PEER_13        0.042         0.045         0.033         0.030         0.028
 PEER_15        0.037         0.040         0.024         0.029         0.028
 PERP_11        0.058         0.021         0.028         0.033         0.034
 PERP_13        0.024         0.051         0.029         0.028         0.028
 PERP_15        0.051         0.025         0.029         0.028         0.027
 GENDER         0.000         0.000         0.019         0.018         0.019


           S.E. FOR ESTIMATED CORRELATION MATRIX FOR THE LATENT VARIABLES
              PEER_11       PEER_13       PEER_15       PERP_11       PERP_13
              ________      ________      ________      ________      ________
 PEER_11        0.000
 PEER_13        0.033         0.000
 PEER_15        0.032         0.029         0.000
 PERP_11        0.028         0.030         0.026         0.000
 PERP_13        0.031         0.027         0.026         0.033         0.000
 PERP_15        0.020         0.028         0.028         0.034         0.028
 GENDER         0.019         0.018         0.019         0.019         0.017


           S.E. FOR ESTIMATED CORRELATION MATRIX FOR THE LATENT VARIABLES
              PERP_15       GENDER
              ________      ________
 PERP_15        0.000
 GENDER         0.019         0.000


           EST./S.E. FOR ESTIMATED CORRELATION MATRIX FOR THE LATENT VARIABLES
              I_PRO         I_PEER        I_PERP        L_PRO_11      L_PRO_13
              ________      ________      ________      ________      ________
 I_PRO        999.000
 I_PEER         1.471       999.000
 I_PERP        -2.053        -2.250       999.000
 L_PRO_11       0.000         0.000         0.000       999.000
 L_PRO_13       0.000         0.000         0.000         0.884       999.000
 L_PRO_15       0.000         0.000         0.000         0.715         4.572
 L_PEER_1       0.000         0.000         0.000         2.820         0.429
 L_PEER_1       0.000         0.000         0.000         0.214         1.481
 L_PEER_1       0.000         0.000         0.000         0.004         0.952
 L_PERP_1       0.000         0.000         0.000        -1.628        -0.444
 L_PERP_1       0.000         0.000         0.000        -2.074        -2.621
 L_PERP_1       0.000         0.000         0.000        -1.088        -2.422
 PRO_11         8.061         1.421        -2.039        34.566         0.866
 PRO_13         7.990         1.422        -2.043         0.865        33.470
 PRO_15         8.038         1.421        -2.044         0.701         4.047
 PEER_11        1.416         5.589        -2.153         2.789         0.428
 PEER_13        1.412         5.533        -2.159         0.214         1.474
 PEER_15        1.416         5.580        -2.175         0.004         0.949
 PERP_11       -1.927        -2.143        13.127        -1.591        -0.442
 PERP_13       -1.927        -2.145        12.320        -2.034        -2.567
 PERP_15       -1.926        -2.137        12.281        -1.075        -2.369
 GENDER         7.922        -0.740       -10.315         0.000         0.000


           EST./S.E. FOR ESTIMATED CORRELATION MATRIX FOR THE LATENT VARIABLES
              L_PRO_15      L_PEER_1      L_PEER_1      L_PEER_1      L_PERP_1
              ________      ________      ________      ________      ________
 L_PRO_15     999.000
 L_PEER_1       0.955       999.000
 L_PEER_1       2.492         2.292       999.000
 L_PEER_1       2.965         1.516         4.180       999.000
 L_PERP_1      -0.587        -4.535        -1.026        -0.707       999.000
 L_PERP_1      -0.817        -1.426        -3.569         0.014         1.129
 L_PERP_1      -2.980        -1.510        -2.349        -1.972         1.022
 PRO_11         0.703         2.786         0.214         0.004        -1.618
 PRO_13         4.110         0.428         1.469         0.946        -0.444
 PRO_15        29.083         0.949         2.448         2.899        -0.586
 PEER_11        0.947        42.737         2.207         1.475        -4.469
 PEER_13        2.470         2.210        44.317         3.912        -1.022
 PEER_15        2.935         1.474         3.894        42.142        -0.703
 PERP_11       -0.583        -4.285        -1.016        -0.703        25.407
 PERP_13       -0.811        -1.411        -3.486         0.014         1.105
 PERP_15       -2.887        -1.483        -2.306        -1.943         1.003
 GENDER         0.000         0.000         0.000         0.000         0.000


           EST./S.E. FOR ESTIMATED CORRELATION MATRIX FOR THE LATENT VARIABLES
              L_PERP_1      L_PERP_1      PRO_11        PRO_13        PRO_15
              ________      ________      ________      ________      ________
 L_PERP_1     999.000
 L_PERP_1       4.122       999.000
 PRO_11        -2.059        -1.086       999.000
 PRO_13        -2.607        -2.408         6.959       999.000
 PRO_15        -0.814        -2.960         5.929        15.164       999.000
 PEER_11       -1.419        -1.492         4.775         1.804         2.449
 PEER_13       -3.520        -2.322         1.440         3.211         4.877
 PEER_15        0.014        -1.954         1.655         2.702         5.507
 PERP_11        1.093         0.994        -5.479        -3.164        -2.828
 PERP_13       35.828         3.791        -5.582        -6.583        -3.826
 PERP_15        3.802        34.718        -4.156        -6.432        -7.370
 GENDER         0.000         0.000        15.427        15.796        15.952


           EST./S.E. FOR ESTIMATED CORRELATION MATRIX FOR THE LATENT VARIABLES
              PEER_11       PEER_13       PEER_15       PERP_11       PERP_13
              ________      ________      ________      ________      ________
 PEER_11      999.000
 PEER_13        6.697       999.000
 PEER_15        4.281         9.854       999.000
 PERP_11       -7.998        -3.544        -2.852       999.000
 PERP_13       -3.648        -6.720        -2.212        10.478       999.000
 PERP_15       -3.935        -5.132        -4.500         9.301        15.318
 GENDER        -0.757        -0.759        -0.757       -12.925       -12.452


           EST./S.E. FOR ESTIMATED CORRELATION MATRIX FOR THE LATENT VARIABLES
              PERP_15       GENDER
              ________      ________
 PERP_15      999.000
 GENDER       -11.690       999.000


           TWO-TAILED P-VALUE FOR ESTIMATED CORRELATION MATRIX FOR THE LATENT VARIABLES
              I_PRO         I_PEER        I_PERP        L_PRO_11      L_PRO_13
              ________      ________      ________      ________      ________
 I_PRO          0.000
 I_PEER         0.141         0.000
 I_PERP         0.040         0.024         0.000
 L_PRO_11       1.000         1.000         1.000         0.000
 L_PRO_13       1.000         1.000         1.000         0.377         0.000
 L_PRO_15       1.000         1.000         1.000         0.475         0.000
 L_PEER_1       1.000         1.000         1.000         0.005         0.668
 L_PEER_1       1.000         1.000         1.000         0.830         0.138
 L_PEER_1       1.000         1.000         1.000         0.997         0.341
 L_PERP_1       1.000         1.000         1.000         0.103         0.657
 L_PERP_1       1.000         1.000         1.000         0.038         0.009
 L_PERP_1       1.000         1.000         1.000         0.277         0.015
 PRO_11         0.000         0.155         0.041         0.000         0.387
 PRO_13         0.000         0.155         0.041         0.387         0.000
 PRO_15         0.000         0.155         0.041         0.483         0.000
 PEER_11        0.157         0.000         0.031         0.005         0.669
 PEER_13        0.158         0.000         0.031         0.831         0.141
 PEER_15        0.157         0.000         0.030         0.997         0.343
 PERP_11        0.054         0.032         0.000         0.112         0.659
 PERP_13        0.054         0.032         0.000         0.042         0.010
 PERP_15        0.054         0.033         0.000         0.282         0.018
 GENDER         0.000         0.459         0.000         1.000         1.000


           TWO-TAILED P-VALUE FOR ESTIMATED CORRELATION MATRIX FOR THE LATENT VARIABLES
              L_PRO_15      L_PEER_1      L_PEER_1      L_PEER_1      L_PERP_1
              ________      ________      ________      ________      ________
 L_PRO_15       0.000
 L_PEER_1       0.340         0.000
 L_PEER_1       0.013         0.022         0.000
 L_PEER_1       0.003         0.129         0.000         0.000
 L_PERP_1       0.557         0.000         0.305         0.480         0.000
 L_PERP_1       0.414         0.154         0.000         0.989         0.259
 L_PERP_1       0.003         0.131         0.019         0.049         0.307
 PRO_11         0.482         0.005         0.831         0.997         0.106
 PRO_13         0.000         0.669         0.142         0.344         0.657
 PRO_15         0.000         0.342         0.014         0.004         0.558
 PEER_11        0.344         0.000         0.027         0.140         0.000
 PEER_13        0.014         0.027         0.000         0.000         0.307
 PEER_15        0.003         0.140         0.000         0.000         0.482
 PERP_11        0.560         0.000         0.310         0.482         0.000
 PERP_13        0.417         0.158         0.000         0.989         0.269
 PERP_15        0.004         0.138         0.021         0.052         0.316
 GENDER         1.000         1.000         1.000         1.000         1.000


           TWO-TAILED P-VALUE FOR ESTIMATED CORRELATION MATRIX FOR THE LATENT VARIABLES
              L_PERP_1      L_PERP_1      PRO_11        PRO_13        PRO_15
              ________      ________      ________      ________      ________
 L_PERP_1       0.000
 L_PERP_1       0.000         0.000
 PRO_11         0.039         0.277         0.000
 PRO_13         0.009         0.016         0.000         0.000
 PRO_15         0.416         0.003         0.000         0.000         0.000
 PEER_11        0.156         0.136         0.000         0.071         0.014
 PEER_13        0.000         0.020         0.150         0.001         0.000
 PEER_15        0.989         0.051         0.098         0.007         0.000
 PERP_11        0.274         0.320         0.000         0.002         0.005
 PERP_13        0.000         0.000         0.000         0.000         0.000
 PERP_15        0.000         0.000         0.000         0.000         0.000
 GENDER         1.000         1.000         0.000         0.000         0.000


           TWO-TAILED P-VALUE FOR ESTIMATED CORRELATION MATRIX FOR THE LATENT VARIABLES
              PEER_11       PEER_13       PEER_15       PERP_11       PERP_13
              ________      ________      ________      ________      ________
 PEER_11        0.000
 PEER_13        0.000         0.000
 PEER_15        0.000         0.000         0.000
 PERP_11        0.000         0.000         0.004         0.000
 PERP_13        0.000         0.000         0.027         0.000         0.000
 PERP_15        0.000         0.000         0.000         0.000         0.000
 GENDER         0.449         0.448         0.449         0.000         0.000


           TWO-TAILED P-VALUE FOR ESTIMATED CORRELATION MATRIX FOR THE LATENT VARIABLES
              PERP_15       GENDER
              ________      ________
 PERP_15        0.000
 GENDER         0.000         0.000


DIAGRAM INFORMATION

  Use View Diagram under the Diagram menu in the Mplus Editor to view the diagram.
  If running Mplus from the Mplus Diagrammer, the diagram opens automatically.

  Diagram output
    g:\my drive\university\phd\projects\z-proso\special issue\final r&r\ri-clpm_teacher-report_r&r - bullying.dgm

     Beginning Time:  18:06:35
        Ending Time:  18:06:37
       Elapsed Time:  00:00:02


MUTHEN & MUTHEN
3463 Stoner Ave.
Los Angeles, CA  90066

Tel: (310) 391-9971
Fax: (310) 391-8971
Web: www.StatModel.com
Support: Support@StatModel.com

Copyright (c) 1998-2022 Muthen & Muthen
