# Supplementary material for: Does Prosociality in Early-to Mid-Adolescence Protect Against Later Development of Antisocial Behaviours?
Source: J Early Adolesc. 2023 Nov 13;44(9):1124–53. doi: 10.1177/02724316231210254 (PMC11446672; doi:10.1177/02724316231210254)
Supplement: Supplemental Material - Does Prosociality in Early-to Mid-Adolescence Protect Against Later Development of Antisocial Behaviours? [file sj-zip-1-jea-10.1177_02724316231210254.zip › Appendix B ri-clpm_teacher-report_r&r - aggression - bootstrap.out]

Mplus VERSION 8.8
MUTHEN & MUTHEN
11/17/2022  12:16 PM

INPUT INSTRUCTIONS

  TITLE: CLPM dual path

  DATA:
    FILE IS "data_t_NACD.dat";


  VARIABLE:

    NAMES ARE KEY PRO_11 PRO_13 PRO_15 PRO_17 Agg_11 Agg_13 Agg_15 Agg_17
                      NAC_11  NAC_13  NAC_15  NAC_17
                    PEER_11 PEER_13 PEER_15 PEER_17
                    VICT_11 VICT_13 VICT_15 VICT_17
                    PERP_11 PERP_13 PERP_15 PERP_17 GENDER;

    USEVARIABLES ARE PRO_11 PRO_13 PRO_15 Agg_11 Agg_13 Agg_15
                     PEER_11 PEER_13 PEER_15
                     GENDER;


    MISSING ARE ALL (-999);

  ANALYSIS:
      BOOTSTRAP=1000;
      !ESTIMATOR=MLR;
      ITERATIONS=20000;
      model=nocovariances;

  MODEL:
      !LGC part
      i_PRO BY PRO_11@1 PRO_13@1 PRO_15@1;
      i_AGG BY AGG_11@1 AGG_13@1 AGG_15@1;
      i_PEER BY PEER_11@1 PEER_13@1 PEER_15@1;


      !Create within-person centered variables
      L_PRO_11 by PRO_11@1;
      L_PRO_13 by PRO_13@1;
      L_PRO_15 by PRO_15@1;
      L_AGG_11 by AGG_11@1;
      L_AGG_13 by AGG_13@1;
      L_AGG_15 by AGG_15@1;
      L_PEER_11 by PEER_11@1;
      L_PEER_13 by PEER_13@1;
      L_PEER_15 by PEER_15@1;


      !Constrain the measurement error variances to zero
      PRO_11-PEER_15@0;

      !Estimate the lagged effects between
      !the within-person centered variables
      L_PRO_15 ON L_PRO_13 L_AGG_13 L_PEER_13;
      L_AGG_15 ON L_PRO_13 L_AGG_13 L_PEER_13 L_PRO_11;
      L_PEER_15 ON L_PRO_13 L_AGG_13 L_PEER_13;


      L_PRO_13 ON L_PRO_11 L_AGG_11 L_PEER_11;
      L_AGG_13 ON L_PRO_11 L_AGG_11 L_PEER_11;
      L_PEER_13 ON L_PRO_11 L_AGG_11 L_PEER_11;

      !Estimate the covariance between the random intercepts
      i_PRO with i_AGG;
      i_PRO with i_PEER;
      i_AGG with i_PEER;

      !Regress Intercept on Gender
      i_PRO on GENDER;
      i_AGG on GENDER;
      i_PEER on GENDER;


      !Estimate the covariance between the within-person
      !components at the first wave
      L_PRO_11 with L_AGG_11;
      L_PRO_11 with L_PEER_11;
      L_AGG_11 with L_PEER_11;


      !Estimate the covariances between the residuals of
      !the within-person components (the innovations)

      L_PRO_15 with L_AGG_15;
      L_PRO_15 with L_PEER_15;
      L_AGG_15 with L_PEER_15;

      L_PRO_13 with L_AGG_13;
      L_PRO_13 with L_PEER_13;
      L_AGG_13 with L_PEER_13;

  model indirect:
      L_AGG_15 IND L_PEER_13 L_PRO_11;

  OUTPUT: Stand CINTERVAL (BOOTSTRAP);


*** WARNING
  Data set contains cases with missing on all variables except
  x-variables.  These cases were not included in the analysis.
  Number of cases with missing on all variables except x-variables:  149
   1 WARNING(S) FOUND IN THE INPUT INSTRUCTIONS


CLPM dual path

SUMMARY OF ANALYSIS

Number of groups                                                 1
Number of observations                                        1526

Number of dependent variables                                    9
Number of independent variables                                  1
Number of continuous latent variables                           12

Observed dependent variables

  Continuous
   PRO_11      PRO_13      PRO_15      AGG_11      AGG_13      AGG_15
   PEER_11     PEER_13     PEER_15

Observed independent variables
   GENDER

Continuous latent variables
   I_PRO       I_AGG       I_PEER      L_PRO_11    L_PRO_13    L_PRO_15
   L_AGG_11    L_AGG_13    L_AGG_15    L_PEER_1    L_PEER_1    L_PEER_1


Estimator                                                       ML
Information matrix                                        OBSERVED
Maximum number of iterations                                 20000
Convergence criterion                                    0.500D-04
Maximum number of steepest descent iterations                   20
Maximum number of iterations for H1                           2000
Convergence criterion for H1                             0.100D-03
Number of bootstrap draws
    Requested                                                 1000
    Completed                                                 1000

Input data file(s)
  data_t_NACD.dat

Input data format  FREE


SUMMARY OF DATA

     Number of missing data patterns            84


COVARIANCE COVERAGE OF DATA

Minimum covariance coverage value   0.100


     PROPORTION OF DATA PRESENT


           Covariance Coverage
              PRO_11        PRO_13        PRO_15        AGG_11        AGG_13
              ________      ________      ________      ________      ________
 PRO_11         0.674
 PRO_13         0.498         0.740
 PRO_15         0.501         0.617         0.754
 AGG_11         0.663         0.500         0.506         0.682
 AGG_13         0.531         0.729         0.653         0.539         0.793
 AGG_15         0.537         0.646         0.738         0.545         0.688
 PEER_11        0.657         0.548         0.558         0.665         0.593
 PEER_13        0.603         0.733         0.696         0.611         0.786
 PEER_15        0.638         0.720         0.753         0.647         0.771
 GENDER         0.674         0.740         0.754         0.682         0.793


           Covariance Coverage
              AGG_15        PEER_11       PEER_13       PEER_15       GENDER
              ________      ________      ________      ________      ________
 AGG_15         0.804
 PEER_11        0.596         0.748
 PEER_13        0.740         0.670         0.892
 PEER_15        0.803         0.710         0.868         0.947
 GENDER         0.804         0.748         0.892         0.947         1.000


UNIVARIATE SAMPLE STATISTICS


     UNIVARIATE HIGHER-ORDER MOMENT DESCRIPTIVE STATISTICS

         Variable/         Mean/     Skewness/   Minimum/ % with                Percentiles
        Sample Size      Variance    Kurtosis    Maximum  Min/Max      20%/60%    40%/80%    Median

     PRO_11                3.254      -0.117       1.000    0.68%       2.500      3.000      3.167
            1028.000       0.764      -0.437       5.000    3.02%       3.500      4.000
     PRO_13                3.085      -0.115       1.000    0.97%       2.333      3.000      3.000
            1129.000       0.737      -0.289       5.000    1.68%       3.333      3.833
     PRO_15                3.077      -0.026       1.000    0.61%       2.333      2.833      3.000
            1151.000       0.664      -0.238       5.000    1.48%       3.167      3.833
     AGG_11                1.480       1.885       1.000   30.29%       1.000      1.154      1.231
            1040.000       0.385       3.937       5.000    0.10%       1.385      1.846
     AGG_13                1.355       2.447       1.000   39.75%       1.000      1.077      1.154
            1210.000       0.292       7.639       5.000    0.08%       1.231      1.615
     AGG_15                1.336       2.254       1.000   37.82%       1.000      1.077      1.154
            1227.000       0.240       6.276       5.000    0.08%       1.231      1.538
     PEER_11               3.338      -0.841       1.000    0.26%       3.000      3.333      3.333
            1141.000       0.363       0.524       4.000   28.40%       3.667      4.000
     PEER_13               3.291      -0.802       1.000    0.66%       2.667      3.000      3.333
            1361.000       0.378       0.614       4.000   25.42%       3.667      4.000
     PEER_15               3.290      -0.746       1.000    0.42%       3.000      3.000      3.333
            1445.000       0.359       0.491       4.000   24.08%       3.667      4.000
     GENDER                0.486       0.055       0.000   51.38%       0.000      0.000      0.000
            1526.000       0.250      -1.997       1.000   48.62%       1.000      1.000


THE MODEL ESTIMATION TERMINATED NORMALLY


MODEL FIT INFORMATION

Number of Free Parameters                       55

Loglikelihood

          H0 Value                       -9860.615
          H1 Value                       -9847.575

Information Criteria

          Akaike (AIC)                   19831.230
          Bayesian (BIC)                 20124.402
          Sample-Size Adjusted BIC       19949.681
            (n* = (n + 2) / 24)

Chi-Square Test of Model Fit

          Value                             26.081
          Degrees of Freedom                     8
          P-Value                           0.0010

RMSEA (Root Mean Square Error Of Approximation)

          Estimate                           0.038
          90 Percent C.I.                    0.023  0.055
          Probability RMSEA <= .05           0.860

CFI/TLI

          CFI                                0.987
          TLI                                0.929

Chi-Square Test of Model Fit for the Baseline Model

          Value                           1478.393
          Degrees of Freedom                    45
          P-Value                           0.0000

SRMR (Standardized Root Mean Square Residual)

          Value                              0.018


MODEL RESULTS

                                                    Two-Tailed
                    Estimate       S.E.  Est./S.E.    P-Value

 I_PRO    BY
    PRO_11             1.000      0.000    999.000    999.000
    PRO_13             1.000      0.000    999.000    999.000
    PRO_15             1.000      0.000    999.000    999.000

 I_AGG    BY
    AGG_11             1.000      0.000    999.000    999.000
    AGG_13             1.000      0.000    999.000    999.000
    AGG_15             1.000      0.000    999.000    999.000

 I_PEER   BY
    PEER_11            1.000      0.000    999.000    999.000
    PEER_13            1.000      0.000    999.000    999.000
    PEER_15            1.000      0.000    999.000    999.000

 L_PRO_11 BY
    PRO_11             1.000      0.000    999.000    999.000

 L_PRO_13 BY
    PRO_13             1.000      0.000    999.000    999.000

 L_PRO_15 BY
    PRO_15             1.000      0.000    999.000    999.000

 L_AGG_11 BY
    AGG_11             1.000      0.000    999.000    999.000

 L_AGG_13 BY
    AGG_13             1.000      0.000    999.000    999.000

 L_AGG_15 BY
    AGG_15             1.000      0.000    999.000    999.000

 L_PEER_1 BY
    PEER_11            1.000      0.000    999.000    999.000

 L_PEER_1 BY
    PEER_13            1.000      0.000    999.000    999.000

 L_PEER_1 BY
    PEER_15            1.000      0.000    999.000    999.000

 L_PRO_15 ON
    L_PRO_13           0.243      0.056      4.349      0.000
    L_AGG_13           0.039      0.119      0.326      0.745
    L_PEER_13          0.118      0.052      2.286      0.022

 L_AGG_15 ON
    L_PRO_13           0.012      0.039      0.317      0.751
    L_AGG_13           0.209      0.087      2.389      0.017
    L_PEER_13          0.009      0.037      0.254      0.800
    L_PRO_11           0.052      0.037      1.427      0.154

 L_PEER_1 ON
    L_PRO_13           0.024      0.032      0.738      0.460
    L_AGG_13           0.028      0.062      0.457      0.648
    L_PEER_13          0.186      0.044      4.268      0.000

 L_PRO_13 ON
    L_PRO_11           0.059      0.068      0.854      0.393
    L_AGG_11          -0.014      0.100     -0.141      0.888
    L_PEER_11          0.010      0.072      0.133      0.894

 L_AGG_13 ON
    L_PRO_11           0.046      0.043      1.090      0.276
    L_AGG_11           0.193      0.071      2.701      0.007
    L_PEER_11          0.022      0.038      0.564      0.573

 L_PEER_1 ON
    L_PRO_11          -0.003      0.034     -0.100      0.920
    L_AGG_11           0.003      0.049      0.059      0.953
    L_PEER_11          0.127      0.053      2.375      0.018

 I_PRO    ON
    GENDER             0.497      0.032     15.347      0.000

 I_AGG    ON
    GENDER            -0.183      0.023     -8.071      0.000

 I_PEER   ON
    GENDER            -0.020      0.023     -0.854      0.393

 I_PRO    WITH
    I_AGG             -0.059      0.029     -2.076      0.038
    I_PEER             0.025      0.016      1.577      0.115

 I_AGG    WITH
    I_PEER            -0.029      0.012     -2.364      0.018

 L_PRO_11 WITH
    L_AGG_11          -0.082      0.032     -2.591      0.010
    L_PEER_11          0.057      0.021      2.721      0.007

 L_AGG_11 WITH
    L_PEER_11         -0.033      0.015     -2.181      0.029

 L_PRO_15 WITH
    L_AGG_15          -0.020      0.020     -1.015      0.310
    L_PEER_15          0.040      0.014      2.862      0.004

 L_AGG_15 WITH
    L_PEER_15         -0.007      0.009     -0.783      0.433

 L_PRO_13 WITH
    L_AGG_13          -0.064      0.025     -2.535      0.011
    L_PEER_13          0.029      0.019      1.507      0.132

 L_AGG_13 WITH
    L_PEER_13         -0.019      0.012     -1.547      0.122

 Intercepts
    PRO_11             3.008      0.030     99.775      0.000
    PRO_13             2.845      0.029     96.439      0.000
    PRO_15             2.847      0.028    100.781      0.000
    AGG_11             1.575      0.024     65.345      0.000
    AGG_13             1.443      0.021     69.428      0.000
    AGG_15             1.427      0.020     70.158      0.000
    PEER_11            3.343      0.022    153.193      0.000
    PEER_13            3.301      0.020    163.829      0.000
    PEER_15            3.299      0.020    168.429      0.000

 Variances
    L_PRO_11           0.617      0.044     13.886      0.000
    L_AGG_11           0.295      0.027     10.920      0.000
    L_PEER_11          0.323      0.021     15.326      0.000

 Residual Variances
    PRO_11             0.000      0.000    999.000    999.000
    PRO_13             0.000      0.000    999.000    999.000
    PRO_15             0.000      0.000    999.000    999.000
    AGG_11             0.000      0.000    999.000    999.000
    AGG_13             0.000      0.000    999.000    999.000
    AGG_15             0.000      0.000    999.000    999.000
    PEER_11            0.000      0.000    999.000    999.000
    PEER_13            0.000      0.000    999.000    999.000
    PEER_15            0.000      0.000    999.000    999.000
    I_PRO              0.079      0.036      2.186      0.029
    I_AGG              0.076      0.020      3.708      0.000
    I_PEER             0.041      0.015      2.671      0.008
    L_PRO_13           0.596      0.039     15.191      0.000
    L_PRO_15           0.477      0.028     16.950      0.000
    L_AGG_13           0.195      0.025      7.711      0.000
    L_AGG_15           0.153      0.022      7.090      0.000
    L_PEER_13          0.332      0.019     17.596      0.000
    L_PEER_15          0.305      0.017     18.380      0.000


STANDARDIZED MODEL RESULTS


STDYX Standardization

                                                    Two-Tailed
                    Estimate       S.E.  Est./S.E.    P-Value

 I_PRO    BY
    PRO_11             0.431      0.062      6.963      0.000
    PRO_13             0.436      0.063      6.913      0.000
    PRO_15             0.462      0.067      6.939      0.000

 I_AGG    BY
    AGG_11             0.471      0.059      8.040      0.000
    AGG_13             0.539      0.074      7.274      0.000
    AGG_15             0.583      0.078      7.449      0.000

 I_PEER   BY
    PEER_11            0.337      0.066      5.079      0.000
    PEER_13            0.331      0.066      5.041      0.000
    PEER_15            0.340      0.067      5.103      0.000

 L_PRO_11 BY
    PRO_11             0.902      0.026     34.136      0.000

 L_PRO_13 BY
    PRO_13             0.900      0.027     32.891      0.000

 L_PRO_15 BY
    PRO_15             0.887      0.031     28.711      0.000

 L_AGG_11 BY
    AGG_11             0.882      0.029     30.911      0.000

 L_AGG_13 BY
    AGG_13             0.842      0.044     19.313      0.000

 L_AGG_15 BY
    AGG_15             0.812      0.052     15.767      0.000

 L_PEER_1 BY
    PEER_11            0.941      0.022     42.161      0.000

 L_PEER_1 BY
    PEER_13            0.944      0.022     43.631      0.000

 L_PEER_1 BY
    PEER_15            0.940      0.022     41.839      0.000

 L_PRO_15 ON
    L_PRO_13           0.261      0.059      4.427      0.000
    L_AGG_13           0.024      0.075      0.328      0.743
    L_PEER_13          0.095      0.041      2.302      0.021

 L_AGG_15 ON
    L_PRO_13           0.023      0.074      0.318      0.750
    L_AGG_13           0.234      0.096      2.430      0.015
    L_PEER_13          0.014      0.053      0.255      0.798
    L_PRO_11           0.102      0.071      1.422      0.155

 L_PEER_1 ON
    L_PRO_13           0.033      0.044      0.740      0.459
    L_AGG_13           0.023      0.050      0.458      0.647
    L_PEER_13          0.192      0.044      4.362      0.000

 L_PRO_13 ON
    L_PRO_11           0.059      0.069      0.857      0.391
    L_AGG_11          -0.010      0.071     -0.140      0.889
    L_PEER_11          0.007      0.052      0.134      0.893

 L_AGG_13 ON
    L_PRO_11           0.080      0.074      1.088      0.276
    L_AGG_11           0.231      0.075      3.068      0.002
    L_PEER_11          0.027      0.048      0.569      0.569

 L_PEER_1 ON
    L_PRO_11          -0.005      0.046     -0.100      0.920
    L_AGG_11           0.003      0.046      0.058      0.953
    L_PEER_11          0.124      0.052      2.389      0.017

 I_PRO    ON
    GENDER             0.662      0.225      2.946      0.003

 I_AGG    ON
    GENDER            -0.315      0.065     -4.874      0.000

 I_PEER   ON
    GENDER            -0.048      0.072     -0.669      0.503

 I_PRO    WITH
    I_AGG             -0.765      0.687     -1.114      0.265
    I_PEER             0.429      1.014      0.423      0.673

 I_AGG    WITH
    I_PEER            -0.515      0.732     -0.703      0.482

 L_PRO_11 WITH
    L_AGG_11          -0.193      0.069     -2.803      0.005
    L_PEER_11          0.127      0.045      2.835      0.005

 L_AGG_11 WITH
    L_PEER_11         -0.108      0.048     -2.232      0.026

 L_PRO_15 WITH
    L_AGG_15          -0.074      0.073     -1.014      0.310
    L_PEER_15          0.105      0.036      2.910      0.004

 L_AGG_15 WITH
    L_PEER_15         -0.034      0.044     -0.786      0.432

 L_PRO_13 WITH
    L_AGG_13          -0.189      0.069     -2.742      0.006
    L_PEER_13          0.064      0.042      1.522      0.128

 L_AGG_13 WITH
    L_PEER_13         -0.075      0.048     -1.573      0.116

 Intercepts
    PRO_11             3.456      0.081     42.407      0.000
    PRO_13             3.308      0.077     43.094      0.000
    PRO_15             3.508      0.079     44.263      0.000
    AGG_11             2.558      0.072     35.644      0.000
    AGG_13             2.681      0.099     27.101      0.000
    AGG_15             2.866      0.089     32.228      0.000
    PEER_11            5.538      0.149     37.232      0.000
    PEER_13            5.365      0.125     42.845      0.000
    PEER_15            5.510      0.134     41.170      0.000

 Variances
    L_PRO_11           1.000      0.000    999.000    999.000
    L_AGG_11           1.000      0.000    999.000    999.000
    L_PEER_11          1.000      0.000    999.000    999.000

 Residual Variances
    PRO_11             0.000      0.000      0.000      1.000
    PRO_13             0.000      0.000      0.000      1.000
    PRO_15             0.000      0.000      0.000      1.000
    AGG_11             0.000      0.000      0.000      1.000
    AGG_13             0.000      0.000      0.000      1.000
    AGG_15             0.000      0.000      0.000      1.000
    PEER_11            0.000      0.000      0.000      1.000
    PEER_13            0.000      0.000      0.000      1.000
    PEER_15            0.000      0.000      0.000      1.000
    I_PRO              0.562      1.187      0.473      0.636
    I_AGG              0.900      0.054     16.580      0.000
    I_PEER             0.998      0.032     30.820      0.000
    L_PRO_13           0.996      0.015     68.004      0.000
    L_PRO_15           0.922      0.033     27.755      0.000
    L_AGG_13           0.947      0.036     26.027      0.000
    L_AGG_15           0.934      0.046     20.145      0.000
    L_PEER_13          0.985      0.014     69.322      0.000
    L_PEER_15          0.962      0.019     50.952      0.000


STDY Standardization

                                                    Two-Tailed
                    Estimate       S.E.  Est./S.E.    P-Value

 I_PRO    BY
    PRO_11             0.431      0.062      6.963      0.000
    PRO_13             0.436      0.063      6.913      0.000
    PRO_15             0.462      0.067      6.939      0.000

 I_AGG    BY
    AGG_11             0.471      0.059      8.040      0.000
    AGG_13             0.539      0.074      7.274      0.000
    AGG_15             0.583      0.078      7.449      0.000

 I_PEER   BY
    PEER_11            0.337      0.066      5.079      0.000
    PEER_13            0.331      0.066      5.041      0.000
    PEER_15            0.340      0.067      5.103      0.000

 L_PRO_11 BY
    PRO_11             0.902      0.026     34.136      0.000

 L_PRO_13 BY
    PRO_13             0.900      0.027     32.891      0.000

 L_PRO_15 BY
    PRO_15             0.887      0.031     28.711      0.000

 L_AGG_11 BY
    AGG_11             0.882      0.029     30.911      0.000

 L_AGG_13 BY
    AGG_13             0.842      0.044     19.313      0.000

 L_AGG_15 BY
    AGG_15             0.812      0.052     15.767      0.000

 L_PEER_1 BY
    PEER_11            0.941      0.022     42.161      0.000

 L_PEER_1 BY
    PEER_13            0.944      0.022     43.631      0.000

 L_PEER_1 BY
    PEER_15            0.940      0.022     41.839      0.000

 L_PRO_15 ON
    L_PRO_13           0.261      0.059      4.427      0.000
    L_AGG_13           0.024      0.075      0.328      0.743
    L_PEER_13          0.095      0.041      2.302      0.021

 L_AGG_15 ON
    L_PRO_13           0.023      0.074      0.318      0.750
    L_AGG_13           0.234      0.096      2.430      0.015
    L_PEER_13          0.014      0.053      0.255      0.798
    L_PRO_11           0.102      0.071      1.422      0.155

 L_PEER_1 ON
    L_PRO_13           0.033      0.044      0.740      0.459
    L_AGG_13           0.023      0.050      0.458      0.647
    L_PEER_13          0.192      0.044      4.362      0.000

 L_PRO_13 ON
    L_PRO_11           0.059      0.069      0.857      0.391
    L_AGG_11          -0.010      0.071     -0.140      0.889
    L_PEER_11          0.007      0.052      0.134      0.893

 L_AGG_13 ON
    L_PRO_11           0.080      0.074      1.088      0.276
    L_AGG_11           0.231      0.075      3.068      0.002
    L_PEER_11          0.027      0.048      0.569      0.569

 L_PEER_1 ON
    L_PRO_11          -0.005      0.046     -0.100      0.920
    L_AGG_11           0.003      0.046      0.058      0.953
    L_PEER_11          0.124      0.052      2.389      0.017

 I_PRO    ON
    GENDER             1.324      0.450      2.944      0.003

 I_AGG    ON
    GENDER            -0.631      0.130     -4.874      0.000

 I_PEER   ON
    GENDER            -0.097      0.145     -0.669      0.504

 I_PRO    WITH
    I_AGG             -0.765      0.687     -1.114      0.265
    I_PEER             0.429      1.014      0.423      0.673

 I_AGG    WITH
    I_PEER            -0.515      0.732     -0.703      0.482

 L_PRO_11 WITH
    L_AGG_11          -0.193      0.069     -2.803      0.005
    L_PEER_11          0.127      0.045      2.835      0.005

 L_AGG_11 WITH
    L_PEER_11         -0.108      0.048     -2.232      0.026

 L_PRO_15 WITH
    L_AGG_15          -0.074      0.073     -1.014      0.310
    L_PEER_15          0.105      0.036      2.910      0.004

 L_AGG_15 WITH
    L_PEER_15         -0.034      0.044     -0.786      0.432

 L_PRO_13 WITH
    L_AGG_13          -0.189      0.069     -2.742      0.006
    L_PEER_13          0.064      0.042      1.522      0.128

 L_AGG_13 WITH
    L_PEER_13         -0.075      0.048     -1.573      0.116

 Intercepts
    PRO_11             3.456      0.081     42.407      0.000
    PRO_13             3.308      0.077     43.094      0.000
    PRO_15             3.508      0.079     44.263      0.000
    AGG_11             2.558      0.072     35.644      0.000
    AGG_13             2.681      0.099     27.101      0.000
    AGG_15             2.866      0.089     32.228      0.000
    PEER_11            5.538      0.149     37.232      0.000
    PEER_13            5.365      0.125     42.845      0.000
    PEER_15            5.510      0.134     41.170      0.000

 Variances
    L_PRO_11           1.000      0.000    999.000    999.000
    L_AGG_11           1.000      0.000    999.000    999.000
    L_PEER_11          1.000      0.000    999.000    999.000

 Residual Variances
    PRO_11           999.000      0.000      0.000      1.000
    PRO_13           999.000      0.000      0.000      1.000
    PRO_15           999.000      0.000      0.000      1.000
    AGG_11           999.000      0.000      0.000      1.000
    AGG_13           999.000      0.000      0.000      1.000
    AGG_15           999.000      0.000      0.000      1.000
    PEER_11          999.000      0.000      0.000      1.000
    PEER_13          999.000      0.000      0.000      1.000
    PEER_15          999.000      0.000      0.000      1.000
    I_PRO              0.562      0.133      4.234      0.000
    I_AGG              0.900      0.054     16.580      0.000
    I_PEER             0.998      0.032     30.820      0.000
    L_PRO_13           0.996      0.015     68.004      0.000
    L_PRO_15           0.922      0.033     27.755      0.000
    L_AGG_13           0.947      0.036     26.027      0.000
    L_AGG_15           0.934      0.046     20.145      0.000
    L_PEER_13          0.985      0.014     69.322      0.000
    L_PEER_15          0.962      0.019     50.952      0.000


STD Standardization

                                                    Two-Tailed
                    Estimate       S.E.  Est./S.E.    P-Value

 I_PRO    BY
    PRO_11             0.375      0.054      6.913      0.000
    PRO_13             0.375      0.054      6.913      0.000
    PRO_15             0.375      0.054      6.913      0.000

 I_AGG    BY
    AGG_11             0.290      0.039      7.501      0.000
    AGG_13             0.290      0.039      7.501      0.000
    AGG_15             0.290      0.039      7.501      0.000

 I_PEER   BY
    PEER_11            0.204      0.040      5.052      0.000
    PEER_13            0.204      0.040      5.052      0.000
    PEER_15            0.204      0.040      5.052      0.000

 L_PRO_11 BY
    PRO_11             0.785      0.028     27.953      0.000

 L_PRO_13 BY
    PRO_13             0.774      0.028     27.198      0.000

 L_PRO_15 BY
    PRO_15             0.720      0.029     24.765      0.000

 L_AGG_11 BY
    AGG_11             0.543      0.025     22.057      0.000

 L_AGG_13 BY
    AGG_13             0.454      0.035     12.936      0.000

 L_AGG_15 BY
    AGG_15             0.404      0.033     12.241      0.000

 L_PEER_1 BY
    PEER_11            0.568      0.018     30.727      0.000

 L_PEER_1 BY
    PEER_13            0.581      0.018     31.703      0.000

 L_PEER_1 BY
    PEER_15            0.563      0.018     31.827      0.000

 L_PRO_15 ON
    L_PRO_13           0.261      0.059      4.427      0.000
    L_AGG_13           0.024      0.075      0.328      0.743
    L_PEER_13          0.095      0.041      2.302      0.021

 L_AGG_15 ON
    L_PRO_13           0.023      0.074      0.318      0.750
    L_AGG_13           0.234      0.096      2.430      0.015
    L_PEER_13          0.014      0.053      0.255      0.798
    L_PRO_11           0.102      0.071      1.422      0.155

 L_PEER_1 ON
    L_PRO_13           0.033      0.044      0.740      0.459
    L_AGG_13           0.023      0.050      0.458      0.647
    L_PEER_13          0.192      0.044      4.362      0.000

 L_PRO_13 ON
    L_PRO_11           0.059      0.069      0.857      0.391
    L_AGG_11          -0.010      0.071     -0.140      0.889
    L_PEER_11          0.007      0.052      0.134      0.893

 L_AGG_13 ON
    L_PRO_11           0.080      0.074      1.088      0.276
    L_AGG_11           0.231      0.075      3.068      0.002
    L_PEER_11          0.027      0.048      0.569      0.569

 L_PEER_1 ON
    L_PRO_11          -0.005      0.046     -0.100      0.920
    L_AGG_11           0.003      0.046      0.058      0.953
    L_PEER_11          0.124      0.052      2.389      0.017

 I_PRO    ON
    GENDER             1.324      0.450      2.944      0.003

 I_AGG    ON
    GENDER            -0.631      0.130     -4.874      0.000

 I_PEER   ON
    GENDER            -0.097      0.145     -0.669      0.504

 I_PRO    WITH
    I_AGG             -0.765      0.687     -1.114      0.265
    I_PEER             0.429      1.014      0.423      0.673

 I_AGG    WITH
    I_PEER            -0.515      0.732     -0.703      0.482

 L_PRO_11 WITH
    L_AGG_11          -0.193      0.069     -2.803      0.005
    L_PEER_11          0.127      0.045      2.835      0.005

 L_AGG_11 WITH
    L_PEER_11         -0.108      0.048     -2.232      0.026

 L_PRO_15 WITH
    L_AGG_15          -0.074      0.073     -1.014      0.310
    L_PEER_15          0.105      0.036      2.910      0.004

 L_AGG_15 WITH
    L_PEER_15         -0.034      0.044     -0.786      0.432

 L_PRO_13 WITH
    L_AGG_13          -0.189      0.069     -2.742      0.006
    L_PEER_13          0.064      0.042      1.522      0.128

 L_AGG_13 WITH
    L_PEER_13         -0.075      0.048     -1.573      0.116

 Intercepts
    PRO_11             3.008      0.030     99.775      0.000
    PRO_13             2.845      0.029     96.439      0.000
    PRO_15             2.847      0.028    100.781      0.000
    AGG_11             1.575      0.024     65.345      0.000
    AGG_13             1.443      0.021     69.428      0.000
    AGG_15             1.427      0.020     70.158      0.000
    PEER_11            3.343      0.022    153.193      0.000
    PEER_13            3.301      0.020    163.829      0.000
    PEER_15            3.299      0.020    168.429      0.000

 Variances
    L_PRO_11           1.000      0.000    999.000    999.000
    L_AGG_11           1.000      0.000    999.000    999.000
    L_PEER_11          1.000      0.000    999.000    999.000

 Residual Variances
    PRO_11           999.000      0.000      0.000      1.000
    PRO_13           999.000      0.000      0.000      1.000
    PRO_15           999.000      0.000      0.000      1.000
    AGG_11           999.000      0.000      0.000      1.000
    AGG_13           999.000      0.000      0.000      1.000
    AGG_15           999.000      0.000      0.000      1.000
    PEER_11          999.000      0.000      0.000      1.000
    PEER_13          999.000      0.000      0.000      1.000
    PEER_15          999.000      0.000      0.000      1.000
    I_PRO              0.562      0.133      4.234      0.000
    I_AGG              0.900      0.054     16.580      0.000
    I_PEER             0.998      0.032     30.820      0.000
    L_PRO_13           0.996      0.015     68.004      0.000
    L_PRO_15           0.922      0.033     27.755      0.000
    L_AGG_13           0.947      0.036     26.027      0.000
    L_AGG_15           0.934      0.046     20.145      0.000
    L_PEER_13          0.985      0.014     69.322      0.000
    L_PEER_15          0.962      0.019     50.952      0.000


R-SQUARE

    Observed                                        Two-Tailed
    Variable        Estimate       S.E.  Est./S.E.    P-Value

    PRO_11             1.000      0.000    999.000    999.000
    PRO_13             1.000      0.000    999.000    999.000
    PRO_15             1.000      0.000    999.000    999.000
    AGG_11             1.000      0.000    999.000    999.000
    AGG_13             1.000      0.000    999.000    999.000
    AGG_15             1.000      0.000    999.000    999.000
    PEER_11            1.000      0.000    999.000    999.000
    PEER_13            1.000      0.000    999.000    999.000
    PEER_15            1.000      0.000    999.000    999.000

     Latent                                         Two-Tailed
    Variable        Estimate       S.E.  Est./S.E.    P-Value

    I_PRO              0.438      1.187      0.369      0.712
    I_AGG              0.100      0.054      1.833      0.067
    I_PEER             0.002      0.032      0.072      0.943
    L_PRO_13           0.004      0.015      0.274      0.784
    L_PRO_15           0.078      0.033      2.356      0.018
    L_AGG_13           0.053      0.036      1.445      0.148
    L_AGG_15           0.066      0.046      1.418      0.156
    L_PEER_1           0.015      0.014      1.068      0.286
    L_PEER_1           0.038      0.019      2.030      0.042


TOTAL, TOTAL INDIRECT, SPECIFIC INDIRECT, AND DIRECT EFFECTS


                                                    Two-Tailed
                    Estimate       S.E.  Est./S.E.    P-Value

Effects from L_PRO_11 to L_AGG_15

  Indirect             0.000      0.001     -0.025      0.980


STANDARDIZED TOTAL, TOTAL INDIRECT, SPECIFIC INDIRECT, AND DIRECT EFFECTS


STDYX Standardization

                                                    Two-Tailed
                    Estimate       S.E.  Est./S.E.    P-Value

Effects from L_PRO_11 to L_AGG_15

  Indirect             0.000      0.002     -0.026      0.979


STDY Standardization

                                                    Two-Tailed
                    Estimate       S.E.  Est./S.E.    P-Value

Effects from L_PRO_11 to L_AGG_15

  Indirect             0.000      0.002     -0.026      0.979


STD Standardization

                                                    Two-Tailed
                    Estimate       S.E.  Est./S.E.    P-Value

Effects from L_PRO_11 to L_AGG_15

  Indirect             0.000      0.002     -0.026      0.979


CONFIDENCE INTERVALS OF MODEL RESULTS

                  Lower .5%  Lower 2.5%    Lower 5%    Estimate    Upper 5%  Upper 2.5%   Upper .5%

 I_PRO    BY
    PRO_11           1.000       1.000       1.000       1.000       1.000       1.000       1.000
    PRO_13           1.000       1.000       1.000       1.000       1.000       1.000       1.000
    PRO_15           1.000       1.000       1.000       1.000       1.000       1.000       1.000

 I_AGG    BY
    AGG_11           1.000       1.000       1.000       1.000       1.000       1.000       1.000
    AGG_13           1.000       1.000       1.000       1.000       1.000       1.000       1.000
    AGG_15           1.000       1.000       1.000       1.000       1.000       1.000       1.000

 I_PEER   BY
    PEER_11          1.000       1.000       1.000       1.000       1.000       1.000       1.000
    PEER_13          1.000       1.000       1.000       1.000       1.000       1.000       1.000
    PEER_15          1.000       1.000       1.000       1.000       1.000       1.000       1.000

 L_PRO_11 BY
    PRO_11           1.000       1.000       1.000       1.000       1.000       1.000       1.000

 L_PRO_13 BY
    PRO_13           1.000       1.000       1.000       1.000       1.000       1.000       1.000

 L_PRO_15 BY
    PRO_15           1.000       1.000       1.000       1.000       1.000       1.000       1.000

 L_AGG_11 BY
    AGG_11           1.000       1.000       1.000       1.000       1.000       1.000       1.000

 L_AGG_13 BY
    AGG_13           1.000       1.000       1.000       1.000       1.000       1.000       1.000

 L_AGG_15 BY
    AGG_15           1.000       1.000       1.000       1.000       1.000       1.000       1.000

 L_PEER_1 BY
    PEER_11          1.000       1.000       1.000       1.000       1.000       1.000       1.000

 L_PEER_1 BY
    PEER_13          1.000       1.000       1.000       1.000       1.000       1.000       1.000

 L_PEER_1 BY
    PEER_15          1.000       1.000       1.000       1.000       1.000       1.000       1.000

 L_PRO_15 ON
    L_PRO_13         0.075       0.129       0.148       0.243       0.332       0.353       0.396
    L_AGG_13        -0.292      -0.191      -0.161       0.039       0.231       0.263       0.327
    L_PEER_13       -0.017       0.015       0.032       0.118       0.207       0.220       0.246

 L_AGG_15 ON
    L_PRO_13        -0.089      -0.063      -0.052       0.012       0.077       0.090       0.120
    L_AGG_13        -0.025       0.037       0.064       0.209       0.351       0.372       0.428
    L_PEER_13       -0.085      -0.069      -0.057       0.009       0.069       0.078       0.105
    L_PRO_11        -0.036      -0.019      -0.010       0.052       0.113       0.124       0.151

 L_PEER_1 ON
    L_PRO_13        -0.054      -0.039      -0.027       0.024       0.080       0.090       0.110
    L_AGG_13        -0.127      -0.088      -0.073       0.028       0.132       0.149       0.197
    L_PEER_13        0.087       0.106       0.115       0.186       0.258       0.273       0.301

 L_PRO_13 ON
    L_PRO_11        -0.110      -0.074      -0.054       0.059       0.181       0.201       0.231
    L_AGG_11        -0.273      -0.224      -0.184      -0.014       0.152       0.182       0.231
    L_PEER_11       -0.169      -0.120      -0.102       0.010       0.134       0.155       0.198

 L_AGG_13 ON
    L_PRO_11        -0.063      -0.042      -0.029       0.046       0.111       0.128       0.147
    L_AGG_11         0.041       0.073       0.089       0.193       0.325       0.346       0.380
    L_PEER_11       -0.067      -0.051      -0.043       0.022       0.085       0.101       0.130

 L_PEER_1 ON
    L_PRO_11        -0.091      -0.069      -0.057      -0.003       0.052       0.064       0.087
    L_AGG_11        -0.130      -0.102      -0.089       0.003       0.079       0.094       0.125
    L_PEER_11       -0.002       0.024       0.039       0.127       0.218       0.235       0.261

 I_PRO    ON
    GENDER           0.413       0.432       0.444       0.497       0.552       0.562       0.578

 I_AGG    ON
    GENDER          -0.239      -0.227      -0.219      -0.183      -0.146      -0.139      -0.126

 I_PEER   ON
    GENDER          -0.077      -0.062      -0.057      -0.020       0.019       0.027       0.043

 I_PRO    WITH
    I_AGG           -0.134      -0.114      -0.103      -0.059      -0.009      -0.002       0.025
    I_PEER          -0.018      -0.010      -0.005       0.025       0.046       0.052       0.060

 I_AGG    WITH
    I_PEER          -0.061      -0.053      -0.048      -0.029      -0.008      -0.004       0.002

 L_PRO_11 WITH
    L_AGG_11        -0.177      -0.152      -0.140      -0.082      -0.036      -0.025      -0.008
    L_PEER_11        0.004       0.016       0.023       0.057       0.092       0.097       0.110

 L_AGG_11 WITH
    L_PEER_11       -0.072      -0.062      -0.058      -0.033      -0.008      -0.002       0.008

 L_PRO_15 WITH
    L_AGG_15        -0.071      -0.058      -0.052      -0.020       0.012       0.018       0.029
    L_PEER_15        0.003       0.013       0.017       0.040       0.063       0.069       0.077

 L_AGG_15 WITH
    L_PEER_15       -0.034      -0.027      -0.024      -0.007       0.007       0.010       0.017

 L_PRO_13 WITH
    L_AGG_13        -0.130      -0.115      -0.109      -0.064      -0.024      -0.014      -0.001
    L_PEER_13       -0.020      -0.007      -0.001       0.029       0.060       0.068       0.077

 L_AGG_13 WITH
    L_PEER_13       -0.053      -0.044      -0.041      -0.019       0.000       0.004       0.012

 Intercepts
    PRO_11           2.938       2.951       2.959       3.008       3.057       3.068       3.086
    PRO_13           2.766       2.785       2.795       2.845       2.893       2.903       2.918
    PRO_15           2.778       2.793       2.801       2.847       2.895       2.903       2.925
    AGG_11           1.513       1.531       1.537       1.575       1.616       1.623       1.641
    AGG_13           1.391       1.404       1.410       1.443       1.478       1.484       1.498
    AGG_15           1.374       1.388       1.394       1.427       1.462       1.468       1.480
    PEER_11          3.288       3.299       3.306       3.343       3.378       3.384       3.407
    PEER_13          3.247       3.261       3.267       3.301       3.332       3.340       3.352
    PEER_15          3.246       3.258       3.265       3.299       3.331       3.337       3.345

 Variances
    L_PRO_11         0.507       0.541       0.553       0.617       0.698       0.714       0.745
    L_AGG_11         0.231       0.250       0.257       0.295       0.347       0.356       0.374
    L_PEER_1         0.268       0.284       0.290       0.323       0.360       0.367       0.384

 Residual Variances
    PRO_11           0.000       0.000       0.000       0.000       0.000       0.000       0.000
    PRO_13           0.000       0.000       0.000       0.000       0.000       0.000       0.000
    PRO_15           0.000       0.000       0.000       0.000       0.000       0.000       0.000
    AGG_11           0.000       0.000       0.000       0.000       0.000       0.000       0.000
    AGG_13           0.000       0.000       0.000       0.000       0.000       0.000       0.000
    AGG_15           0.000       0.000       0.000       0.000       0.000       0.000       0.000
    PEER_11          0.000       0.000       0.000       0.000       0.000       0.000       0.000
    PEER_13          0.000       0.000       0.000       0.000       0.000       0.000       0.000
    PEER_15          0.000       0.000       0.000       0.000       0.000       0.000       0.000
    I_PRO           -0.050      -0.011       0.006       0.079       0.126       0.134       0.145
    I_AGG            0.012       0.028       0.037       0.076       0.103       0.109       0.122
    I_PEER          -0.008       0.006       0.013       0.041       0.062       0.066       0.078
    L_PRO_13         0.490       0.519       0.532       0.596       0.661       0.673       0.705
    L_PRO_15         0.407       0.421       0.431       0.477       0.525       0.533       0.556
    L_AGG_13         0.134       0.145       0.154       0.195       0.237       0.245       0.261
    L_AGG_15         0.101       0.111       0.118       0.153       0.188       0.195       0.210
    L_PEER_1         0.283       0.293       0.299       0.332       0.362       0.369       0.379
    L_PEER_1         0.267       0.275       0.279       0.305       0.333       0.340       0.352


CONFIDENCE INTERVALS OF STANDARDIZED MODEL RESULTS


STDYX Standardization

                  Lower .5%  Lower 2.5%    Lower 5%    Estimate    Upper 5%  Upper 2.5%   Upper .5%

 I_PRO    BY
    PRO_11           0.177       0.265       0.302       0.431       0.499       0.510       0.527
    PRO_13           0.177       0.269       0.303       0.436       0.505       0.519       0.535
    PRO_15           0.184       0.282       0.323       0.462       0.534       0.548       0.562

 I_AGG    BY
    AGG_11           0.237       0.326       0.348       0.471       0.533       0.546       0.566
    AGG_13           0.266       0.353       0.390       0.539       0.624       0.639       0.675
    AGG_15           0.279       0.387       0.422       0.583       0.674       0.695       0.724

 I_PEER   BY
    PEER_11          0.109       0.167       0.203       0.337       0.415       0.429       0.457
    PEER_13          0.104       0.168       0.195       0.331       0.408       0.424       0.453
    PEER_15          0.111       0.166       0.204       0.340       0.418       0.430       0.454

 L_PRO_11 BY
    PRO_11           0.850       0.860       0.866       0.902       0.954       0.965       0.986

 L_PRO_13 BY
    PRO_13           0.843       0.855       0.863       0.900       0.954       0.964       0.986

 L_PRO_15 BY
    PRO_15           0.823       0.836       0.845       0.887       0.947       0.960       0.986

 L_AGG_11 BY
    AGG_11           0.822       0.837       0.846       0.882       0.937       0.945       0.972

 L_AGG_13 BY
    AGG_13           0.735       0.768       0.781       0.842       0.921       0.936       0.964

 L_AGG_15 BY
    AGG_15           0.689       0.718       0.736       0.812       0.907       0.922       0.960

 L_PEER_1 BY
    PEER_11          0.888       0.903       0.910       0.941       0.982       0.991       1.008

 L_PEER_1 BY
    PEER_13          0.889       0.905       0.913       0.944       0.982       0.991       1.008

 L_PEER_1 BY
    PEER_15          0.890       0.902       0.908       0.940       0.982       0.992       1.009

 L_PRO_15 ON
    L_PRO_13         0.081       0.139       0.160       0.261       0.352       0.371       0.417
    L_AGG_13        -0.171      -0.128      -0.105       0.024       0.144       0.156       0.190
    L_PEER_13       -0.013       0.012       0.027       0.095       0.164       0.176       0.194

 L_AGG_15 ON
    L_PRO_13        -0.175      -0.122      -0.101       0.023       0.143       0.173       0.221
    L_AGG_13        -0.031       0.043       0.073       0.234       0.385       0.406       0.457
    L_PEER_13       -0.132      -0.099      -0.085       0.014       0.099       0.110       0.140
    L_PRO_11        -0.066      -0.033      -0.020       0.102       0.219       0.238       0.298

 L_PEER_1 ON
    L_PRO_13        -0.071      -0.053      -0.036       0.033       0.111       0.125       0.145
    L_AGG_13        -0.100      -0.076      -0.061       0.023       0.103       0.115       0.150
    L_PEER_13        0.087       0.108       0.120       0.192       0.264       0.276       0.311

 L_PRO_13 ON
    L_PRO_11        -0.113      -0.077      -0.055       0.059       0.181       0.203       0.227
    L_AGG_11        -0.197      -0.155      -0.132      -0.010       0.104       0.126       0.161
    L_PEER_11       -0.118      -0.087      -0.073       0.007       0.100       0.112       0.145

 L_AGG_13 ON
    L_PRO_11        -0.114      -0.073      -0.050       0.080       0.190       0.209       0.276
    L_AGG_11         0.053       0.091       0.116       0.231       0.367       0.384       0.419
    L_PEER_11       -0.093      -0.063      -0.053       0.027       0.106       0.127       0.162

 L_PEER_1 ON
    L_PRO_11        -0.127      -0.094      -0.079      -0.005       0.071       0.089       0.114
    L_AGG_11        -0.120      -0.100      -0.082       0.003       0.074       0.090       0.121
    L_PEER_11       -0.002       0.022       0.038       0.124       0.213       0.226       0.253

 I_PRO    ON
    GENDER           0.520       0.544       0.563       0.662       0.944       1.085       1.478

 I_AGG    ON
    GENDER          -0.644      -0.478      -0.435      -0.315      -0.251      -0.236      -0.220

 I_PEER   ON
    GENDER          -0.284      -0.192      -0.163      -0.048       0.048       0.071       0.098

 I_PRO    WITH
    I_AGG           -4.232      -2.269      -1.812      -0.765      -0.184      -0.038       0.787
    I_PEER          -0.525      -0.279      -0.102       0.429       1.120       1.332       2.323

 I_AGG    WITH
    I_PEER          -2.585      -1.506      -1.190      -0.515      -0.174      -0.103       0.084

 L_PRO_11 WITH
    L_AGG_11        -0.375      -0.329      -0.308      -0.193      -0.085      -0.060      -0.021
    L_PEER_11        0.009       0.036       0.052       0.127       0.199       0.209       0.239

 L_AGG_11 WITH
    L_PEER_11       -0.225      -0.201      -0.184      -0.108      -0.026      -0.007       0.024

 L_PRO_15 WITH
    L_AGG_15        -0.249      -0.206      -0.190      -0.074       0.042       0.067       0.112
    L_PEER_15        0.008       0.034       0.046       0.105       0.164       0.176       0.198

 L_AGG_15 WITH
    L_PEER_15       -0.154      -0.119      -0.107      -0.034       0.033       0.048       0.076

 L_PRO_13 WITH
    L_AGG_13        -0.357      -0.326      -0.297      -0.189      -0.076      -0.045      -0.002
    L_PEER_13       -0.045      -0.016      -0.002       0.064       0.135       0.150       0.176

 L_AGG_13 WITH
    L_PEER_13       -0.211      -0.170      -0.156      -0.075      -0.002       0.016       0.048

 Intercepts
    PRO_11           3.242       3.304       3.327       3.456       3.595       3.624       3.680
    PRO_13           3.116       3.156       3.187       3.308       3.437       3.465       3.519
    PRO_15           3.303       3.351       3.387       3.508       3.641       3.664       3.717
    AGG_11           2.387       2.431       2.449       2.558       2.684       2.709       2.753
    AGG_13           2.436       2.491       2.525       2.681       2.861       2.887       2.959
    AGG_15           2.658       2.699       2.719       2.866       3.022       3.055       3.115
    PEER_11          5.207       5.273       5.311       5.538       5.809       5.849       5.967
    PEER_13          5.036       5.134       5.165       5.365       5.575       5.622       5.705
    PEER_15          5.158       5.244       5.289       5.510       5.726       5.763       5.846

 Variances
    L_PRO_11         1.000       1.000       1.000       1.000       1.000       1.000       1.000
    L_AGG_11         1.000       1.000       1.000       1.000       1.000       1.000       1.000
    L_PEER_1         1.000       1.000       1.000       1.000       1.000       1.000       1.000

 Residual Variances
    PRO_11           0.000       0.000       0.000       0.000       0.000       0.000       0.000
    PRO_13           0.000       0.000       0.000       0.000       0.000       0.000       0.000
    PRO_15           0.000       0.000       0.000       0.000       0.000       0.000       0.000
    AGG_11           0.000       0.000       0.000       0.000       0.000       0.000       0.000
    AGG_13           0.000       0.000       0.000       0.000       0.000       0.000       0.000
    AGG_15           0.000       0.000       0.000       0.000       0.000       0.000       0.000
    PEER_11          0.000       0.000       0.000       0.000       0.000       0.000       0.000
    PEER_13          0.000       0.000       0.000       0.000       0.000       0.000       0.000
    PEER_15          0.000       0.000       0.000       0.000       0.000       0.000       0.000
    I_PRO           -1.671      -0.178       0.092       0.562       0.683       0.702       0.727
    I_AGG            0.585       0.772       0.811       0.900       0.937       0.944       0.952
    I_PEER           0.919       0.963       0.973       0.998       1.000       1.000       1.000
    L_PRO_13         0.926       0.943       0.952       0.996       0.998       0.999       1.000
    L_PRO_15         0.798       0.830       0.845       0.922       0.958       0.964       0.978
    L_AGG_13         0.820       0.846       0.861       0.947       0.981       0.985       0.990
    L_AGG_15         0.750       0.801       0.821       0.934       0.974       0.977       0.989
    L_PEER_1         0.928       0.942       0.949       0.985       0.995       0.997       0.998
    L_PEER_1         0.896       0.913       0.918       0.962       0.981       0.984       0.987


STDY Standardization

                  Lower .5%  Lower 2.5%    Lower 5%    Estimate    Upper 5%  Upper 2.5%   Upper .5%

 I_PRO    BY
    PRO_11           0.177       0.265       0.302       0.431       0.499       0.510       0.527
    PRO_13           0.177       0.269       0.303       0.436       0.505       0.519       0.535
    PRO_15           0.184       0.282       0.323       0.462       0.534       0.548       0.562

 I_AGG    BY
    AGG_11           0.237       0.326       0.348       0.471       0.533       0.546       0.566
    AGG_13           0.266       0.353       0.390       0.539       0.624       0.639       0.675
    AGG_15           0.279       0.387       0.422       0.583       0.674       0.695       0.724

 I_PEER   BY
    PEER_11          0.109       0.167       0.203       0.337       0.415       0.429       0.457
    PEER_13          0.104       0.168       0.195       0.331       0.408       0.424       0.453
    PEER_15          0.111       0.166       0.204       0.340       0.418       0.430       0.454

 L_PRO_11 BY
    PRO_11           0.850       0.860       0.866       0.902       0.954       0.965       0.986

 L_PRO_13 BY
    PRO_13           0.843       0.855       0.863       0.900       0.954       0.964       0.986

 L_PRO_15 BY
    PRO_15           0.823       0.836       0.845       0.887       0.947       0.960       0.986

 L_AGG_11 BY
    AGG_11           0.822       0.837       0.846       0.882       0.937       0.945       0.972

 L_AGG_13 BY
    AGG_13           0.735       0.768       0.781       0.842       0.921       0.936       0.964

 L_AGG_15 BY
    AGG_15           0.689       0.718       0.736       0.812       0.907       0.922       0.960

 L_PEER_1 BY
    PEER_11          0.888       0.903       0.910       0.941       0.982       0.991       1.008

 L_PEER_1 BY
    PEER_13          0.889       0.905       0.913       0.944       0.982       0.991       1.008

 L_PEER_1 BY
    PEER_15          0.890       0.902       0.908       0.940       0.982       0.992       1.009

 L_PRO_15 ON
    L_PRO_13         0.081       0.139       0.160       0.261       0.352       0.371       0.417
    L_AGG_13        -0.171      -0.128      -0.105       0.024       0.144       0.156       0.190
    L_PEER_13       -0.013       0.012       0.027       0.095       0.164       0.176       0.194

 L_AGG_15 ON
    L_PRO_13        -0.175      -0.122      -0.101       0.023       0.143       0.173       0.221
    L_AGG_13        -0.031       0.043       0.073       0.234       0.385       0.406       0.457
    L_PEER_13       -0.132      -0.099      -0.085       0.014       0.099       0.110       0.140
    L_PRO_11        -0.066      -0.033      -0.020       0.102       0.219       0.238       0.298

 L_PEER_1 ON
    L_PRO_13        -0.071      -0.053      -0.036       0.033       0.111       0.125       0.145
    L_AGG_13        -0.100      -0.076      -0.061       0.023       0.103       0.115       0.150
    L_PEER_13        0.087       0.108       0.120       0.192       0.264       0.276       0.311

 L_PRO_13 ON
    L_PRO_11        -0.113      -0.077      -0.055       0.059       0.181       0.203       0.227
    L_AGG_11        -0.197      -0.155      -0.132      -0.010       0.104       0.126       0.161
    L_PEER_11       -0.118      -0.087      -0.073       0.007       0.100       0.112       0.145

 L_AGG_13 ON
    L_PRO_11        -0.114      -0.073      -0.050       0.080       0.190       0.209       0.276
    L_AGG_11         0.053       0.091       0.116       0.231       0.367       0.384       0.419
    L_PEER_11       -0.093      -0.063      -0.053       0.027       0.106       0.127       0.162

 L_PEER_1 ON
    L_PRO_11        -0.127      -0.094      -0.079      -0.005       0.071       0.089       0.114
    L_AGG_11        -0.120      -0.100      -0.082       0.003       0.074       0.090       0.121
    L_PEER_11       -0.002       0.022       0.038       0.124       0.213       0.226       0.253

 I_PRO    ON
    GENDER           1.043       1.089       1.126       1.324       1.890       2.170       2.964

 I_AGG    ON
    GENDER          -1.289      -0.956      -0.871      -0.631      -0.504      -0.473      -0.440

 I_PEER   ON
    GENDER          -0.568      -0.385      -0.326      -0.097       0.097       0.142       0.197

 I_PRO    WITH
    I_AGG           -4.232      -2.269      -1.812      -0.765      -0.184      -0.038       0.787
    I_PEER          -0.525      -0.279      -0.102       0.429       1.120       1.332       2.323

 I_AGG    WITH
    I_PEER          -2.585      -1.506      -1.190      -0.515      -0.174      -0.103       0.084

 L_PRO_11 WITH
    L_AGG_11        -0.375      -0.329      -0.308      -0.193      -0.085      -0.060      -0.021
    L_PEER_11        0.009       0.036       0.052       0.127       0.199       0.209       0.239

 L_AGG_11 WITH
    L_PEER_11       -0.225      -0.201      -0.184      -0.108      -0.026      -0.007       0.024

 L_PRO_15 WITH
    L_AGG_15        -0.249      -0.206      -0.190      -0.074       0.042       0.067       0.112
    L_PEER_15        0.008       0.034       0.046       0.105       0.164       0.176       0.198

 L_AGG_15 WITH
    L_PEER_15       -0.154      -0.119      -0.107      -0.034       0.033       0.048       0.076

 L_PRO_13 WITH
    L_AGG_13        -0.357      -0.326      -0.297      -0.189      -0.076      -0.045      -0.002
    L_PEER_13       -0.045      -0.016      -0.002       0.064       0.135       0.150       0.176

 L_AGG_13 WITH
    L_PEER_13       -0.211      -0.170      -0.156      -0.075      -0.002       0.016       0.048

 Intercepts
    PRO_11           3.242       3.304       3.327       3.456       3.595       3.624       3.680
    PRO_13           3.116       3.156       3.187       3.308       3.437       3.465       3.519
    PRO_15           3.303       3.351       3.387       3.508       3.641       3.664       3.717
    AGG_11           2.387       2.431       2.449       2.558       2.684       2.709       2.753
    AGG_13           2.436       2.491       2.525       2.681       2.861       2.887       2.959
    AGG_15           2.658       2.699       2.719       2.866       3.022       3.055       3.115
    PEER_11          5.207       5.273       5.311       5.538       5.809       5.849       5.967
    PEER_13          5.036       5.134       5.165       5.365       5.575       5.622       5.705
    PEER_15          5.158       5.244       5.289       5.510       5.726       5.763       5.846

 Variances
    L_PRO_11         1.000       1.000       1.000       1.000       1.000       1.000       1.000
    L_AGG_11         1.000       1.000       1.000       1.000       1.000       1.000       1.000
    L_PEER_1         1.000       1.000       1.000       1.000       1.000       1.000       1.000

 Residual Variances
    PRO_11           0.000       0.000       0.000     999.000       0.000       0.000       0.000
    PRO_13           0.000       0.000       0.000     999.000       0.000       0.000       0.000
    PRO_15           0.000       0.000       0.000     999.000       0.000       0.000       0.000
    AGG_11           0.000       0.000       0.000     999.000       0.000       0.000       0.000
    AGG_13           0.000       0.000       0.000     999.000       0.000       0.000       0.000
    AGG_15           0.000       0.000       0.000     999.000       0.000       0.000       0.000
    PEER_11          0.000       0.000       0.000     999.000       0.000       0.000       0.000
    PEER_13          0.000       0.000       0.000     999.000       0.000       0.000       0.000
    PEER_15          0.000       0.000       0.000     999.000       0.000       0.000       0.000
    I_PRO            0.053       0.177       0.249       0.562       0.684       0.704       0.727
    I_AGG            0.585       0.772       0.811       0.900       0.937       0.944       0.952
    I_PEER           0.919       0.963       0.973       0.998       1.000       1.000       1.000
    L_PRO_13         0.926       0.943       0.952       0.996       0.998       0.999       1.000
    L_PRO_15         0.798       0.830       0.845       0.922       0.958       0.964       0.978
    L_AGG_13         0.820       0.846       0.861       0.947       0.981       0.985       0.990
    L_AGG_15         0.750       0.801       0.821       0.934       0.974       0.977       0.989
    L_PEER_1         0.928       0.942       0.949       0.985       0.995       0.997       0.998
    L_PEER_1         0.896       0.913       0.918       0.962       0.981       0.984       0.987


STD Standardization

                  Lower .5%  Lower 2.5%    Lower 5%    Estimate    Upper 5%  Upper 2.5%   Upper .5%

 I_PRO    BY
    PRO_11           0.150       0.230       0.261       0.375       0.435       0.444       0.459
    PRO_13           0.150       0.230       0.261       0.375       0.435       0.444       0.459
    PRO_15           0.150       0.230       0.261       0.375       0.435       0.444       0.459

 I_AGG    BY
    AGG_11           0.142       0.193       0.209       0.290       0.336       0.344       0.363
    AGG_13           0.142       0.193       0.209       0.290       0.336       0.344       0.363
    AGG_15           0.142       0.193       0.209       0.290       0.336       0.344       0.363

 I_PEER   BY
    PEER_11          0.066       0.102       0.121       0.204       0.251       0.257       0.280
    PEER_13          0.066       0.102       0.121       0.204       0.251       0.257       0.280
    PEER_15          0.066       0.102       0.121       0.204       0.251       0.257       0.280

 L_PRO_11 BY
    PRO_11           0.712       0.735       0.743       0.785       0.835       0.845       0.863

 L_PRO_13 BY
    PRO_13           0.704       0.724       0.732       0.774       0.826       0.838       0.861

 L_PRO_15 BY
    PRO_15           0.660       0.671       0.678       0.720       0.778       0.787       0.810

 L_AGG_11 BY
    AGG_11           0.481       0.500       0.507       0.543       0.589       0.596       0.612

 L_AGG_13 BY
    AGG_13           0.370       0.390       0.401       0.454       0.516       0.528       0.545

 L_AGG_15 BY
    AGG_15           0.330       0.343       0.353       0.404       0.465       0.477       0.494

 L_PEER_1 BY
    PEER_11          0.518       0.533       0.539       0.568       0.600       0.606       0.620

 L_PEER_1 BY
    PEER_13          0.536       0.544       0.551       0.581       0.612       0.618       0.631

 L_PEER_1 BY
    PEER_15          0.524       0.533       0.537       0.563       0.597       0.602       0.614

 L_PRO_15 ON
    L_PRO_13         0.081       0.139       0.160       0.261       0.352       0.371       0.417
    L_AGG_13        -0.171      -0.128      -0.105       0.024       0.144       0.156       0.190
    L_PEER_13       -0.013       0.012       0.027       0.095       0.164       0.176       0.194

 L_AGG_15 ON
    L_PRO_13        -0.175      -0.122      -0.101       0.023       0.143       0.173       0.221
    L_AGG_13        -0.031       0.043       0.073       0.234       0.385       0.406       0.457
    L_PEER_13       -0.132      -0.099      -0.085       0.014       0.099       0.110       0.140
    L_PRO_11        -0.066      -0.033      -0.020       0.102       0.219       0.238       0.298

 L_PEER_1 ON
    L_PRO_13        -0.071      -0.053      -0.036       0.033       0.111       0.125       0.145
    L_AGG_13        -0.100      -0.076      -0.061       0.023       0.103       0.115       0.150
    L_PEER_13        0.087       0.108       0.120       0.192       0.264       0.276       0.311

 L_PRO_13 ON
    L_PRO_11        -0.113      -0.077      -0.055       0.059       0.181       0.203       0.227
    L_AGG_11        -0.197      -0.155      -0.132      -0.010       0.104       0.126       0.161
    L_PEER_11       -0.118      -0.087      -0.073       0.007       0.100       0.112       0.145

 L_AGG_13 ON
    L_PRO_11        -0.114      -0.073      -0.050       0.080       0.190       0.209       0.276
    L_AGG_11         0.053       0.091       0.116       0.231       0.367       0.384       0.419
    L_PEER_11       -0.093      -0.063      -0.053       0.027       0.106       0.127       0.162

 L_PEER_1 ON
    L_PRO_11        -0.127      -0.094      -0.079      -0.005       0.071       0.089       0.114
    L_AGG_11        -0.120      -0.100      -0.082       0.003       0.074       0.090       0.121
    L_PEER_11       -0.002       0.022       0.038       0.124       0.213       0.226       0.253

 I_PRO    ON
    GENDER           1.043       1.089       1.126       1.324       1.890       2.170       2.964

 I_AGG    ON
    GENDER          -1.289      -0.956      -0.871      -0.631      -0.504      -0.473      -0.440

 I_PEER   ON
    GENDER          -0.568      -0.385      -0.326      -0.097       0.097       0.142       0.197

 I_PRO    WITH
    I_AGG           -4.232      -2.269      -1.812      -0.765      -0.184      -0.038       0.787
    I_PEER          -0.525      -0.279      -0.102       0.429       1.120       1.332       2.323

 I_AGG    WITH
    I_PEER          -2.585      -1.506      -1.190      -0.515      -0.174      -0.103       0.084

 L_PRO_11 WITH
    L_AGG_11        -0.375      -0.329      -0.308      -0.193      -0.085      -0.060      -0.021
    L_PEER_11        0.009       0.036       0.052       0.127       0.199       0.209       0.239

 L_AGG_11 WITH
    L_PEER_11       -0.225      -0.201      -0.184      -0.108      -0.026      -0.007       0.024

 L_PRO_15 WITH
    L_AGG_15        -0.249      -0.206      -0.190      -0.074       0.042       0.067       0.112
    L_PEER_15        0.008       0.034       0.046       0.105       0.164       0.176       0.198

 L_AGG_15 WITH
    L_PEER_15       -0.154      -0.119      -0.107      -0.034       0.033       0.048       0.076

 L_PRO_13 WITH
    L_AGG_13        -0.357      -0.326      -0.297      -0.189      -0.076      -0.045      -0.002
    L_PEER_13       -0.045      -0.016      -0.002       0.064       0.135       0.150       0.176

 L_AGG_13 WITH
    L_PEER_13       -0.211      -0.170      -0.156      -0.075      -0.002       0.016       0.048

 Intercepts
    PRO_11           2.938       2.951       2.959       3.008       3.057       3.068       3.086
    PRO_13           2.766       2.785       2.795       2.845       2.893       2.903       2.918
    PRO_15           2.778       2.793       2.801       2.847       2.895       2.903       2.925
    AGG_11           1.513       1.531       1.537       1.575       1.616       1.623       1.641
    AGG_13           1.391       1.404       1.410       1.443       1.478       1.484       1.498
    AGG_15           1.374       1.388       1.394       1.427       1.462       1.468       1.480
    PEER_11          3.288       3.299       3.306       3.343       3.378       3.384       3.407
    PEER_13          3.247       3.261       3.267       3.301       3.332       3.340       3.352
    PEER_15          3.246       3.258       3.265       3.299       3.331       3.337       3.345

 Variances
    L_PRO_11         1.000       1.000       1.000       1.000       1.000       1.000       1.000
    L_AGG_11         1.000       1.000       1.000       1.000       1.000       1.000       1.000
    L_PEER_1         1.000       1.000       1.000       1.000       1.000       1.000       1.000

 Residual Variances
    PRO_11           0.000       0.000       0.000     999.000       0.000       0.000       0.000
    PRO_13           0.000       0.000       0.000     999.000       0.000       0.000       0.000
    PRO_15           0.000       0.000       0.000     999.000       0.000       0.000       0.000
    AGG_11           0.000       0.000       0.000     999.000       0.000       0.000       0.000
    AGG_13           0.000       0.000       0.000     999.000       0.000       0.000       0.000
    AGG_15           0.000       0.000       0.000     999.000       0.000       0.000       0.000
    PEER_11          0.000       0.000       0.000     999.000       0.000       0.000       0.000
    PEER_13          0.000       0.000       0.000     999.000       0.000       0.000       0.000
    PEER_15          0.000       0.000       0.000     999.000       0.000       0.000       0.000
    I_PRO            0.053       0.177       0.249       0.562       0.684       0.704       0.727
    I_AGG            0.585       0.772       0.811       0.900       0.937       0.944       0.952
    I_PEER           0.919       0.963       0.973       0.998       1.000       1.000       1.000
    L_PRO_13         0.926       0.943       0.952       0.996       0.998       0.999       1.000
    L_PRO_15         0.798       0.830       0.845       0.922       0.958       0.964       0.978
    L_AGG_13         0.820       0.846       0.861       0.947       0.981       0.985       0.990
    L_AGG_15         0.750       0.801       0.821       0.934       0.974       0.977       0.989
    L_PEER_1         0.928       0.942       0.949       0.985       0.995       0.997       0.998
    L_PEER_1         0.896       0.913       0.918       0.962       0.981       0.984       0.987


CONFIDENCE INTERVALS OF TOTAL, TOTAL INDIRECT, SPECIFIC INDIRECT, AND DIRECT EFFECTS


                  Lower .5%  Lower 2.5%    Lower 5%    Estimate    Upper 5%  Upper 2.5%   Upper .5%

Effects from L_PRO_11 to L_AGG_15

  Indirect          -0.005      -0.003      -0.002       0.000       0.002       0.002       0.004


CONFIDENCE INTERVALS OF STANDARDIZED TOTAL, TOTAL INDIRECT, SPECIFIC INDIRECT, AND DIRECT EFFECTS


STDYX Standardization

                  Lower .5%  Lower 2.5%    Lower 5%    Estimate    Upper 5%  Upper 2.5%   Upper .5%

Effects from L_PRO_11 to L_AGG_15

  Indirect          -0.009      -0.006      -0.004       0.000       0.004       0.005       0.008


STDY Standardization

                  Lower .5%  Lower 2.5%    Lower 5%    Estimate    Upper 5%  Upper 2.5%   Upper .5%

Effects from L_PRO_11 to L_AGG_15

  Indirect          -0.009      -0.006      -0.004       0.000       0.004       0.005       0.008


STD Standardization

                  Lower .5%  Lower 2.5%    Lower 5%    Estimate    Upper 5%  Upper 2.5%   Upper .5%

Effects from L_PRO_11 to L_AGG_15

  Indirect          -0.009      -0.006      -0.004       0.000       0.004       0.005       0.008


DIAGRAM INFORMATION

  Use View Diagram under the Diagram menu in the Mplus Editor to view the diagram.
  If running Mplus from the Mplus Diagrammer, the diagram opens automatically.

  Diagram output
    g:\my drive\university\phd\projects\z-proso\special issue\final r&r\ri-clpm_teacher-report_r&r - aggression - bootst

     Beginning Time:  12:16:21
        Ending Time:  12:16:52
       Elapsed Time:  00:00:31


MUTHEN & MUTHEN
3463 Stoner Ave.
Los Angeles, CA  90066

Tel: (310) 391-9971
Fax: (310) 391-8971
Web: www.StatModel.com
Support: Support@StatModel.com

Copyright (c) 1998-2022 Muthen & Muthen
