# Supplementary material for: Does Prosociality in Early-to Mid-Adolescence Protect Against Later Development of Antisocial Behaviours?
Source: J Early Adolesc. 2023 Nov 13;44(9):1124–53. doi: 10.1177/02724316231210254 (PMC11446672; doi:10.1177/02724316231210254)
Supplement: Supplemental Material - Does Prosociality in Early-to Mid-Adolescence Protect Against Later Development of Antisocial Behaviours? [file sj-zip-1-jea-10.1177_02724316231210254.zip › Appendix H ri-clpm_self-report_r&r - bullying - bootstrap.out]

Mplus VERSION 8.8
MUTHEN & MUTHEN
11/17/2022  12:16 PM

INPUT INSTRUCTIONS


  TITLE: CLPM dual path

  DATA:
    FILE IS "data_s.dat";


  VARIABLE:

    NAMES ARE KEY PRO_11 PRO_13 PRO_15 PRO_17 Agg_11 Agg_13 Agg_15 Agg_17
                  PEER_11 PEER_13 PEER_15 PEER_17
                  VICT_11 VICT_13 VICT_15 VICT_17
                  PERP_11 PERP_13 PERP_15 PERP_17 GENDER;

    USEVARIABLES ARE PRO_11 PRO_13 PRO_15
                     PEER_11 PEER_13 PEER_15
                     PERP_11 PERP_13 PERP_15  GENDER;


    MISSING ARE ALL (-999);

  ANALYSIS:
      BOOTSTRAP=1000;
      !ESTIMATOR=MLR;
      ITERATIONS=20000;
      model=nocovariances;

  MODEL:
      !LGC part
      i_PRO BY PRO_11@1 PRO_13@1 PRO_15@1;
      i_PEER BY PEER_11@1 PEER_13@1 PEER_15@1;
      i_PERP BY PERP_11@1 PERP_13@1 PERP_15@1;


      !Create within-person centered variables
      L_PRO_11 by PRO_11@1;
      L_PRO_13 by PRO_13@1;
      L_PRO_15 by PRO_15@1;
      L_PEER_11 by PEER_11@1;
      L_PEER_13 by PEER_13@1;
      L_PEER_15 by PEER_15@1;
      L_PERP_11 by PERP_11@1;
      L_PERP_13 by PERP_13@1;
      L_PERP_15 by PERP_15@1;


      !Constrain the measurement error variances to zero
      PRO_11-PERP_15@0;

      !Estimate the lagged effects between
      !the within-person centered variables
      L_PRO_15 ON L_PRO_13 L_PEER_13 L_PERP_13;
      L_PEER_15 ON L_PRO_13 L_PEER_13 L_PERP_13 L_PRO_11;
      L_PERP_15 ON L_PRO_13 L_PEER_13 L_PERP_13;

      L_PRO_13 ON L_PRO_11 L_PEER_11 L_PERP_11;
      L_PEER_13 ON L_PRO_11 L_PEER_11 L_PERP_11;
      L_PERP_13 ON L_PRO_11 L_PEER_11 L_PERP_11;

      !Estimate the covariance between the random intercepts
      i_PRO with i_PEER;
      i_PRO with i_PERP;
      i_PEER with i_PERP;

      !Regress Intercept on Gender
      i_PRO on GENDER;
      i_PEER on GENDER;
      i_PERP on GENDER;


      !Estimate the covariance between the within-person
      !components at the first wave
      L_PRO_11 with L_PEER_11;
      L_PRO_11 with L_PERP_11;
      L_PEER_11 with L_PERP_11;


      !Estimate the covariances between the residuals of
      !the within-person components (the innovations)

      L_PRO_15 with L_PEER_15;
      L_PRO_15 with L_PERP_15;
      L_PEER_15 with L_PERP_15;

      L_PRO_13 with L_PEER_13;
      L_PRO_13 with L_PERP_13;
      L_PEER_13 with L_PERP_13;


    model indirect:
      L_PERP_15 IND L_PEER_13 L_PRO_11;

  OUTPUT: Stand CINTERVAL (BOOTSTRAP);


*** WARNING
  Data set contains cases with missing on all variables except
  x-variables.  These cases were not included in the analysis.
  Number of cases with missing on all variables except x-variables:  153
   1 WARNING(S) FOUND IN THE INPUT INSTRUCTIONS


CLPM dual path

SUMMARY OF ANALYSIS

Number of groups                                                 1
Number of observations                                        1522

Number of dependent variables                                    9
Number of independent variables                                  1
Number of continuous latent variables                           12

Observed dependent variables

  Continuous
   PRO_11      PRO_13      PRO_15      PEER_11     PEER_13     PEER_15
   PERP_11     PERP_13     PERP_15

Observed independent variables
   GENDER

Continuous latent variables
   I_PRO       I_PEER      I_PERP      L_PRO_11    L_PRO_13    L_PRO_15
   L_PEER_1    L_PEER_1    L_PEER_1    L_PERP_1    L_PERP_1    L_PERP_1


Estimator                                                       ML
Information matrix                                        OBSERVED
Maximum number of iterations                                 20000
Convergence criterion                                    0.500D-04
Maximum number of steepest descent iterations                   20
Maximum number of iterations for H1                           2000
Convergence criterion for H1                             0.100D-03
Number of bootstrap draws
    Requested                                                 1000
    Completed                                                 1000

Input data file(s)
  data_s.dat

Input data format  FREE


SUMMARY OF DATA

     Number of missing data patterns            31


COVARIANCE COVERAGE OF DATA

Minimum covariance coverage value   0.100


     PROPORTION OF DATA PRESENT


           Covariance Coverage
              PRO_11        PRO_13        PRO_15        PEER_11       PEER_13
              ________      ________      ________      ________      ________
 PRO_11         0.727
 PRO_13         0.625         0.853
 PRO_15         0.668         0.803         0.919
 PEER_11        0.723         0.645         0.689         0.750
 PEER_13        0.651         0.851         0.841         0.672         0.894
 PEER_15        0.689         0.829         0.919         0.712         0.870
 PERP_11        0.725         0.647         0.691         0.748         0.673
 PERP_13        0.651         0.852         0.842         0.673         0.893
 PERP_15        0.688         0.828         0.917         0.710         0.869
 GENDER         0.727         0.853         0.919         0.750         0.894


           Covariance Coverage
              PEER_15       PERP_11       PERP_13       PERP_15       GENDER
              ________      ________      ________      ________      ________
 PEER_15        0.949
 PERP_11        0.713         0.752
 PERP_13        0.871         0.674         0.896
 PERP_15        0.948         0.712         0.870         0.948
 GENDER         0.949         0.752         0.896         0.948         1.000


UNIVARIATE SAMPLE STATISTICS


     UNIVARIATE HIGHER-ORDER MOMENT DESCRIPTIVE STATISTICS

         Variable/         Mean/     Skewness/   Minimum/ % with                Percentiles
        Sample Size      Variance    Kurtosis    Maximum  Min/Max      20%/60%    40%/80%    Median

     PRO_11                3.733      -0.457       1.375    0.18%       3.250      3.625      3.750
            1106.000       0.459       0.147       5.000    1.63%       4.000      4.375
     PRO_13                3.562      -0.399       1.000    0.08%       3.000      3.375      3.625
            1298.000       0.465       0.040       5.000    0.85%       3.750      4.125
     PRO_15                3.605      -0.319       1.250    0.07%       3.125      3.500      3.625
            1399.000       0.399       0.165       5.000    1.07%       3.750      4.125
     PEER_11               3.338      -0.841       1.000    0.26%       3.000      3.333      3.333
            1141.000       0.363       0.524       4.000   28.40%       3.667      4.000
     PEER_13               3.291      -0.802       1.000    0.66%       2.667      3.000      3.333
            1361.000       0.378       0.614       4.000   25.42%       3.667      4.000
     PEER_15               3.290      -0.746       1.000    0.42%       3.000      3.000      3.333
            1445.000       0.359       0.491       4.000   24.08%       3.667      4.000
     PERP_11               1.541       1.955       1.000   31.82%       1.000      1.250      1.250
            1144.000       0.436       4.860       5.000    0.17%       1.500      2.000
     PERP_13               1.722       1.604       1.000   23.55%       1.000      1.250      1.500
            1363.000       0.584       2.963       5.500    0.15%       1.750      2.250
     PERP_15               1.766       1.636       1.000   19.82%       1.250      1.500      1.500
            1443.000       0.583       3.576       6.000    0.14%       1.750      2.250
     GENDER                0.485       0.060       0.000   51.51%       0.000      0.000      0.000
            1522.000       0.250      -1.996       1.000   48.49%       1.000      1.000


THE MODEL ESTIMATION TERMINATED NORMALLY


MODEL FIT INFORMATION

Number of Free Parameters                       55

Loglikelihood

          H0 Value                      -10824.848
          H1 Value                      -10811.287

Information Criteria

          Akaike (AIC)                   21759.697
          Bayesian (BIC)                 22052.725
          Sample-Size Adjusted BIC       21878.004
            (n* = (n + 2) / 24)

Chi-Square Test of Model Fit

          Value                             27.124
          Degrees of Freedom                     8
          P-Value                           0.0007

RMSEA (Root Mean Square Error Of Approximation)

          Estimate                           0.040
          90 Percent C.I.                    0.024  0.057
          Probability RMSEA <= .05           0.833

CFI/TLI

          CFI                                0.990
          TLI                                0.945

Chi-Square Test of Model Fit for the Baseline Model

          Value                           2016.604
          Degrees of Freedom                    45
          P-Value                           0.0000

SRMR (Standardized Root Mean Square Residual)

          Value                              0.023


MODEL RESULTS

                                                    Two-Tailed
                    Estimate       S.E.  Est./S.E.    P-Value

 I_PRO    BY
    PRO_11             1.000      0.000    999.000    999.000
    PRO_13             1.000      0.000    999.000    999.000
    PRO_15             1.000      0.000    999.000    999.000

 I_PEER   BY
    PEER_11            1.000      0.000    999.000    999.000
    PEER_13            1.000      0.000    999.000    999.000
    PEER_15            1.000      0.000    999.000    999.000

 I_PERP   BY
    PERP_11            1.000      0.000    999.000    999.000
    PERP_13            1.000      0.000    999.000    999.000
    PERP_15            1.000      0.000    999.000    999.000

 L_PRO_11 BY
    PRO_11             1.000      0.000    999.000    999.000

 L_PRO_13 BY
    PRO_13             1.000      0.000    999.000    999.000

 L_PRO_15 BY
    PRO_15             1.000      0.000    999.000    999.000

 L_PEER_1 BY
    PEER_11            1.000      0.000    999.000    999.000

 L_PEER_1 BY
    PEER_13            1.000      0.000    999.000    999.000

 L_PEER_1 BY
    PEER_15            1.000      0.000    999.000    999.000

 L_PERP_1 BY
    PERP_11            1.000      0.000    999.000    999.000

 L_PERP_1 BY
    PERP_13            1.000      0.000    999.000    999.000

 L_PERP_1 BY
    PERP_15            1.000      0.000    999.000    999.000

 L_PRO_15 ON
    L_PRO_13           0.292      0.058      5.051      0.000
    L_PEER_13         -0.022      0.043     -0.520      0.603
    L_PERP_13          0.014      0.036      0.395      0.693

 L_PEER_1 ON
    L_PRO_13           0.054      0.056      0.956      0.339
    L_PEER_13          0.192      0.046      4.167      0.000
    L_PERP_13          0.030      0.031      0.972      0.331
    L_PRO_11           0.055      0.052      1.056      0.291

 L_PERP_1 ON
    L_PRO_13          -0.063      0.058     -1.087      0.277
    L_PEER_13         -0.078      0.048     -1.622      0.105
    L_PERP_13          0.201      0.054      3.746      0.000

 L_PRO_13 ON
    L_PRO_11           0.143      0.066      2.154      0.031
    L_PEER_11          0.033      0.051      0.638      0.523
    L_PERP_11          0.058      0.062      0.937      0.349

 L_PEER_1 ON
    L_PRO_11           0.070      0.061      1.155      0.248
    L_PEER_11          0.121      0.055      2.221      0.026
    L_PERP_11         -0.025      0.056     -0.457      0.647

 L_PERP_1 ON
    L_PRO_11          -0.005      0.063     -0.075      0.940
    L_PEER_11         -0.069      0.056     -1.232      0.218
    L_PERP_11          0.077      0.086      0.899      0.369

 I_PRO    ON
    GENDER             0.409      0.026     15.730      0.000

 I_PEER   ON
    GENDER            -0.019      0.022     -0.846      0.397

 I_PERP   ON
    GENDER            -0.331      0.028    -11.833      0.000

 I_PRO    WITH
    I_PEER             0.007      0.018      0.370      0.711
    I_PERP            -0.026      0.015     -1.798      0.072

 I_PEER   WITH
    I_PERP            -0.026      0.013     -1.975      0.048

 L_PRO_11 WITH
    L_PEER_11          0.081      0.019      4.344      0.000
    L_PERP_11         -0.047      0.017     -2.768      0.006

 L_PEER_1 WITH
    L_PERP_11         -0.064      0.016     -4.027      0.000

 L_PRO_15 WITH
    L_PEER_15          0.047      0.013      3.748      0.000
    L_PERP_15         -0.030      0.013     -2.301      0.021

 L_PEER_1 WITH
    L_PERP_15         -0.024      0.013     -1.919      0.055

 L_PRO_13 WITH
    L_PEER_13          0.064      0.017      3.836      0.000
    L_PERP_13         -0.041      0.017     -2.395      0.017

 L_PEER_1 WITH
    L_PERP_13         -0.058      0.016     -3.676      0.000

 Intercepts
    PRO_11             3.538      0.023    153.657      0.000
    PRO_13             3.362      0.022    150.467      0.000
    PRO_15             3.408      0.021    158.574      0.000
    PEER_11            3.344      0.021    157.713      0.000
    PEER_13            3.301      0.020    164.519      0.000
    PEER_15            3.299      0.019    172.511      0.000
    PERP_11            1.701      0.026     64.476      0.000
    PERP_13            1.884      0.027     69.718      0.000
    PERP_15            1.925      0.027     72.371      0.000

 Variances
    L_PRO_11           0.314      0.024     12.933      0.000
    L_PEER_11          0.328      0.022     14.724      0.000
    L_PERP_11          0.289      0.033      8.852      0.000

 Residual Variances
    PRO_11             0.000      0.000    999.000    999.000
    PRO_13             0.000      0.000    999.000    999.000
    PRO_15             0.000      0.000    999.000    999.000
    PEER_11            0.000      0.000    999.000    999.000
    PEER_13            0.000      0.000    999.000    999.000
    PEER_15            0.000      0.000    999.000    999.000
    PERP_11            0.000      0.000    999.000    999.000
    PERP_13            0.000      0.000    999.000    999.000
    PERP_15            0.000      0.000    999.000    999.000
    I_PRO              0.105      0.021      4.992      0.000
    I_PEER             0.034      0.017      2.051      0.040
    I_PERP             0.124      0.023      5.490      0.000
    L_PRO_13           0.297      0.022     13.734      0.000
    L_PRO_15           0.234      0.014     17.141      0.000
    L_PEER_13          0.335      0.019     18.057      0.000
    L_PEER_15          0.309      0.016     19.178      0.000
    L_PERP_13          0.430      0.036     11.898      0.000
    L_PERP_15          0.397      0.034     11.645      0.000


STANDARDIZED MODEL RESULTS


STDYX Standardization

                                                    Two-Tailed
                    Estimate       S.E.  Est./S.E.    P-Value

 I_PRO    BY
    PRO_11             0.565      0.042     13.489      0.000
    PRO_13             0.570      0.045     12.793      0.000
    PRO_15             0.602      0.045     13.427      0.000

 I_PEER   BY
    PEER_11            0.308      0.073      4.220      0.000
    PEER_13            0.301      0.071      4.223      0.000
    PEER_15            0.309      0.073      4.218      0.000

 I_PERP   BY
    PERP_11            0.586      0.044     13.281      0.000
    PERP_13            0.508      0.041     12.335      0.000
    PERP_15            0.513      0.041     12.398      0.000

 L_PRO_11 BY
    PRO_11             0.825      0.027     30.309      0.000

 L_PRO_13 BY
    PRO_13             0.821      0.029     27.875      0.000

 L_PRO_15 BY
    PRO_15             0.799      0.032     25.018      0.000

 L_PEER_1 BY
    PEER_11            0.952      0.024     39.858      0.000

 L_PEER_1 BY
    PEER_13            0.954      0.023     41.827      0.000

 L_PEER_1 BY
    PEER_15            0.951      0.024     39.554      0.000

 L_PERP_1 BY
    PERP_11            0.810      0.031     26.161      0.000

 L_PERP_1 BY
    PERP_13            0.861      0.024     36.535      0.000

 L_PERP_1 BY
    PERP_15            0.858      0.024     35.992      0.000

 L_PRO_15 ON
    L_PRO_13           0.316      0.061      5.167      0.000
    L_PEER_13         -0.026      0.050     -0.521      0.603
    L_PERP_13          0.018      0.046      0.397      0.691

 L_PEER_1 ON
    L_PRO_13           0.052      0.054      0.961      0.337
    L_PEER_13          0.197      0.046      4.279      0.000
    L_PERP_13          0.034      0.035      0.981      0.327
    L_PRO_11           0.054      0.050      1.065      0.287

 L_PERP_1 ON
    L_PRO_13          -0.053      0.049     -1.085      0.278
    L_PEER_13         -0.070      0.043     -1.626      0.104
    L_PERP_13          0.204      0.054      3.743      0.000

 L_PRO_13 ON
    L_PRO_11           0.145      0.067      2.174      0.030
    L_PEER_11          0.034      0.053      0.637      0.524
    L_PERP_11          0.056      0.059      0.953      0.341

 L_PEER_1 ON
    L_PRO_11           0.067      0.058      1.156      0.247
    L_PEER_11          0.119      0.053      2.228      0.026
    L_PERP_11         -0.023      0.051     -0.460      0.645

 L_PERP_1 ON
    L_PRO_11          -0.004      0.054     -0.075      0.940
    L_PEER_11         -0.060      0.049     -1.219      0.223
    L_PERP_11          0.063      0.069      0.904      0.366

 I_PRO    ON
    GENDER             0.533      0.050     10.696      0.000

 I_PEER   ON
    GENDER            -0.051      0.159     -0.319      0.750

 I_PERP   ON
    GENDER            -0.425      0.043     -9.790      0.000

 I_PRO    WITH
    I_PEER             0.109      0.394      0.277      0.782
    I_PERP            -0.232      0.147     -1.584      0.113

 I_PEER   WITH
    I_PERP            -0.392      0.252     -1.556      0.120

 L_PRO_11 WITH
    L_PEER_11          0.251      0.052      4.799      0.000
    L_PERP_11         -0.158      0.056     -2.826      0.005

 L_PEER_1 WITH
    L_PERP_11         -0.206      0.047     -4.400      0.000

 L_PRO_15 WITH
    L_PEER_15          0.174      0.045      3.855      0.000
    L_PERP_15         -0.097      0.041     -2.354      0.019

 L_PEER_1 WITH
    L_PERP_15         -0.069      0.035     -1.957      0.050

 L_PRO_13 WITH
    L_PEER_13          0.203      0.050      4.026      0.000
    L_PERP_13         -0.114      0.046     -2.461      0.014

 L_PEER_1 WITH
    L_PERP_13         -0.152      0.041     -3.736      0.000

 Intercepts
    PRO_11             5.211      0.127     41.190      0.000
    PRO_13             5.003      0.107     46.792      0.000
    PRO_15             5.349      0.117     45.686      0.000
    PEER_11            5.553      0.150     36.926      0.000
    PEER_13            5.367      0.130     41.445      0.000
    PEER_15            5.503      0.130     42.215      0.000
    PERP_11            2.566      0.074     34.477      0.000
    PERP_13            2.462      0.053     46.884      0.000
    PERP_15            2.544      0.065     39.100      0.000

 Variances
    L_PRO_11           1.000      0.000    999.000    999.000
    L_PEER_11          1.000      0.000    999.000    999.000
    L_PERP_11          1.000      0.000    999.000    999.000

 Residual Variances
    PRO_11             0.000      0.000      0.000      1.000
    PRO_13             0.000      0.000      0.000      1.000
    PRO_15             0.000      0.000      0.000      1.000
    PEER_11            0.000      0.000      0.000      1.000
    PEER_13            0.000      0.000      0.000      1.000
    PEER_15            0.000      0.000      0.000      1.000
    PERP_11            0.000      0.000      0.000      1.000
    PERP_13            0.000      0.000      0.000      1.000
    PERP_15            0.000      0.000      0.000      1.000
    I_PRO              0.716      0.057     12.597      0.000
    I_PEER             0.997      0.631      1.580      0.114
    I_PERP             0.819      0.039     21.247      0.000
    L_PRO_13           0.976      0.022     43.459      0.000
    L_PRO_15           0.904      0.038     23.596      0.000
    L_PEER_13          0.975      0.019     50.036      0.000
    L_PEER_15          0.950      0.026     36.804      0.000
    L_PERP_13          0.991      0.014     72.203      0.000
    L_PERP_15          0.942      0.025     37.654      0.000


STDY Standardization

                                                    Two-Tailed
                    Estimate       S.E.  Est./S.E.    P-Value

 I_PRO    BY
    PRO_11             0.565      0.042     13.489      0.000
    PRO_13             0.570      0.045     12.793      0.000
    PRO_15             0.602      0.045     13.427      0.000

 I_PEER   BY
    PEER_11            0.308      0.073      4.220      0.000
    PEER_13            0.301      0.071      4.223      0.000
    PEER_15            0.309      0.073      4.218      0.000

 I_PERP   BY
    PERP_11            0.586      0.044     13.281      0.000
    PERP_13            0.508      0.041     12.335      0.000
    PERP_15            0.513      0.041     12.398      0.000

 L_PRO_11 BY
    PRO_11             0.825      0.027     30.309      0.000

 L_PRO_13 BY
    PRO_13             0.821      0.029     27.875      0.000

 L_PRO_15 BY
    PRO_15             0.799      0.032     25.018      0.000

 L_PEER_1 BY
    PEER_11            0.952      0.024     39.858      0.000

 L_PEER_1 BY
    PEER_13            0.954      0.023     41.827      0.000

 L_PEER_1 BY
    PEER_15            0.951      0.024     39.554      0.000

 L_PERP_1 BY
    PERP_11            0.810      0.031     26.161      0.000

 L_PERP_1 BY
    PERP_13            0.861      0.024     36.535      0.000

 L_PERP_1 BY
    PERP_15            0.858      0.024     35.992      0.000

 L_PRO_15 ON
    L_PRO_13           0.316      0.061      5.167      0.000
    L_PEER_13         -0.026      0.050     -0.521      0.603
    L_PERP_13          0.018      0.046      0.397      0.691

 L_PEER_1 ON
    L_PRO_13           0.052      0.054      0.961      0.337
    L_PEER_13          0.197      0.046      4.279      0.000
    L_PERP_13          0.034      0.035      0.981      0.327
    L_PRO_11           0.054      0.050      1.065      0.287

 L_PERP_1 ON
    L_PRO_13          -0.053      0.049     -1.085      0.278
    L_PEER_13         -0.070      0.043     -1.626      0.104
    L_PERP_13          0.204      0.054      3.743      0.000

 L_PRO_13 ON
    L_PRO_11           0.145      0.067      2.174      0.030
    L_PEER_11          0.034      0.053      0.637      0.524
    L_PERP_11          0.056      0.059      0.953      0.341

 L_PEER_1 ON
    L_PRO_11           0.067      0.058      1.156      0.247
    L_PEER_11          0.119      0.053      2.228      0.026
    L_PERP_11         -0.023      0.051     -0.460      0.645

 L_PERP_1 ON
    L_PRO_11          -0.004      0.054     -0.075      0.940
    L_PEER_11         -0.060      0.049     -1.219      0.223
    L_PERP_11          0.063      0.069      0.904      0.366

 I_PRO    ON
    GENDER             1.066      0.100     10.693      0.000

 I_PEER   ON
    GENDER            -0.102      0.319     -0.319      0.750

 I_PERP   ON
    GENDER            -0.851      0.087     -9.790      0.000

 I_PRO    WITH
    I_PEER             0.109      0.394      0.277      0.782
    I_PERP            -0.232      0.147     -1.584      0.113

 I_PEER   WITH
    I_PERP            -0.392      0.252     -1.556      0.120

 L_PRO_11 WITH
    L_PEER_11          0.251      0.052      4.799      0.000
    L_PERP_11         -0.158      0.056     -2.826      0.005

 L_PEER_1 WITH
    L_PERP_11         -0.206      0.047     -4.400      0.000

 L_PRO_15 WITH
    L_PEER_15          0.174      0.045      3.855      0.000
    L_PERP_15         -0.097      0.041     -2.354      0.019

 L_PEER_1 WITH
    L_PERP_15         -0.069      0.035     -1.957      0.050

 L_PRO_13 WITH
    L_PEER_13          0.203      0.050      4.026      0.000
    L_PERP_13         -0.114      0.046     -2.461      0.014

 L_PEER_1 WITH
    L_PERP_13         -0.152      0.041     -3.736      0.000

 Intercepts
    PRO_11             5.211      0.127     41.190      0.000
    PRO_13             5.003      0.107     46.792      0.000
    PRO_15             5.349      0.117     45.686      0.000
    PEER_11            5.553      0.150     36.926      0.000
    PEER_13            5.367      0.130     41.445      0.000
    PEER_15            5.503      0.130     42.215      0.000
    PERP_11            2.566      0.074     34.477      0.000
    PERP_13            2.462      0.053     46.884      0.000
    PERP_15            2.544      0.065     39.100      0.000

 Variances
    L_PRO_11           1.000      0.000    999.000    999.000
    L_PEER_11          1.000      0.000    999.000    999.000
    L_PERP_11          1.000      0.000    999.000    999.000

 Residual Variances
    PRO_11           999.000      0.000      0.000      1.000
    PRO_13           999.000      0.000      0.000      1.000
    PRO_15           999.000      0.000      0.000      1.000
    PEER_11          999.000      0.000      0.000      1.000
    PEER_13          999.000      0.000      0.000      1.000
    PEER_15          999.000      0.000      0.000      1.000
    PERP_11          999.000      0.000      0.000      1.000
    PERP_13          999.000      0.000      0.000      1.000
    PERP_15          999.000      0.000      0.000      1.000
    I_PRO              0.716      0.057     12.597      0.000
    I_PEER             0.997      0.018     54.939      0.000
    I_PERP             0.819      0.039     21.247      0.000
    L_PRO_13           0.976      0.022     43.459      0.000
    L_PRO_15           0.904      0.038     23.596      0.000
    L_PEER_13          0.975      0.019     50.036      0.000
    L_PEER_15          0.950      0.026     36.804      0.000
    L_PERP_13          0.991      0.014     72.203      0.000
    L_PERP_15          0.942      0.025     37.654      0.000


STD Standardization

                                                    Two-Tailed
                    Estimate       S.E.  Est./S.E.    P-Value

 I_PRO    BY
    PRO_11             0.383      0.030     12.844      0.000
    PRO_13             0.383      0.030     12.844      0.000
    PRO_15             0.383      0.030     12.844      0.000

 I_PEER   BY
    PEER_11            0.185      0.044      4.200      0.000
    PEER_13            0.185      0.044      4.200      0.000
    PEER_15            0.185      0.044      4.200      0.000

 I_PERP   BY
    PERP_11            0.389      0.031     12.505      0.000
    PERP_13            0.389      0.031     12.505      0.000
    PERP_15            0.389      0.031     12.505      0.000

 L_PRO_11 BY
    PRO_11             0.560      0.022     26.059      0.000

 L_PRO_13 BY
    PRO_13             0.552      0.024     23.370      0.000

 L_PRO_15 BY
    PRO_15             0.509      0.022     23.208      0.000

 L_PEER_1 BY
    PEER_11            0.573      0.019     29.664      0.000

 L_PEER_1 BY
    PEER_13            0.586      0.019     31.655      0.000

 L_PEER_1 BY
    PEER_15            0.570      0.019     30.779      0.000

 L_PERP_1 BY
    PERP_11            0.537      0.030     17.725      0.000

 L_PERP_1 BY
    PERP_13            0.659      0.029     22.804      0.000

 L_PERP_1 BY
    PERP_15            0.649      0.030     21.596      0.000

 L_PRO_15 ON
    L_PRO_13           0.316      0.061      5.167      0.000
    L_PEER_13         -0.026      0.050     -0.521      0.603
    L_PERP_13          0.018      0.046      0.397      0.691

 L_PEER_1 ON
    L_PRO_13           0.052      0.054      0.961      0.337
    L_PEER_13          0.197      0.046      4.279      0.000
    L_PERP_13          0.034      0.035      0.981      0.327
    L_PRO_11           0.054      0.050      1.065      0.287

 L_PERP_1 ON
    L_PRO_13          -0.053      0.049     -1.085      0.278
    L_PEER_13         -0.070      0.043     -1.626      0.104
    L_PERP_13          0.204      0.054      3.743      0.000

 L_PRO_13 ON
    L_PRO_11           0.145      0.067      2.174      0.030
    L_PEER_11          0.034      0.053      0.637      0.524
    L_PERP_11          0.056      0.059      0.953      0.341

 L_PEER_1 ON
    L_PRO_11           0.067      0.058      1.156      0.247
    L_PEER_11          0.119      0.053      2.228      0.026
    L_PERP_11         -0.023      0.051     -0.460      0.645

 L_PERP_1 ON
    L_PRO_11          -0.004      0.054     -0.075      0.940
    L_PEER_11         -0.060      0.049     -1.219      0.223
    L_PERP_11          0.063      0.069      0.904      0.366

 I_PRO    ON
    GENDER             1.066      0.100     10.693      0.000

 I_PEER   ON
    GENDER            -0.102      0.319     -0.319      0.750

 I_PERP   ON
    GENDER            -0.851      0.087     -9.790      0.000

 I_PRO    WITH
    I_PEER             0.109      0.394      0.277      0.782
    I_PERP            -0.232      0.147     -1.584      0.113

 I_PEER   WITH
    I_PERP            -0.392      0.252     -1.556      0.120

 L_PRO_11 WITH
    L_PEER_11          0.251      0.052      4.799      0.000
    L_PERP_11         -0.158      0.056     -2.826      0.005

 L_PEER_1 WITH
    L_PERP_11         -0.206      0.047     -4.400      0.000

 L_PRO_15 WITH
    L_PEER_15          0.174      0.045      3.855      0.000
    L_PERP_15         -0.097      0.041     -2.354      0.019

 L_PEER_1 WITH
    L_PERP_15         -0.069      0.035     -1.957      0.050

 L_PRO_13 WITH
    L_PEER_13          0.203      0.050      4.026      0.000
    L_PERP_13         -0.114      0.046     -2.461      0.014

 L_PEER_1 WITH
    L_PERP_13         -0.152      0.041     -3.736      0.000

 Intercepts
    PRO_11             3.538      0.023    153.657      0.000
    PRO_13             3.362      0.022    150.467      0.000
    PRO_15             3.408      0.021    158.574      0.000
    PEER_11            3.344      0.021    157.713      0.000
    PEER_13            3.301      0.020    164.519      0.000
    PEER_15            3.299      0.019    172.511      0.000
    PERP_11            1.701      0.026     64.476      0.000
    PERP_13            1.884      0.027     69.718      0.000
    PERP_15            1.925      0.027     72.371      0.000

 Variances
    L_PRO_11           1.000      0.000    999.000    999.000
    L_PEER_11          1.000      0.000    999.000    999.000
    L_PERP_11          1.000      0.000    999.000    999.000

 Residual Variances
    PRO_11           999.000      0.000      0.000      1.000
    PRO_13           999.000      0.000      0.000      1.000
    PRO_15           999.000      0.000      0.000      1.000
    PEER_11          999.000      0.000      0.000      1.000
    PEER_13          999.000      0.000      0.000      1.000
    PEER_15          999.000      0.000      0.000      1.000
    PERP_11          999.000      0.000      0.000      1.000
    PERP_13          999.000      0.000      0.000      1.000
    PERP_15          999.000      0.000      0.000      1.000
    I_PRO              0.716      0.057     12.597      0.000
    I_PEER             0.997      0.018     54.939      0.000
    I_PERP             0.819      0.039     21.247      0.000
    L_PRO_13           0.976      0.022     43.459      0.000
    L_PRO_15           0.904      0.038     23.596      0.000
    L_PEER_13          0.975      0.019     50.036      0.000
    L_PEER_15          0.950      0.026     36.804      0.000
    L_PERP_13          0.991      0.014     72.203      0.000
    L_PERP_15          0.942      0.025     37.654      0.000


R-SQUARE

    Observed                                        Two-Tailed
    Variable        Estimate       S.E.  Est./S.E.    P-Value

    PRO_11             1.000      0.000    999.000    999.000
    PRO_13             1.000      0.000    999.000    999.000
    PRO_15             1.000      0.000    999.000    999.000
    PEER_11            1.000      0.000    999.000    999.000
    PEER_13            1.000      0.000    999.000    999.000
    PEER_15            1.000      0.000    999.000    999.000
    PERP_11            1.000      0.000    999.000    999.000
    PERP_13            1.000      0.000    999.000    999.000
    PERP_15            1.000      0.000    999.000    999.000

     Latent                                         Two-Tailed
    Variable        Estimate       S.E.  Est./S.E.    P-Value

    I_PRO              0.284      0.057      4.992      0.000
    I_PEER             0.003      0.631      0.004      0.997
    I_PERP             0.181      0.039      4.694      0.000
    L_PRO_13           0.024      0.022      1.090      0.276
    L_PRO_15           0.096      0.038      2.517      0.012
    L_PEER_1           0.025      0.019      1.268      0.205
    L_PEER_1           0.050      0.026      1.949      0.051
    L_PERP_1           0.009      0.014      0.675      0.500
    L_PERP_1           0.058      0.025      2.318      0.020


TOTAL, TOTAL INDIRECT, SPECIFIC INDIRECT, AND DIRECT EFFECTS


                                                    Two-Tailed
                    Estimate       S.E.  Est./S.E.    P-Value

Effects from L_PRO_11 to L_PERP_1

  Indirect            -0.005      0.006     -0.869      0.385


STANDARDIZED TOTAL, TOTAL INDIRECT, SPECIFIC INDIRECT, AND DIRECT EFFECTS


STDYX Standardization

                                                    Two-Tailed
                    Estimate       S.E.  Est./S.E.    P-Value

Effects from L_PRO_11 to L_PERP_1

  Indirect            -0.005      0.005     -0.866      0.387


STDY Standardization

                                                    Two-Tailed
                    Estimate       S.E.  Est./S.E.    P-Value

Effects from L_PRO_11 to L_PERP_1

  Indirect            -0.005      0.005     -0.866      0.387


STD Standardization

                                                    Two-Tailed
                    Estimate       S.E.  Est./S.E.    P-Value

Effects from L_PRO_11 to L_PERP_1

  Indirect            -0.005      0.005     -0.866      0.387


CONFIDENCE INTERVALS OF MODEL RESULTS

                  Lower .5%  Lower 2.5%    Lower 5%    Estimate    Upper 5%  Upper 2.5%   Upper .5%

 I_PRO    BY
    PRO_11           1.000       1.000       1.000       1.000       1.000       1.000       1.000
    PRO_13           1.000       1.000       1.000       1.000       1.000       1.000       1.000
    PRO_15           1.000       1.000       1.000       1.000       1.000       1.000       1.000

 I_PEER   BY
    PEER_11          1.000       1.000       1.000       1.000       1.000       1.000       1.000
    PEER_13          1.000       1.000       1.000       1.000       1.000       1.000       1.000
    PEER_15          1.000       1.000       1.000       1.000       1.000       1.000       1.000

 I_PERP   BY
    PERP_11          1.000       1.000       1.000       1.000       1.000       1.000       1.000
    PERP_13          1.000       1.000       1.000       1.000       1.000       1.000       1.000
    PERP_15          1.000       1.000       1.000       1.000       1.000       1.000       1.000

 L_PRO_11 BY
    PRO_11           1.000       1.000       1.000       1.000       1.000       1.000       1.000

 L_PRO_13 BY
    PRO_13           1.000       1.000       1.000       1.000       1.000       1.000       1.000

 L_PRO_15 BY
    PRO_15           1.000       1.000       1.000       1.000       1.000       1.000       1.000

 L_PEER_1 BY
    PEER_11          1.000       1.000       1.000       1.000       1.000       1.000       1.000

 L_PEER_1 BY
    PEER_13          1.000       1.000       1.000       1.000       1.000       1.000       1.000

 L_PEER_1 BY
    PEER_15          1.000       1.000       1.000       1.000       1.000       1.000       1.000

 L_PERP_1 BY
    PERP_11          1.000       1.000       1.000       1.000       1.000       1.000       1.000

 L_PERP_1 BY
    PERP_13          1.000       1.000       1.000       1.000       1.000       1.000       1.000

 L_PERP_1 BY
    PERP_15          1.000       1.000       1.000       1.000       1.000       1.000       1.000

 L_PRO_15 ON
    L_PRO_13         0.138       0.180       0.199       0.292       0.384       0.404       0.431
    L_PEER_13       -0.134      -0.104      -0.095      -0.022       0.050       0.063       0.088
    L_PERP_13       -0.080      -0.057      -0.048       0.014       0.071       0.081       0.106

 L_PEER_1 ON
    L_PRO_13        -0.104      -0.063      -0.040       0.054       0.145       0.162       0.195
    L_PEER_13        0.073       0.102       0.116       0.192       0.266       0.282       0.322
    L_PERP_13       -0.049      -0.036      -0.024       0.030       0.078       0.087       0.106
    L_PRO_11        -0.075      -0.049      -0.034       0.055       0.140       0.147       0.181

 L_PERP_1 ON
    L_PRO_13        -0.219      -0.174      -0.157      -0.063       0.030       0.050       0.088
    L_PEER_13       -0.196      -0.176      -0.162      -0.078      -0.003       0.013       0.042
    L_PERP_13        0.058       0.093       0.109       0.201       0.286       0.300       0.338

 L_PRO_13 ON
    L_PRO_11        -0.032       0.012       0.033       0.143       0.250       0.277       0.313
    L_PEER_11       -0.101      -0.063      -0.049       0.033       0.118       0.133       0.160
    L_PERP_11       -0.107      -0.062      -0.043       0.058       0.159       0.182       0.223

 L_PEER_1 ON
    L_PRO_11        -0.096      -0.052      -0.028       0.070       0.166       0.182       0.207
    L_PEER_11       -0.009       0.023       0.037       0.121       0.216       0.232       0.287
    L_PERP_11       -0.183      -0.136      -0.118      -0.025       0.066       0.079       0.103

 L_PERP_1 ON
    L_PRO_11        -0.175      -0.130      -0.112      -0.005       0.094       0.109       0.152
    L_PEER_11       -0.219      -0.187      -0.159      -0.069       0.024       0.038       0.075
    L_PERP_11       -0.155      -0.096      -0.067       0.077       0.217       0.245       0.277

 I_PRO    ON
    GENDER           0.346       0.357       0.364       0.409       0.452       0.459       0.474

 I_PEER   ON
    GENDER          -0.080      -0.065      -0.056      -0.019       0.017       0.024       0.040

 I_PERP   ON
    GENDER          -0.401      -0.381      -0.375      -0.331      -0.285      -0.276      -0.253

 I_PRO    WITH
    I_PEER          -0.046      -0.028      -0.023       0.007       0.034       0.041       0.049
    I_PERP          -0.065      -0.056      -0.052      -0.026      -0.003       0.002       0.011

 I_PEER   WITH
    I_PERP          -0.057      -0.050      -0.045      -0.026      -0.004       0.001       0.006

 L_PRO_11 WITH
    L_PEER_11        0.031       0.047       0.052       0.081       0.111       0.118       0.128
    L_PERP_11       -0.095      -0.081      -0.075      -0.047      -0.019      -0.015      -0.003

 L_PEER_1 WITH
    L_PERP_11       -0.104      -0.095      -0.090      -0.064      -0.038      -0.032      -0.024

 L_PRO_15 WITH
    L_PEER_15        0.015       0.021       0.026       0.047       0.067       0.070       0.080
    L_PERP_15       -0.063      -0.056      -0.052      -0.030      -0.009      -0.005       0.004

 L_PEER_1 WITH
    L_PERP_15       -0.058      -0.050      -0.045      -0.024      -0.004      -0.001       0.006

 L_PRO_13 WITH
    L_PEER_13        0.022       0.031       0.037       0.064       0.091       0.097       0.107
    L_PERP_13       -0.086      -0.074      -0.070      -0.041      -0.012      -0.008      -0.001

 L_PEER_1 WITH
    L_PERP_13       -0.100      -0.091      -0.086      -0.058      -0.034      -0.028      -0.018

 Intercepts
    PRO_11           3.484       3.493       3.500       3.538       3.576       3.582       3.597
    PRO_13           3.307       3.316       3.324       3.362       3.398       3.406       3.413
    PRO_15           3.351       3.364       3.372       3.408       3.441       3.447       3.462
    PEER_11          3.288       3.303       3.311       3.344       3.381       3.388       3.399
    PEER_13          3.246       3.261       3.267       3.301       3.332       3.340       3.352
    PEER_15          3.249       3.259       3.267       3.299       3.330       3.336       3.347
    PERP_11          1.631       1.649       1.656       1.701       1.743       1.750       1.768
    PERP_13          1.814       1.831       1.839       1.884       1.929       1.936       1.951
    PERP_15          1.860       1.875       1.883       1.925       1.971       1.979       1.993

 Variances
    L_PRO_11         0.255       0.271       0.280       0.314       0.357       0.369       0.391
    L_PEER_1         0.273       0.291       0.296       0.328       0.368       0.376       0.394
    L_PERP_1         0.208       0.227       0.239       0.289       0.346       0.358       0.373

 Residual Variances
    PRO_11           0.000       0.000       0.000       0.000       0.000       0.000       0.000
    PRO_13           0.000       0.000       0.000       0.000       0.000       0.000       0.000
    PRO_15           0.000       0.000       0.000       0.000       0.000       0.000       0.000
    PEER_11          0.000       0.000       0.000       0.000       0.000       0.000       0.000
    PEER_13          0.000       0.000       0.000       0.000       0.000       0.000       0.000
    PEER_15          0.000       0.000       0.000       0.000       0.000       0.000       0.000
    PERP_11          0.000       0.000       0.000       0.000       0.000       0.000       0.000
    PERP_13          0.000       0.000       0.000       0.000       0.000       0.000       0.000
    PERP_15          0.000       0.000       0.000       0.000       0.000       0.000       0.000
    I_PRO            0.036       0.055       0.065       0.105       0.133       0.138       0.145
    I_PEER          -0.028      -0.004       0.006       0.034       0.057       0.062       0.069
    I_PERP           0.060       0.073       0.082       0.124       0.155       0.161       0.175
    L_PRO_13         0.245       0.255       0.261       0.297       0.333       0.342       0.350
    L_PRO_15         0.198       0.206       0.211       0.234       0.257       0.261       0.269
    L_PEER_1         0.286       0.299       0.305       0.335       0.366       0.372       0.386
    L_PEER_1         0.267       0.276       0.282       0.309       0.333       0.340       0.349
    L_PERP_1         0.347       0.361       0.372       0.430       0.489       0.504       0.528
    L_PERP_1         0.314       0.337       0.347       0.397       0.456       0.471       0.483


CONFIDENCE INTERVALS OF STANDARDIZED MODEL RESULTS


STDYX Standardization

                  Lower .5%  Lower 2.5%    Lower 5%    Estimate    Upper 5%  Upper 2.5%   Upper .5%

 I_PRO    BY
    PRO_11           0.398       0.460       0.486       0.565       0.616       0.624       0.640
    PRO_13           0.407       0.460       0.487       0.570       0.626       0.635       0.658
    PRO_15           0.429       0.490       0.516       0.602       0.655       0.664       0.687

 I_PEER   BY
    PEER_11          0.062       0.129       0.156       0.308       0.401       0.415       0.435
    PEER_13          0.064       0.126       0.154       0.301       0.391       0.407       0.425
    PEER_15          0.065       0.128       0.156       0.309       0.403       0.420       0.442

 I_PERP   BY
    PERP_11          0.455       0.481       0.505       0.586       0.643       0.659       0.680
    PERP_13          0.380       0.408       0.426       0.508       0.565       0.574       0.595
    PERP_15          0.383       0.411       0.427       0.513       0.568       0.577       0.595

 L_PRO_11 BY
    PRO_11           0.768       0.780       0.788       0.825       0.873       0.887       0.916

 L_PRO_13 BY
    PRO_13           0.752       0.773       0.779       0.821       0.873       0.888       0.913

 L_PRO_15 BY
    PRO_15           0.726       0.747       0.755       0.799       0.857       0.872       0.900

 L_PEER_1 BY
    PEER_11          0.899       0.910       0.916       0.952       0.992       1.005       1.029

 L_PEER_1 BY
    PEER_13          0.900       0.914       0.920       0.954       0.992       1.004       1.029

 L_PEER_1 BY
    PEER_15          0.895       0.907       0.915       0.951       0.991       1.004       1.028

 L_PERP_1 BY
    PERP_11          0.732       0.750       0.766       0.810       0.863       0.876       0.889

 L_PERP_1 BY
    PERP_13          0.799       0.819       0.824       0.861       0.904       0.913       0.924

 L_PERP_1 BY
    PERP_15          0.803       0.817       0.823       0.858       0.904       0.911       0.923

 L_PRO_15 ON
    L_PRO_13         0.154       0.192       0.215       0.316       0.414       0.433       0.469
    L_PEER_13       -0.155      -0.122      -0.107      -0.026       0.057       0.072       0.103
    L_PERP_13       -0.104      -0.070      -0.060       0.018       0.093       0.107       0.140

 L_PEER_1 ON
    L_PRO_13        -0.095      -0.058      -0.038       0.052       0.141       0.159       0.185
    L_PEER_13        0.077       0.107       0.119       0.197       0.272       0.288       0.318
    L_PERP_13       -0.056      -0.040      -0.027       0.034       0.090       0.104       0.119
    L_PRO_11        -0.073      -0.048      -0.031       0.054       0.137       0.149       0.167

 L_PERP_1 ON
    L_PRO_13        -0.185      -0.152      -0.134      -0.053       0.026       0.041       0.072
    L_PEER_13       -0.180      -0.160      -0.147      -0.070      -0.002       0.011       0.037
    L_PERP_13        0.056       0.095       0.113       0.204       0.291       0.305       0.334

 L_PRO_13 ON
    L_PRO_11        -0.031       0.013       0.033       0.145       0.254       0.278       0.311
    L_PEER_11       -0.105      -0.066      -0.051       0.034       0.123       0.138       0.166
    L_PERP_11       -0.094      -0.058      -0.039       0.056       0.153       0.172       0.196

 L_PEER_1 ON
    L_PRO_11        -0.097      -0.049      -0.026       0.067       0.158       0.174       0.197
    L_PEER_11       -0.009       0.023       0.038       0.119       0.211       0.227       0.275
    L_PERP_11       -0.160      -0.123      -0.110      -0.023       0.059       0.071       0.097

 L_PERP_1 ON
    L_PRO_11        -0.146      -0.111      -0.094      -0.004       0.080       0.093       0.127
    L_PEER_11       -0.201      -0.164      -0.138      -0.060       0.020       0.034       0.064
    L_PERP_11       -0.120      -0.077      -0.053       0.063       0.178       0.198       0.223

 I_PRO    ON
    GENDER           0.439       0.463       0.474       0.533       0.631       0.656       0.719

 I_PEER   ON
    GENDER          -0.413      -0.228      -0.189      -0.051       0.046       0.072       0.118

 I_PERP   ON
    GENDER          -0.567      -0.525      -0.510      -0.425      -0.368      -0.355      -0.324

 I_PRO    WITH
    I_PEER          -1.654      -0.826      -0.603       0.109       0.597       0.728       1.194
    I_PERP          -0.669      -0.558      -0.489      -0.232      -0.032       0.023       0.121

 I_PEER   WITH
    I_PERP          -1.369      -0.961      -0.836      -0.392      -0.067       0.015       0.182

 L_PRO_11 WITH
    L_PEER_11        0.098       0.148       0.166       0.251       0.335       0.349       0.372
    L_PERP_11       -0.302      -0.266      -0.247      -0.158      -0.064      -0.049      -0.009

 L_PEER_1 WITH
    L_PERP_11       -0.331      -0.295      -0.280      -0.206      -0.125      -0.106      -0.082

 L_PRO_15 WITH
    L_PEER_15        0.057       0.079       0.098       0.174       0.245       0.259       0.297
    L_PERP_15       -0.196      -0.179      -0.168      -0.097      -0.030      -0.018       0.015

 L_PEER_1 WITH
    L_PERP_15       -0.156      -0.140      -0.128      -0.069      -0.013      -0.004       0.019

 L_PRO_13 WITH
    L_PEER_13        0.072       0.102       0.122       0.203       0.283       0.302       0.334
    L_PERP_13       -0.227      -0.206      -0.192      -0.114      -0.036      -0.021      -0.003

 L_PEER_1 WITH
    L_PERP_13       -0.267      -0.236      -0.223      -0.152      -0.091      -0.075      -0.050

 Intercepts
    PRO_11           4.899       4.969       5.012       5.211       5.426       5.469       5.546
    PRO_13           4.724       4.797       4.830       5.003       5.183       5.223       5.296
    PRO_15           5.048       5.114       5.139       5.349       5.545       5.582       5.615
    PEER_11          5.181       5.264       5.321       5.553       5.812       5.847       5.967
    PEER_13          5.017       5.090       5.160       5.367       5.590       5.618       5.684
    PEER_15          5.168       5.250       5.285       5.503       5.712       5.763       5.838
    PERP_11          2.409       2.437       2.457       2.566       2.699       2.717       2.761
    PERP_13          2.338       2.361       2.377       2.462       2.553       2.564       2.592
    PERP_15          2.389       2.420       2.435       2.544       2.652       2.668       2.719

 Variances
    L_PRO_11         1.000       1.000       1.000       1.000       1.000       1.000       1.000
    L_PEER_1         1.000       1.000       1.000       1.000       1.000       1.000       1.000
    L_PERP_1         1.000       1.000       1.000       1.000       1.000       1.000       1.000

 Residual Variances
    PRO_11           0.000       0.000       0.000       0.000       0.000       0.000       0.000
    PRO_13           0.000       0.000       0.000       0.000       0.000       0.000       0.000
    PRO_15           0.000       0.000       0.000       0.000       0.000       0.000       0.000
    PEER_11          0.000       0.000       0.000       0.000       0.000       0.000       0.000
    PEER_13          0.000       0.000       0.000       0.000       0.000       0.000       0.000
    PEER_15          0.000       0.000       0.000       0.000       0.000       0.000       0.000
    PERP_11          0.000       0.000       0.000       0.000       0.000       0.000       0.000
    PERP_13          0.000       0.000       0.000       0.000       0.000       0.000       0.000
    PERP_15          0.000       0.000       0.000       0.000       0.000       0.000       0.000
    I_PRO            0.480       0.570       0.598       0.716       0.775       0.786       0.804
    I_PEER           0.830       0.947       0.964       0.997       1.000       1.000       1.000
    I_PERP           0.679       0.725       0.740       0.819       0.864       0.874       0.895
    L_PRO_13         0.882       0.910       0.919       0.976       0.993       0.995       0.998
    L_PRO_15         0.768       0.813       0.828       0.904       0.951       0.958       0.969
    L_PEER_1         0.892       0.920       0.931       0.975       0.991       0.993       0.998
    L_PEER_1         0.851       0.883       0.894       0.950       0.975       0.981       0.985
    L_PERP_1         0.932       0.945       0.952       0.991       0.997       0.998       0.999
    L_PERP_1         0.863       0.879       0.888       0.942       0.970       0.975       0.984


STDY Standardization

                  Lower .5%  Lower 2.5%    Lower 5%    Estimate    Upper 5%  Upper 2.5%   Upper .5%

 I_PRO    BY
    PRO_11           0.398       0.460       0.486       0.565       0.616       0.624       0.640
    PRO_13           0.407       0.460       0.487       0.570       0.626       0.635       0.658
    PRO_15           0.429       0.490       0.516       0.602       0.655       0.664       0.687

 I_PEER   BY
    PEER_11          0.062       0.129       0.156       0.308       0.401       0.415       0.435
    PEER_13          0.064       0.126       0.154       0.301       0.391       0.407       0.425
    PEER_15          0.065       0.128       0.156       0.309       0.403       0.420       0.442

 I_PERP   BY
    PERP_11          0.455       0.481       0.505       0.586       0.643       0.659       0.680
    PERP_13          0.380       0.408       0.426       0.508       0.565       0.574       0.595
    PERP_15          0.383       0.411       0.427       0.513       0.568       0.577       0.595

 L_PRO_11 BY
    PRO_11           0.768       0.780       0.788       0.825       0.873       0.887       0.916

 L_PRO_13 BY
    PRO_13           0.752       0.773       0.779       0.821       0.873       0.888       0.913

 L_PRO_15 BY
    PRO_15           0.726       0.747       0.755       0.799       0.857       0.872       0.900

 L_PEER_1 BY
    PEER_11          0.899       0.910       0.916       0.952       0.992       1.005       1.029

 L_PEER_1 BY
    PEER_13          0.900       0.914       0.920       0.954       0.992       1.004       1.029

 L_PEER_1 BY
    PEER_15          0.895       0.907       0.915       0.951       0.991       1.004       1.028

 L_PERP_1 BY
    PERP_11          0.732       0.750       0.766       0.810       0.863       0.876       0.889

 L_PERP_1 BY
    PERP_13          0.799       0.819       0.824       0.861       0.904       0.913       0.924

 L_PERP_1 BY
    PERP_15          0.803       0.817       0.823       0.858       0.904       0.911       0.923

 L_PRO_15 ON
    L_PRO_13         0.154       0.192       0.215       0.316       0.414       0.433       0.469
    L_PEER_13       -0.155      -0.122      -0.107      -0.026       0.057       0.072       0.103
    L_PERP_13       -0.104      -0.070      -0.060       0.018       0.093       0.107       0.140

 L_PEER_1 ON
    L_PRO_13        -0.095      -0.058      -0.038       0.052       0.141       0.159       0.185
    L_PEER_13        0.077       0.107       0.119       0.197       0.272       0.288       0.318
    L_PERP_13       -0.056      -0.040      -0.027       0.034       0.090       0.104       0.119
    L_PRO_11        -0.073      -0.048      -0.031       0.054       0.137       0.149       0.167

 L_PERP_1 ON
    L_PRO_13        -0.185      -0.152      -0.134      -0.053       0.026       0.041       0.072
    L_PEER_13       -0.180      -0.160      -0.147      -0.070      -0.002       0.011       0.037
    L_PERP_13        0.056       0.095       0.113       0.204       0.291       0.305       0.334

 L_PRO_13 ON
    L_PRO_11        -0.031       0.013       0.033       0.145       0.254       0.278       0.311
    L_PEER_11       -0.105      -0.066      -0.051       0.034       0.123       0.138       0.166
    L_PERP_11       -0.094      -0.058      -0.039       0.056       0.153       0.172       0.196

 L_PEER_1 ON
    L_PRO_11        -0.097      -0.049      -0.026       0.067       0.158       0.174       0.197
    L_PEER_11       -0.009       0.023       0.038       0.119       0.211       0.227       0.275
    L_PERP_11       -0.160      -0.123      -0.110      -0.023       0.059       0.071       0.097

 L_PERP_1 ON
    L_PRO_11        -0.146      -0.111      -0.094      -0.004       0.080       0.093       0.127
    L_PEER_11       -0.201      -0.164      -0.138      -0.060       0.020       0.034       0.064
    L_PERP_11       -0.120      -0.077      -0.053       0.063       0.178       0.198       0.223

 I_PRO    ON
    GENDER           0.880       0.926       0.950       1.066       1.263       1.312       1.441

 I_PEER   ON
    GENDER          -0.827      -0.458      -0.378      -0.102       0.092       0.145       0.237

 I_PERP   ON
    GENDER          -1.134      -1.050      -1.020      -0.851      -0.737      -0.711      -0.647

 I_PRO    WITH
    I_PEER          -1.654      -0.826      -0.603       0.109       0.597       0.728       1.194
    I_PERP          -0.669      -0.558      -0.489      -0.232      -0.032       0.023       0.121

 I_PEER   WITH
    I_PERP          -1.369      -0.961      -0.836      -0.392      -0.067       0.015       0.182

 L_PRO_11 WITH
    L_PEER_11        0.098       0.148       0.166       0.251       0.335       0.349       0.372
    L_PERP_11       -0.302      -0.266      -0.247      -0.158      -0.064      -0.049      -0.009

 L_PEER_1 WITH
    L_PERP_11       -0.331      -0.295      -0.280      -0.206      -0.125      -0.106      -0.082

 L_PRO_15 WITH
    L_PEER_15        0.057       0.079       0.098       0.174       0.245       0.259       0.297
    L_PERP_15       -0.196      -0.179      -0.168      -0.097      -0.030      -0.018       0.015

 L_PEER_1 WITH
    L_PERP_15       -0.156      -0.140      -0.128      -0.069      -0.013      -0.004       0.019

 L_PRO_13 WITH
    L_PEER_13        0.072       0.102       0.122       0.203       0.283       0.302       0.334
    L_PERP_13       -0.227      -0.206      -0.192      -0.114      -0.036      -0.021      -0.003

 L_PEER_1 WITH
    L_PERP_13       -0.267      -0.236      -0.223      -0.152      -0.091      -0.075      -0.050

 Intercepts
    PRO_11           4.899       4.969       5.012       5.211       5.426       5.469       5.546
    PRO_13           4.724       4.797       4.830       5.003       5.183       5.223       5.296
    PRO_15           5.048       5.114       5.139       5.349       5.545       5.582       5.615
    PEER_11          5.181       5.264       5.321       5.553       5.812       5.847       5.967
    PEER_13          5.017       5.090       5.160       5.367       5.590       5.618       5.684
    PEER_15          5.168       5.250       5.285       5.503       5.712       5.763       5.838
    PERP_11          2.409       2.437       2.457       2.566       2.699       2.717       2.761
    PERP_13          2.338       2.361       2.377       2.462       2.553       2.564       2.592
    PERP_15          2.389       2.420       2.435       2.544       2.652       2.668       2.719

 Variances
    L_PRO_11         1.000       1.000       1.000       1.000       1.000       1.000       1.000
    L_PEER_1         1.000       1.000       1.000       1.000       1.000       1.000       1.000
    L_PERP_1         1.000       1.000       1.000       1.000       1.000       1.000       1.000

 Residual Variances
    PRO_11           0.000       0.000       0.000     999.000       0.000       0.000       0.000
    PRO_13           0.000       0.000       0.000     999.000       0.000       0.000       0.000
    PRO_15           0.000       0.000       0.000     999.000       0.000       0.000       0.000
    PEER_11          0.000       0.000       0.000     999.000       0.000       0.000       0.000
    PEER_13          0.000       0.000       0.000     999.000       0.000       0.000       0.000
    PEER_15          0.000       0.000       0.000     999.000       0.000       0.000       0.000
    PERP_11          0.000       0.000       0.000     999.000       0.000       0.000       0.000
    PERP_13          0.000       0.000       0.000     999.000       0.000       0.000       0.000
    PERP_15          0.000       0.000       0.000     999.000       0.000       0.000       0.000
    I_PRO            0.480       0.570       0.598       0.716       0.775       0.786       0.804
    I_PEER           0.890       0.948       0.964       0.997       1.000       1.000       1.000
    I_PERP           0.679       0.725       0.740       0.819       0.864       0.874       0.895
    L_PRO_13         0.882       0.910       0.919       0.976       0.993       0.995       0.998
    L_PRO_15         0.768       0.813       0.828       0.904       0.951       0.958       0.969
    L_PEER_1         0.892       0.920       0.931       0.975       0.991       0.993       0.998
    L_PEER_1         0.851       0.883       0.894       0.950       0.975       0.981       0.985
    L_PERP_1         0.932       0.945       0.952       0.991       0.997       0.998       0.999
    L_PERP_1         0.863       0.879       0.888       0.942       0.970       0.975       0.984


STD Standardization

                  Lower .5%  Lower 2.5%    Lower 5%    Estimate    Upper 5%  Upper 2.5%   Upper .5%

 I_PRO    BY
    PRO_11           0.271       0.309       0.327       0.383       0.420       0.426       0.438
    PRO_13           0.271       0.309       0.327       0.383       0.420       0.426       0.438
    PRO_15           0.271       0.309       0.327       0.383       0.420       0.426       0.438

 I_PEER   BY
    PEER_11          0.039       0.079       0.094       0.185       0.240       0.250       0.262
    PEER_13          0.039       0.079       0.094       0.185       0.240       0.250       0.262
    PEER_15          0.039       0.079       0.094       0.185       0.240       0.250       0.262

 I_PERP   BY
    PERP_11          0.288       0.313       0.325       0.389       0.429       0.435       0.451
    PERP_13          0.288       0.313       0.325       0.389       0.429       0.435       0.451
    PERP_15          0.288       0.313       0.325       0.389       0.429       0.435       0.451

 L_PRO_11 BY
    PRO_11           0.505       0.520       0.529       0.560       0.597       0.607       0.626

 L_PRO_13 BY
    PRO_13           0.498       0.508       0.517       0.552       0.596       0.603       0.618

 L_PRO_15 BY
    PRO_15           0.458       0.472       0.477       0.509       0.550       0.557       0.569

 L_PEER_1 BY
    PEER_11          0.522       0.539       0.544       0.573       0.607       0.613       0.628

 L_PEER_1 BY
    PEER_13          0.542       0.553       0.559       0.586       0.619       0.627       0.646

 L_PEER_1 BY
    PEER_15          0.525       0.535       0.544       0.570       0.602       0.609       0.625

 L_PERP_1 BY
    PERP_11          0.456       0.477       0.489       0.537       0.588       0.598       0.610

 L_PERP_1 BY
    PERP_13          0.593       0.605       0.613       0.659       0.708       0.719       0.736

 L_PERP_1 BY
    PERP_15          0.576       0.596       0.607       0.649       0.705       0.715       0.733

 L_PRO_15 ON
    L_PRO_13         0.154       0.192       0.215       0.316       0.414       0.433       0.469
    L_PEER_13       -0.155      -0.122      -0.107      -0.026       0.057       0.072       0.103
    L_PERP_13       -0.104      -0.070      -0.060       0.018       0.093       0.107       0.140

 L_PEER_1 ON
    L_PRO_13        -0.095      -0.058      -0.038       0.052       0.141       0.159       0.185
    L_PEER_13        0.077       0.107       0.119       0.197       0.272       0.288       0.318
    L_PERP_13       -0.056      -0.040      -0.027       0.034       0.090       0.104       0.119
    L_PRO_11        -0.073      -0.048      -0.031       0.054       0.137       0.149       0.167

 L_PERP_1 ON
    L_PRO_13        -0.185      -0.152      -0.134      -0.053       0.026       0.041       0.072
    L_PEER_13       -0.180      -0.160      -0.147      -0.070      -0.002       0.011       0.037
    L_PERP_13        0.056       0.095       0.113       0.204       0.291       0.305       0.334

 L_PRO_13 ON
    L_PRO_11        -0.031       0.013       0.033       0.145       0.254       0.278       0.311
    L_PEER_11       -0.105      -0.066      -0.051       0.034       0.123       0.138       0.166
    L_PERP_11       -0.094      -0.058      -0.039       0.056       0.153       0.172       0.196

 L_PEER_1 ON
    L_PRO_11        -0.097      -0.049      -0.026       0.067       0.158       0.174       0.197
    L_PEER_11       -0.009       0.023       0.038       0.119       0.211       0.227       0.275
    L_PERP_11       -0.160      -0.123      -0.110      -0.023       0.059       0.071       0.097

 L_PERP_1 ON
    L_PRO_11        -0.146      -0.111      -0.094      -0.004       0.080       0.093       0.127
    L_PEER_11       -0.201      -0.164      -0.138      -0.060       0.020       0.034       0.064
    L_PERP_11       -0.120      -0.077      -0.053       0.063       0.178       0.198       0.223

 I_PRO    ON
    GENDER           0.880       0.926       0.950       1.066       1.263       1.312       1.441

 I_PEER   ON
    GENDER          -0.827      -0.458      -0.378      -0.102       0.092       0.145       0.237

 I_PERP   ON
    GENDER          -1.134      -1.050      -1.020      -0.851      -0.737      -0.711      -0.647

 I_PRO    WITH
    I_PEER          -1.654      -0.826      -0.603       0.109       0.597       0.728       1.194
    I_PERP          -0.669      -0.558      -0.489      -0.232      -0.032       0.023       0.121

 I_PEER   WITH
    I_PERP          -1.369      -0.961      -0.836      -0.392      -0.067       0.015       0.182

 L_PRO_11 WITH
    L_PEER_11        0.098       0.148       0.166       0.251       0.335       0.349       0.372
    L_PERP_11       -0.302      -0.266      -0.247      -0.158      -0.064      -0.049      -0.009

 L_PEER_1 WITH
    L_PERP_11       -0.331      -0.295      -0.280      -0.206      -0.125      -0.106      -0.082

 L_PRO_15 WITH
    L_PEER_15        0.057       0.079       0.098       0.174       0.245       0.259       0.297
    L_PERP_15       -0.196      -0.179      -0.168      -0.097      -0.030      -0.018       0.015

 L_PEER_1 WITH
    L_PERP_15       -0.156      -0.140      -0.128      -0.069      -0.013      -0.004       0.019

 L_PRO_13 WITH
    L_PEER_13        0.072       0.102       0.122       0.203       0.283       0.302       0.334
    L_PERP_13       -0.227      -0.206      -0.192      -0.114      -0.036      -0.021      -0.003

 L_PEER_1 WITH
    L_PERP_13       -0.267      -0.236      -0.223      -0.152      -0.091      -0.075      -0.050

 Intercepts
    PRO_11           3.484       3.493       3.500       3.538       3.576       3.582       3.597
    PRO_13           3.307       3.316       3.324       3.362       3.398       3.406       3.413
    PRO_15           3.351       3.364       3.372       3.408       3.441       3.447       3.462
    PEER_11          3.288       3.303       3.311       3.344       3.381       3.388       3.399
    PEER_13          3.246       3.261       3.267       3.301       3.332       3.340       3.352
    PEER_15          3.249       3.259       3.267       3.299       3.330       3.336       3.347
    PERP_11          1.631       1.649       1.656       1.701       1.743       1.750       1.768
    PERP_13          1.814       1.831       1.839       1.884       1.929       1.936       1.951
    PERP_15          1.860       1.875       1.883       1.925       1.971       1.979       1.993

 Variances
    L_PRO_11         1.000       1.000       1.000       1.000       1.000       1.000       1.000
    L_PEER_1         1.000       1.000       1.000       1.000       1.000       1.000       1.000
    L_PERP_1         1.000       1.000       1.000       1.000       1.000       1.000       1.000

 Residual Variances
    PRO_11           0.000       0.000       0.000     999.000       0.000       0.000       0.000
    PRO_13           0.000       0.000       0.000     999.000       0.000       0.000       0.000
    PRO_15           0.000       0.000       0.000     999.000       0.000       0.000       0.000
    PEER_11          0.000       0.000       0.000     999.000       0.000       0.000       0.000
    PEER_13          0.000       0.000       0.000     999.000       0.000       0.000       0.000
    PEER_15          0.000       0.000       0.000     999.000       0.000       0.000       0.000
    PERP_11          0.000       0.000       0.000     999.000       0.000       0.000       0.000
    PERP_13          0.000       0.000       0.000     999.000       0.000       0.000       0.000
    PERP_15          0.000       0.000       0.000     999.000       0.000       0.000       0.000
    I_PRO            0.480       0.570       0.598       0.716       0.775       0.786       0.804
    I_PEER           0.890       0.948       0.964       0.997       1.000       1.000       1.000
    I_PERP           0.679       0.725       0.740       0.819       0.864       0.874       0.895
    L_PRO_13         0.882       0.910       0.919       0.976       0.993       0.995       0.998
    L_PRO_15         0.768       0.813       0.828       0.904       0.951       0.958       0.969
    L_PEER_1         0.892       0.920       0.931       0.975       0.991       0.993       0.998
    L_PEER_1         0.851       0.883       0.894       0.950       0.975       0.981       0.985
    L_PERP_1         0.932       0.945       0.952       0.991       0.997       0.998       0.999
    L_PERP_1         0.863       0.879       0.888       0.942       0.970       0.975       0.984


CONFIDENCE INTERVALS OF TOTAL, TOTAL INDIRECT, SPECIFIC INDIRECT, AND DIRECT EFFECTS


                  Lower .5%  Lower 2.5%    Lower 5%    Estimate    Upper 5%  Upper 2.5%   Upper .5%

Effects from L_PRO_11 to L_PERP_1

  Indirect          -0.028      -0.020      -0.017      -0.005       0.002       0.004       0.008


CONFIDENCE INTERVALS OF STANDARDIZED TOTAL, TOTAL INDIRECT, SPECIFIC INDIRECT, AND DIRECT EFFECTS


STDYX Standardization

                  Lower .5%  Lower 2.5%    Lower 5%    Estimate    Upper 5%  Upper 2.5%   Upper .5%

Effects from L_PRO_11 to L_PERP_1

  Indirect          -0.024      -0.018      -0.015      -0.005       0.002       0.003       0.007


STDY Standardization

                  Lower .5%  Lower 2.5%    Lower 5%    Estimate    Upper 5%  Upper 2.5%   Upper .5%

Effects from L_PRO_11 to L_PERP_1

  Indirect          -0.024      -0.018      -0.015      -0.005       0.002       0.003       0.007


STD Standardization

                  Lower .5%  Lower 2.5%    Lower 5%    Estimate    Upper 5%  Upper 2.5%   Upper .5%

Effects from L_PRO_11 to L_PERP_1

  Indirect          -0.024      -0.018      -0.015      -0.005       0.002       0.003       0.007


DIAGRAM INFORMATION

  Use View Diagram under the Diagram menu in the Mplus Editor to view the diagram.
  If running Mplus from the Mplus Diagrammer, the diagram opens automatically.

  Diagram output
    g:\my drive\university\phd\projects\z-proso\special issue\final r&r\ri-clpm_self-report_r&r - bullying - bootstrap.d

     Beginning Time:  12:16:33
        Ending Time:  12:16:48
       Elapsed Time:  00:00:15


MUTHEN & MUTHEN
3463 Stoner Ave.
Los Angeles, CA  90066

Tel: (310) 391-9971
Fax: (310) 391-8971
Web: www.StatModel.com
Support: Support@StatModel.com

Copyright (c) 1998-2022 Muthen & Muthen
