# Supplementary material for: Does Prosociality in Early-to Mid-Adolescence Protect Against Later Development of Antisocial Behaviours?
Source: J Early Adolesc. 2023 Nov 13;44(9):1124–53. doi: 10.1177/02724316231210254 (PMC11446672; doi:10.1177/02724316231210254)
Supplement: Supplemental Material - Does Prosociality in Early-to Mid-Adolescence Protect Against Later Development of Antisocial Behaviours? [file sj-zip-1-jea-10.1177_02724316231210254.zip › Appendix I ri-clpm_self-report_r&r - bullying.out]

Mplus VERSION 8.8
MUTHEN & MUTHEN
11/08/2022   6:11 PM

INPUT INSTRUCTIONS


  TITLE: CLPM dual path

  DATA:
    FILE IS "data_s.dat";


  VARIABLE:

    NAMES ARE KEY PRO_11 PRO_13 PRO_15 PRO_17 Agg_11 Agg_13 Agg_15 Agg_17
                  PEER_11 PEER_13 PEER_15 PEER_17
                  VICT_11 VICT_13 VICT_15 VICT_17
                  PERP_11 PERP_13 PERP_15 PERP_17 GENDER;

    USEVARIABLES ARE PRO_11 PRO_13 PRO_15
                     PEER_11 PEER_13 PEER_15
                     PERP_11 PERP_13 PERP_15  GENDER;


    MISSING ARE ALL (-999);

  ANALYSIS:
      !BOOTSTRAP=1000;
      ESTIMATOR=MLR;
      ITERATIONS=20000;
      model=nocovariances;

  MODEL:
      !LGC part
      i_PRO BY PRO_11@1 PRO_13@1 PRO_15@1;
      i_PEER BY PEER_11@1 PEER_13@1 PEER_15@1;
      i_PERP BY PERP_11@1 PERP_13@1 PERP_15@1;


      !Create within-person centered variables
      L_PRO_11 by PRO_11@1;
      L_PRO_13 by PRO_13@1;
      L_PRO_15 by PRO_15@1;
      L_PEER_11 by PEER_11@1;
      L_PEER_13 by PEER_13@1;
      L_PEER_15 by PEER_15@1;
      L_PERP_11 by PERP_11@1;
      L_PERP_13 by PERP_13@1;
      L_PERP_15 by PERP_15@1;


      !Constrain the measurement error variances to zero
      PRO_11-PERP_15@0;

      !Estimate the lagged effects between
      !the within-person centered variables
      L_PRO_15 ON L_PRO_13 L_PEER_13 L_PERP_13;
      L_PEER_15 ON L_PRO_13 L_PEER_13 L_PERP_13 L_PRO_11;
      L_PERP_15 ON L_PRO_13 L_PEER_13 L_PERP_13;

      L_PRO_13 ON L_PRO_11 L_PEER_11 L_PERP_11;
      L_PEER_13 ON L_PRO_11 L_PEER_11 L_PERP_11;
      L_PERP_13 ON L_PRO_11 L_PEER_11 L_PERP_11;

      !Estimate the covariance between the random intercepts
      i_PRO with i_PEER;
      i_PRO with i_PERP;
      i_PEER with i_PERP;

      !Regress Intercept on Gender
      i_PRO on GENDER;
      i_PEER on GENDER;
      i_PERP on GENDER;


      !Estimate the covariance between the within-person
      !components at the first wave
      L_PRO_11 with L_PEER_11;
      L_PRO_11 with L_PERP_11;
      L_PEER_11 with L_PERP_11;


      !Estimate the covariances between the residuals of
      !the within-person components (the innovations)

      L_PRO_15 with L_PEER_15;
      L_PRO_15 with L_PERP_15;
      L_PEER_15 with L_PERP_15;

      L_PRO_13 with L_PEER_13;
      L_PRO_13 with L_PERP_13;
      L_PEER_13 with L_PERP_13;


    model indirect:
      L_PERP_15 IND L_PEER_13 L_PRO_11;

  OUTPUT: Stand MOD(ALL) TECH4;


*** WARNING
  Data set contains cases with missing on all variables except
  x-variables.  These cases were not included in the analysis.
  Number of cases with missing on all variables except x-variables:  153
   1 WARNING(S) FOUND IN THE INPUT INSTRUCTIONS


CLPM dual path

SUMMARY OF ANALYSIS

Number of groups                                                 1
Number of observations                                        1522

Number of dependent variables                                    9
Number of independent variables                                  1
Number of continuous latent variables                           12

Observed dependent variables

  Continuous
   PRO_11      PRO_13      PRO_15      PEER_11     PEER_13     PEER_15
   PERP_11     PERP_13     PERP_15

Observed independent variables
   GENDER

Continuous latent variables
   I_PRO       I_PEER      I_PERP      L_PRO_11    L_PRO_13    L_PRO_15
   L_PEER_1    L_PEER_1    L_PEER_1    L_PERP_1    L_PERP_1    L_PERP_1


Estimator                                                      MLR
Information matrix                                        OBSERVED
Maximum number of iterations                                 20000
Convergence criterion                                    0.500D-04
Maximum number of steepest descent iterations                   20
Maximum number of iterations for H1                           2000
Convergence criterion for H1                             0.100D-03

Input data file(s)
  data_s.dat

Input data format  FREE


SUMMARY OF DATA

     Number of missing data patterns            31


COVARIANCE COVERAGE OF DATA

Minimum covariance coverage value   0.100


     PROPORTION OF DATA PRESENT


           Covariance Coverage
              PRO_11        PRO_13        PRO_15        PEER_11       PEER_13
              ________      ________      ________      ________      ________
 PRO_11         0.727
 PRO_13         0.625         0.853
 PRO_15         0.668         0.803         0.919
 PEER_11        0.723         0.645         0.689         0.750
 PEER_13        0.651         0.851         0.841         0.672         0.894
 PEER_15        0.689         0.829         0.919         0.712         0.870
 PERP_11        0.725         0.647         0.691         0.748         0.673
 PERP_13        0.651         0.852         0.842         0.673         0.893
 PERP_15        0.688         0.828         0.917         0.710         0.869
 GENDER         0.727         0.853         0.919         0.750         0.894


           Covariance Coverage
              PEER_15       PERP_11       PERP_13       PERP_15       GENDER
              ________      ________      ________      ________      ________
 PEER_15        0.949
 PERP_11        0.713         0.752
 PERP_13        0.871         0.674         0.896
 PERP_15        0.948         0.712         0.870         0.948
 GENDER         0.949         0.752         0.896         0.948         1.000


UNIVARIATE SAMPLE STATISTICS


     UNIVARIATE HIGHER-ORDER MOMENT DESCRIPTIVE STATISTICS

         Variable/         Mean/     Skewness/   Minimum/ % with                Percentiles
        Sample Size      Variance    Kurtosis    Maximum  Min/Max      20%/60%    40%/80%    Median

     PRO_11                3.733      -0.457       1.375    0.18%       3.250      3.625      3.750
            1106.000       0.459       0.147       5.000    1.63%       4.000      4.375
     PRO_13                3.562      -0.399       1.000    0.08%       3.000      3.375      3.625
            1298.000       0.465       0.040       5.000    0.85%       3.750      4.125
     PRO_15                3.605      -0.319       1.250    0.07%       3.125      3.500      3.625
            1399.000       0.399       0.165       5.000    1.07%       3.750      4.125
     PEER_11               3.338      -0.841       1.000    0.26%       3.000      3.333      3.333
            1141.000       0.363       0.524       4.000   28.40%       3.667      4.000
     PEER_13               3.291      -0.802       1.000    0.66%       2.667      3.000      3.333
            1361.000       0.378       0.614       4.000   25.42%       3.667      4.000
     PEER_15               3.290      -0.746       1.000    0.42%       3.000      3.000      3.333
            1445.000       0.359       0.491       4.000   24.08%       3.667      4.000
     PERP_11               1.541       1.955       1.000   31.82%       1.000      1.250      1.250
            1144.000       0.436       4.860       5.000    0.17%       1.500      2.000
     PERP_13               1.722       1.604       1.000   23.55%       1.000      1.250      1.500
            1363.000       0.584       2.963       5.500    0.15%       1.750      2.250
     PERP_15               1.766       1.636       1.000   19.82%       1.250      1.500      1.500
            1443.000       0.583       3.576       6.000    0.14%       1.750      2.250
     GENDER                0.485       0.060       0.000   51.51%       0.000      0.000      0.000
            1522.000       0.250      -1.996       1.000   48.49%       1.000      1.000


THE MODEL ESTIMATION TERMINATED NORMALLY


MODEL FIT INFORMATION

Number of Free Parameters                       55

Loglikelihood

          H0 Value                      -10824.848
          H0 Scaling Correction Factor      1.2608
            for MLR
          H1 Value                      -10811.287
          H1 Scaling Correction Factor      1.2273
            for MLR

Information Criteria

          Akaike (AIC)                   21759.697
          Bayesian (BIC)                 22052.725
          Sample-Size Adjusted BIC       21878.004
            (n* = (n + 2) / 24)

Chi-Square Test of Model Fit

          Value                             27.210*
          Degrees of Freedom                     8
          P-Value                           0.0007
          Scaling Correction Factor         0.9968
            for MLR

*   The chi-square value for MLM, MLMV, MLR, ULSMV, WLSM and WLSMV cannot be used
    for chi-square difference testing in the regular way.  MLM, MLR and WLSM
    chi-square difference testing is described on the Mplus website.  MLMV, WLSMV,
    and ULSMV difference testing is done using the DIFFTEST option.

RMSEA (Root Mean Square Error Of Approximation)

          Estimate                           0.040
          90 Percent C.I.                    0.024  0.057
          Probability RMSEA <= .05           0.831

CFI/TLI

          CFI                                0.989
          TLI                                0.936

Chi-Square Test of Model Fit for the Baseline Model

          Value                           1724.221
          Degrees of Freedom                    45
          P-Value                           0.0000

SRMR (Standardized Root Mean Square Residual)

          Value                              0.023


MODEL RESULTS

                                                    Two-Tailed
                    Estimate       S.E.  Est./S.E.    P-Value

 I_PRO    BY
    PRO_11             1.000      0.000    999.000    999.000
    PRO_13             1.000      0.000    999.000    999.000
    PRO_15             1.000      0.000    999.000    999.000

 I_PEER   BY
    PEER_11            1.000      0.000    999.000    999.000
    PEER_13            1.000      0.000    999.000    999.000
    PEER_15            1.000      0.000    999.000    999.000

 I_PERP   BY
    PERP_11            1.000      0.000    999.000    999.000
    PERP_13            1.000      0.000    999.000    999.000
    PERP_15            1.000      0.000    999.000    999.000

 L_PRO_11 BY
    PRO_11             1.000      0.000    999.000    999.000

 L_PRO_13 BY
    PRO_13             1.000      0.000    999.000    999.000

 L_PRO_15 BY
    PRO_15             1.000      0.000    999.000    999.000

 L_PEER_1 BY
    PEER_11            1.000      0.000    999.000    999.000

 L_PEER_1 BY
    PEER_13            1.000      0.000    999.000    999.000

 L_PEER_1 BY
    PEER_15            1.000      0.000    999.000    999.000

 L_PERP_1 BY
    PERP_11            1.000      0.000    999.000    999.000

 L_PERP_1 BY
    PERP_13            1.000      0.000    999.000    999.000

 L_PERP_1 BY
    PERP_15            1.000      0.000    999.000    999.000

 L_PRO_15 ON
    L_PRO_13           0.292      0.058      5.047      0.000
    L_PEER_13         -0.022      0.043     -0.522      0.602
    L_PERP_13          0.014      0.035      0.409      0.682

 L_PEER_1 ON
    L_PRO_13           0.054      0.056      0.972      0.331
    L_PEER_13          0.192      0.046      4.174      0.000
    L_PERP_13          0.030      0.030      0.984      0.325
    L_PRO_11           0.055      0.052      1.053      0.293

 L_PERP_1 ON
    L_PRO_13          -0.063      0.057     -1.104      0.270
    L_PEER_13         -0.078      0.046     -1.682      0.093
    L_PERP_13          0.201      0.052      3.869      0.000

 L_PRO_13 ON
    L_PRO_11           0.143      0.065      2.201      0.028
    L_PEER_11          0.033      0.051      0.643      0.520
    L_PERP_11          0.058      0.060      0.969      0.332

 L_PEER_1 ON
    L_PRO_11           0.070      0.061      1.148      0.251
    L_PEER_11          0.121      0.055      2.198      0.028
    L_PERP_11         -0.025      0.055     -0.464      0.643

 L_PERP_1 ON
    L_PRO_11          -0.005      0.061     -0.078      0.938
    L_PEER_11         -0.069      0.056     -1.220      0.222
    L_PERP_11          0.077      0.085      0.909      0.363

 I_PRO    ON
    GENDER             0.409      0.026     15.882      0.000

 I_PEER   ON
    GENDER            -0.019      0.023     -0.837      0.403

 I_PERP   ON
    GENDER            -0.331      0.028    -11.928      0.000

 I_PRO    WITH
    I_PEER             0.007      0.017      0.395      0.692
    I_PERP            -0.026      0.014     -1.927      0.054

 I_PEER   WITH
    I_PERP            -0.026      0.012     -2.043      0.041

 L_PRO_11 WITH
    L_PEER_11          0.081      0.018      4.550      0.000
    L_PERP_11         -0.047      0.016     -2.930      0.003

 L_PEER_1 WITH
    L_PERP_11         -0.064      0.015     -4.176      0.000

 L_PRO_15 WITH
    L_PEER_15          0.047      0.012      3.779      0.000
    L_PERP_15         -0.030      0.012     -2.380      0.017

 L_PEER_1 WITH
    L_PERP_15         -0.024      0.013     -1.913      0.056

 L_PRO_13 WITH
    L_PEER_13          0.064      0.017      3.842      0.000
    L_PERP_13         -0.041      0.017     -2.342      0.019

 L_PEER_1 WITH
    L_PERP_13         -0.058      0.016     -3.702      0.000

 Intercepts
    PRO_11             3.538      0.024    146.249      0.000
    PRO_13             3.362      0.023    148.266      0.000
    PRO_15             3.408      0.022    158.382      0.000
    PEER_11            3.344      0.021    155.998      0.000
    PEER_13            3.301      0.020    165.107      0.000
    PEER_15            3.299      0.019    170.834      0.000
    PERP_11            1.701      0.027     63.883      0.000
    PERP_13            1.884      0.027     69.834      0.000
    PERP_15            1.925      0.026     73.955      0.000

 Variances
    L_PRO_11           0.314      0.023     13.887      0.000
    L_PEER_11          0.328      0.022     14.798      0.000
    L_PERP_11          0.289      0.033      8.733      0.000

 Residual Variances
    PRO_11             0.000      0.000    999.000    999.000
    PRO_13             0.000      0.000    999.000    999.000
    PRO_15             0.000      0.000    999.000    999.000
    PEER_11            0.000      0.000    999.000    999.000
    PEER_13            0.000      0.000    999.000    999.000
    PEER_15            0.000      0.000    999.000    999.000
    PERP_11            0.000      0.000    999.000    999.000
    PERP_13            0.000      0.000    999.000    999.000
    PERP_15            0.000      0.000    999.000    999.000
    I_PRO              0.105      0.020      5.288      0.000
    I_PEER             0.034      0.016      2.108      0.035
    I_PERP             0.124      0.022      5.639      0.000
    L_PRO_13           0.297      0.021     14.108      0.000
    L_PRO_15           0.234      0.014     17.110      0.000
    L_PEER_13          0.335      0.020     17.001      0.000
    L_PEER_15          0.309      0.017     18.661      0.000
    L_PERP_13          0.430      0.036     12.007      0.000
    L_PERP_15          0.397      0.034     11.671      0.000


QUALITY OF NUMERICAL RESULTS

     Condition Number for the Information Matrix              0.232E-02
       (ratio of smallest to largest eigenvalue)


STANDARDIZED MODEL RESULTS


STDYX Standardization

                                                    Two-Tailed
                    Estimate       S.E.  Est./S.E.    P-Value

 I_PRO    BY
    PRO_11             0.565      0.037     15.237      0.000
    PRO_13             0.570      0.040     14.190      0.000
    PRO_15             0.602      0.040     14.959      0.000

 I_PEER   BY
    PEER_11            0.308      0.072      4.260      0.000
    PEER_13            0.301      0.071      4.230      0.000
    PEER_15            0.309      0.073      4.246      0.000

 I_PERP   BY
    PERP_11            0.586      0.042     13.904      0.000
    PERP_13            0.508      0.039     13.050      0.000
    PERP_15            0.513      0.040     12.977      0.000

 L_PRO_11 BY
    PRO_11             0.825      0.025     32.557      0.000

 L_PRO_13 BY
    PRO_13             0.821      0.028     29.421      0.000

 L_PRO_15 BY
    PRO_15             0.799      0.030     26.363      0.000

 L_PEER_1 BY
    PEER_11            0.952      0.023     40.757      0.000

 L_PEER_1 BY
    PEER_13            0.954      0.023     42.370      0.000

 L_PEER_1 BY
    PEER_15            0.951      0.024     40.195      0.000

 L_PERP_1 BY
    PERP_11            0.810      0.030     26.594      0.000

 L_PERP_1 BY
    PERP_13            0.861      0.023     37.530      0.000

 L_PERP_1 BY
    PERP_15            0.858      0.024     36.261      0.000

 L_PRO_15 ON
    L_PRO_13           0.316      0.062      5.136      0.000
    L_PEER_13         -0.026      0.049     -0.524      0.601
    L_PERP_13          0.018      0.045      0.410      0.682

 L_PEER_1 ON
    L_PRO_13           0.052      0.054      0.973      0.331
    L_PEER_13          0.197      0.046      4.273      0.000
    L_PERP_13          0.034      0.035      0.988      0.323
    L_PRO_11           0.054      0.051      1.057      0.290

 L_PERP_1 ON
    L_PRO_13          -0.053      0.049     -1.090      0.276
    L_PEER_13         -0.070      0.042     -1.692      0.091
    L_PERP_13          0.204      0.053      3.870      0.000

 L_PRO_13 ON
    L_PRO_11           0.145      0.065      2.229      0.026
    L_PEER_11          0.034      0.053      0.642      0.521
    L_PERP_11          0.056      0.058      0.973      0.331

 L_PEER_1 ON
    L_PRO_11           0.067      0.058      1.147      0.251
    L_PEER_11          0.119      0.054      2.205      0.027
    L_PERP_11         -0.023      0.051     -0.462      0.644

 L_PERP_1 ON
    L_PRO_11          -0.004      0.052     -0.078      0.938
    L_PEER_11         -0.060      0.049     -1.215      0.224
    L_PERP_11          0.063      0.069      0.904      0.366

 I_PRO    ON
    GENDER             0.533      0.043     12.411      0.000

 I_PEER   ON
    GENDER            -0.051      0.063     -0.807      0.420

 I_PERP   ON
    GENDER            -0.425      0.040    -10.641      0.000

 I_PRO    WITH
    I_PEER             0.109      0.261      0.417      0.677
    I_PERP            -0.232      0.119     -1.949      0.051

 I_PEER   WITH
    I_PERP            -0.392      0.180     -2.178      0.029

 L_PRO_11 WITH
    L_PEER_11          0.251      0.051      4.933      0.000
    L_PERP_11         -0.158      0.053     -2.962      0.003

 L_PEER_1 WITH
    L_PERP_11         -0.206      0.045     -4.577      0.000

 L_PRO_15 WITH
    L_PEER_15          0.174      0.045      3.916      0.000
    L_PERP_15         -0.097      0.040     -2.435      0.015

 L_PEER_1 WITH
    L_PERP_15         -0.069      0.035     -1.960      0.050

 L_PRO_13 WITH
    L_PEER_13          0.203      0.050      4.039      0.000
    L_PERP_13         -0.114      0.047     -2.423      0.015

 L_PEER_1 WITH
    L_PERP_13         -0.152      0.040     -3.818      0.000

 Intercepts
    PRO_11             5.211      0.127     40.965      0.000
    PRO_13             5.003      0.110     45.663      0.000
    PRO_15             5.349      0.119     45.063      0.000
    PEER_11            5.553      0.151     36.822      0.000
    PEER_13            5.367      0.133     40.281      0.000
    PEER_15            5.503      0.132     41.734      0.000
    PERP_11            2.566      0.075     34.422      0.000
    PERP_13            2.462      0.055     44.726      0.000
    PERP_15            2.544      0.065     39.082      0.000

 Variances
    L_PRO_11           1.000      0.000    999.000    999.000
    L_PEER_11          1.000      0.000    999.000    999.000
    L_PERP_11          1.000      0.000    999.000    999.000

 Residual Variances
    PRO_11             0.000    999.000    999.000    999.000
    PRO_13             0.000    999.000    999.000    999.000
    PRO_15             0.000    999.000    999.000    999.000
    PEER_11            0.000    999.000    999.000    999.000
    PEER_13            0.000    999.000    999.000    999.000
    PEER_15            0.000    999.000    999.000    999.000
    PERP_11            0.000    999.000    999.000    999.000
    PERP_13            0.000    999.000    999.000    999.000
    PERP_15            0.000    999.000    999.000    999.000
    I_PRO              0.716      0.046     15.660      0.000
    I_PEER             0.997      0.006    155.820      0.000
    I_PERP             0.819      0.034     24.084      0.000
    L_PRO_13           0.976      0.019     50.453      0.000
    L_PRO_15           0.904      0.038     23.975      0.000
    L_PEER_13          0.975      0.017     55.807      0.000
    L_PEER_15          0.950      0.024     38.838      0.000
    L_PERP_13          0.991      0.011     89.770      0.000
    L_PERP_15          0.942      0.025     38.035      0.000


STDY Standardization

                                                    Two-Tailed
                    Estimate       S.E.  Est./S.E.    P-Value

 I_PRO    BY
    PRO_11             0.565      0.037     15.237      0.000
    PRO_13             0.570      0.040     14.190      0.000
    PRO_15             0.602      0.040     14.959      0.000

 I_PEER   BY
    PEER_11            0.308      0.072      4.260      0.000
    PEER_13            0.301      0.071      4.230      0.000
    PEER_15            0.309      0.073      4.246      0.000

 I_PERP   BY
    PERP_11            0.586      0.042     13.904      0.000
    PERP_13            0.508      0.039     13.050      0.000
    PERP_15            0.513      0.040     12.977      0.000

 L_PRO_11 BY
    PRO_11             0.825      0.025     32.557      0.000

 L_PRO_13 BY
    PRO_13             0.821      0.028     29.421      0.000

 L_PRO_15 BY
    PRO_15             0.799      0.030     26.363      0.000

 L_PEER_1 BY
    PEER_11            0.952      0.023     40.757      0.000

 L_PEER_1 BY
    PEER_13            0.954      0.023     42.370      0.000

 L_PEER_1 BY
    PEER_15            0.951      0.024     40.195      0.000

 L_PERP_1 BY
    PERP_11            0.810      0.030     26.594      0.000

 L_PERP_1 BY
    PERP_13            0.861      0.023     37.530      0.000

 L_PERP_1 BY
    PERP_15            0.858      0.024     36.261      0.000

 L_PRO_15 ON
    L_PRO_13           0.316      0.062      5.136      0.000
    L_PEER_13         -0.026      0.049     -0.524      0.601
    L_PERP_13          0.018      0.045      0.410      0.682

 L_PEER_1 ON
    L_PRO_13           0.052      0.054      0.973      0.331
    L_PEER_13          0.197      0.046      4.273      0.000
    L_PERP_13          0.034      0.035      0.988      0.323
    L_PRO_11           0.054      0.051      1.057      0.290

 L_PERP_1 ON
    L_PRO_13          -0.053      0.049     -1.090      0.276
    L_PEER_13         -0.070      0.042     -1.692      0.091
    L_PERP_13          0.204      0.053      3.870      0.000

 L_PRO_13 ON
    L_PRO_11           0.145      0.065      2.229      0.026
    L_PEER_11          0.034      0.053      0.642      0.521
    L_PERP_11          0.056      0.058      0.973      0.331

 L_PEER_1 ON
    L_PRO_11           0.067      0.058      1.147      0.251
    L_PEER_11          0.119      0.054      2.205      0.027
    L_PERP_11         -0.023      0.051     -0.462      0.644

 L_PERP_1 ON
    L_PRO_11          -0.004      0.052     -0.078      0.938
    L_PEER_11         -0.060      0.049     -1.215      0.224
    L_PERP_11          0.063      0.069      0.904      0.366

 I_PRO    ON
    GENDER             1.066      0.086     12.411      0.000

 I_PEER   ON
    GENDER            -0.102      0.126     -0.807      0.420

 I_PERP   ON
    GENDER            -0.851      0.080    -10.641      0.000

 I_PRO    WITH
    I_PEER             0.109      0.261      0.417      0.677
    I_PERP            -0.232      0.119     -1.949      0.051

 I_PEER   WITH
    I_PERP            -0.392      0.180     -2.178      0.029

 L_PRO_11 WITH
    L_PEER_11          0.251      0.051      4.933      0.000
    L_PERP_11         -0.158      0.053     -2.962      0.003

 L_PEER_1 WITH
    L_PERP_11         -0.206      0.045     -4.577      0.000

 L_PRO_15 WITH
    L_PEER_15          0.174      0.045      3.916      0.000
    L_PERP_15         -0.097      0.040     -2.435      0.015

 L_PEER_1 WITH
    L_PERP_15         -0.069      0.035     -1.960      0.050

 L_PRO_13 WITH
    L_PEER_13          0.203      0.050      4.039      0.000
    L_PERP_13         -0.114      0.047     -2.423      0.015

 L_PEER_1 WITH
    L_PERP_13         -0.152      0.040     -3.818      0.000

 Intercepts
    PRO_11             5.211      0.127     40.965      0.000
    PRO_13             5.003      0.110     45.663      0.000
    PRO_15             5.349      0.119     45.063      0.000
    PEER_11            5.553      0.151     36.822      0.000
    PEER_13            5.367      0.133     40.281      0.000
    PEER_15            5.503      0.132     41.734      0.000
    PERP_11            2.566      0.075     34.422      0.000
    PERP_13            2.462      0.055     44.726      0.000
    PERP_15            2.544      0.065     39.082      0.000

 Variances
    L_PRO_11           1.000      0.000    999.000    999.000
    L_PEER_11          1.000      0.000    999.000    999.000
    L_PERP_11          1.000      0.000    999.000    999.000

 Residual Variances
    PRO_11           999.000    999.000    999.000    999.000
    PRO_13           999.000    999.000    999.000    999.000
    PRO_15           999.000    999.000    999.000    999.000
    PEER_11          999.000    999.000    999.000    999.000
    PEER_13          999.000    999.000    999.000    999.000
    PEER_15          999.000    999.000    999.000    999.000
    PERP_11          999.000    999.000    999.000    999.000
    PERP_13          999.000    999.000    999.000    999.000
    PERP_15          999.000    999.000    999.000    999.000
    I_PRO              0.716      0.046     15.660      0.000
    I_PEER             0.997      0.006    155.820      0.000
    I_PERP             0.819      0.034     24.084      0.000
    L_PRO_13           0.976      0.019     50.453      0.000
    L_PRO_15           0.904      0.038     23.975      0.000
    L_PEER_13          0.975      0.017     55.807      0.000
    L_PEER_15          0.950      0.024     38.838      0.000
    L_PERP_13          0.991      0.011     89.770      0.000
    L_PERP_15          0.942      0.025     38.035      0.000


STD Standardization

                                                    Two-Tailed
                    Estimate       S.E.  Est./S.E.    P-Value

 I_PRO    BY
    PRO_11             0.383      0.027     14.205      0.000
    PRO_13             0.383      0.027     14.205      0.000
    PRO_15             0.383      0.027     14.205      0.000

 I_PEER   BY
    PEER_11            0.185      0.044      4.233      0.000
    PEER_13            0.185      0.044      4.233      0.000
    PEER_15            0.185      0.044      4.233      0.000

 I_PERP   BY
    PERP_11            0.389      0.029     13.175      0.000
    PERP_13            0.389      0.029     13.175      0.000
    PERP_15            0.389      0.029     13.175      0.000

 L_PRO_11 BY
    PRO_11             0.560      0.020     27.775      0.000

 L_PRO_13 BY
    PRO_13             0.552      0.023     24.313      0.000

 L_PRO_15 BY
    PRO_15             0.509      0.021     23.958      0.000

 L_PEER_1 BY
    PEER_11            0.573      0.019     29.596      0.000

 L_PEER_1 BY
    PEER_13            0.586      0.019     30.247      0.000

 L_PEER_1 BY
    PEER_15            0.570      0.019     30.679      0.000

 L_PERP_1 BY
    PERP_11            0.537      0.031     17.466      0.000

 L_PERP_1 BY
    PERP_13            0.659      0.029     22.913      0.000

 L_PERP_1 BY
    PERP_15            0.649      0.030     21.730      0.000

 L_PRO_15 ON
    L_PRO_13           0.316      0.062      5.136      0.000
    L_PEER_13         -0.026      0.049     -0.524      0.601
    L_PERP_13          0.018      0.045      0.410      0.682

 L_PEER_1 ON
    L_PRO_13           0.052      0.054      0.973      0.331
    L_PEER_13          0.197      0.046      4.273      0.000
    L_PERP_13          0.034      0.035      0.988      0.323
    L_PRO_11           0.054      0.051      1.057      0.290

 L_PERP_1 ON
    L_PRO_13          -0.053      0.049     -1.090      0.276
    L_PEER_13         -0.070      0.042     -1.692      0.091
    L_PERP_13          0.204      0.053      3.870      0.000

 L_PRO_13 ON
    L_PRO_11           0.145      0.065      2.229      0.026
    L_PEER_11          0.034      0.053      0.642      0.521
    L_PERP_11          0.056      0.058      0.973      0.331

 L_PEER_1 ON
    L_PRO_11           0.067      0.058      1.147      0.251
    L_PEER_11          0.119      0.054      2.205      0.027
    L_PERP_11         -0.023      0.051     -0.462      0.644

 L_PERP_1 ON
    L_PRO_11          -0.004      0.052     -0.078      0.938
    L_PEER_11         -0.060      0.049     -1.215      0.224
    L_PERP_11          0.063      0.069      0.904      0.366

 I_PRO    ON
    GENDER             1.066      0.086     12.411      0.000

 I_PEER   ON
    GENDER            -0.102      0.126     -0.807      0.420

 I_PERP   ON
    GENDER            -0.851      0.080    -10.641      0.000

 I_PRO    WITH
    I_PEER             0.109      0.261      0.417      0.677
    I_PERP            -0.232      0.119     -1.949      0.051

 I_PEER   WITH
    I_PERP            -0.392      0.180     -2.178      0.029

 L_PRO_11 WITH
    L_PEER_11          0.251      0.051      4.933      0.000
    L_PERP_11         -0.158      0.053     -2.962      0.003

 L_PEER_1 WITH
    L_PERP_11         -0.206      0.045     -4.577      0.000

 L_PRO_15 WITH
    L_PEER_15          0.174      0.045      3.916      0.000
    L_PERP_15         -0.097      0.040     -2.435      0.015

 L_PEER_1 WITH
    L_PERP_15         -0.069      0.035     -1.960      0.050

 L_PRO_13 WITH
    L_PEER_13          0.203      0.050      4.039      0.000
    L_PERP_13         -0.114      0.047     -2.423      0.015

 L_PEER_1 WITH
    L_PERP_13         -0.152      0.040     -3.818      0.000

 Intercepts
    PRO_11             3.538      0.024    146.249      0.000
    PRO_13             3.362      0.023    148.266      0.000
    PRO_15             3.408      0.022    158.382      0.000
    PEER_11            3.344      0.021    155.998      0.000
    PEER_13            3.301      0.020    165.107      0.000
    PEER_15            3.299      0.019    170.834      0.000
    PERP_11            1.701      0.027     63.883      0.000
    PERP_13            1.884      0.027     69.834      0.000
    PERP_15            1.925      0.026     73.955      0.000

 Variances
    L_PRO_11           1.000      0.000    999.000    999.000
    L_PEER_11          1.000      0.000    999.000    999.000
    L_PERP_11          1.000      0.000    999.000    999.000

 Residual Variances
    PRO_11           999.000    999.000    999.000    999.000
    PRO_13           999.000    999.000    999.000    999.000
    PRO_15           999.000    999.000    999.000    999.000
    PEER_11          999.000    999.000    999.000    999.000
    PEER_13          999.000    999.000    999.000    999.000
    PEER_15          999.000    999.000    999.000    999.000
    PERP_11          999.000    999.000    999.000    999.000
    PERP_13          999.000    999.000    999.000    999.000
    PERP_15          999.000    999.000    999.000    999.000
    I_PRO              0.716      0.046     15.660      0.000
    I_PEER             0.997      0.006    155.820      0.000
    I_PERP             0.819      0.034     24.084      0.000
    L_PRO_13           0.976      0.019     50.453      0.000
    L_PRO_15           0.904      0.038     23.975      0.000
    L_PEER_13          0.975      0.017     55.807      0.000
    L_PEER_15          0.950      0.024     38.838      0.000
    L_PERP_13          0.991      0.011     89.770      0.000
    L_PERP_15          0.942      0.025     38.035      0.000


R-SQUARE

    Observed                                        Two-Tailed
    Variable        Estimate       S.E.  Est./S.E.    P-Value

    PRO_11             1.000    999.000    999.000    999.000
    PRO_13             1.000    999.000    999.000    999.000
    PRO_15             1.000    999.000    999.000    999.000
    PEER_11            1.000    999.000    999.000    999.000
    PEER_13            1.000    999.000    999.000    999.000
    PEER_15            1.000    999.000    999.000    999.000
    PERP_11            1.000    999.000    999.000    999.000
    PERP_13            1.000    999.000    999.000    999.000
    PERP_15            1.000    999.000    999.000    999.000

     Latent                                         Two-Tailed
    Variable        Estimate       S.E.  Est./S.E.    P-Value

    I_PRO              0.284      0.046      6.206      0.000
    I_PEER             0.003      0.006      0.403      0.687
    I_PERP             0.181      0.034      5.320      0.000
    L_PRO_13           0.024      0.019      1.265      0.206
    L_PRO_15           0.096      0.038      2.557      0.011
    L_PEER_1           0.025      0.017      1.414      0.157
    L_PEER_1           0.050      0.024      2.057      0.040
    L_PERP_1           0.009      0.011      0.839      0.401
    L_PERP_1           0.058      0.025      2.342      0.019


TOTAL, TOTAL INDIRECT, SPECIFIC INDIRECT, AND DIRECT EFFECTS


                                                    Two-Tailed
                    Estimate       S.E.  Est./S.E.    P-Value

Effects from L_PRO_11 to L_PERP_1

  Indirect            -0.005      0.006     -0.937      0.349


STANDARDIZED TOTAL, TOTAL INDIRECT, SPECIFIC INDIRECT, AND DIRECT EFFECTS


STDYX Standardization

                                                    Two-Tailed
                    Estimate       S.E.  Est./S.E.    P-Value

Effects from L_PRO_11 to L_PERP_1

  Indirect            -0.005      0.005     -0.935      0.350


STDY Standardization

                                                    Two-Tailed
                    Estimate       S.E.  Est./S.E.    P-Value

Effects from L_PRO_11 to L_PERP_1

  Indirect            -0.005      0.005     -0.935      0.350


STD Standardization

                                                    Two-Tailed
                    Estimate       S.E.  Est./S.E.    P-Value

Effects from L_PRO_11 to L_PERP_1

  Indirect            -0.005      0.005     -0.935      0.350


MODEL MODIFICATION INDICES

Minimum M.I. value for printing the modification index    10.000

                                   M.I.     E.P.C.  Std E.P.C.  StdYX E.P.C.

ON/BY Statements

PEER_15  ON I_PRO    /
I_PRO    BY PEER_15               10.404    -0.273     -0.105       -0.175
PEER_15  ON I_PERP   /
I_PERP   BY PEER_15               10.231     0.273      0.106        0.177
L_PEER_1 ON I_PRO    /
I_PRO    BY L_PEER_1              10.404    -0.273     -0.184       -0.184
L_PEER_1 ON I_PERP   /
I_PERP   BY L_PEER_1              10.231     0.273      0.186        0.186

ON Statements

L_PEER_1 ON PRO_11                10.392    -0.273     -0.479       -0.325
L_PEER_1 ON PRO_13                10.386    -0.273     -0.479       -0.322
L_PEER_1 ON PRO_15                10.390    -0.273     -0.479       -0.305
L_PEER_1 ON PERP_13               10.229     0.273      0.479        0.367
L_PEER_1 ON PERP_15               10.222     0.273      0.479        0.363
PEER_15  ON PRO_11                10.392    -0.273     -0.273       -0.309
PEER_15  ON PRO_13                10.386    -0.273     -0.273       -0.306
PEER_15  ON PRO_15                10.390    -0.273     -0.273       -0.290
PEER_15  ON PERP_13               10.229     0.273      0.273        0.349
PEER_15  ON PERP_15               10.222     0.273      0.273        0.345


TECHNICAL 4 OUTPUT


     ESTIMATES DERIVED FROM THE MODEL


           ESTIMATED MEANS FOR THE LATENT VARIABLES
              I_PRO         I_PEER        I_PERP        L_PRO_11      L_PRO_13
              ________      ________      ________      ________      ________
                0.198        -0.009        -0.160         0.000         0.000


           ESTIMATED MEANS FOR THE LATENT VARIABLES
              L_PRO_15      L_PEER_1      L_PEER_1      L_PEER_1      L_PERP_1
              ________      ________      ________      ________      ________
                0.000         0.000         0.000         0.000         0.000


           ESTIMATED MEANS FOR THE LATENT VARIABLES
              L_PERP_1      L_PERP_1      PRO_11        PRO_13        PRO_15
              ________      ________      ________      ________      ________
                0.000         0.000         3.736         3.560         3.606


           ESTIMATED MEANS FOR THE LATENT VARIABLES
              PEER_11       PEER_13       PEER_15       PERP_11       PERP_13
              ________      ________      ________      ________      ________
                3.335         3.292         3.289         1.541         1.723


           ESTIMATED MEANS FOR THE LATENT VARIABLES
              PERP_15       GENDER
              ________      ________
                1.765         0.485


           S.E. FOR ESTIMATED MEANS FOR THE LATENT VARIABLES
              I_PRO         I_PEER        I_PERP        L_PRO_11      L_PRO_13
              ________      ________      ________      ________      ________
                0.014         0.011         0.014         0.000         0.000


           S.E. FOR ESTIMATED MEANS FOR THE LATENT VARIABLES
              L_PRO_15      L_PEER_1      L_PEER_1      L_PEER_1      L_PERP_1
              ________      ________      ________      ________      ________
                0.000         0.000         0.000         0.000         0.000


           S.E. FOR ESTIMATED MEANS FOR THE LATENT VARIABLES
              L_PERP_1      L_PERP_1      PRO_11        PRO_13        PRO_15
              ________      ________      ________      ________      ________
                0.000         0.000         0.020         0.018         0.017


           S.E. FOR ESTIMATED MEANS FOR THE LATENT VARIABLES
              PEER_11       PEER_13       PEER_15       PERP_11       PERP_13
              ________      ________      ________      ________      ________
                0.018         0.017         0.016         0.019         0.021


           S.E. FOR ESTIMATED MEANS FOR THE LATENT VARIABLES
              PERP_15       GENDER
              ________      ________
                0.020         0.013


           EST./S.E. FOR ESTIMATED MEANS FOR THE LATENT VARIABLES
              I_PRO         I_PEER        I_PERP        L_PRO_11      L_PRO_13
              ________      ________      ________      ________      ________
               14.645        -0.837       -11.376         0.000         0.000


           EST./S.E. FOR ESTIMATED MEANS FOR THE LATENT VARIABLES
              L_PRO_15      L_PEER_1      L_PEER_1      L_PEER_1      L_PERP_1
              ________      ________      ________      ________      ________
                0.000         0.000         0.000         0.000         0.000


           EST./S.E. FOR ESTIMATED MEANS FOR THE LATENT VARIABLES
              L_PERP_1      L_PERP_1      PRO_11        PRO_13        PRO_15
              ________      ________      ________      ________      ________
                0.000         0.000       189.231       195.542       214.180


           EST./S.E. FOR ESTIMATED MEANS FOR THE LATENT VARIABLES
              PEER_11       PEER_13       PEER_15       PERP_11       PERP_13
              ________      ________      ________      ________      ________
              187.174       198.534       208.811        80.483        84.001


           EST./S.E. FOR ESTIMATED MEANS FOR THE LATENT VARIABLES
              PERP_15       GENDER
              ________      ________
               88.928        37.851


           TWO-TAILED P-VALUE FOR ESTIMATED MEANS FOR THE LATENT VARIABLES
              I_PRO         I_PEER        I_PERP        L_PRO_11      L_PRO_13
              ________      ________      ________      ________      ________
                0.000         0.403         0.000         1.000         1.000


           TWO-TAILED P-VALUE FOR ESTIMATED MEANS FOR THE LATENT VARIABLES
              L_PRO_15      L_PEER_1      L_PEER_1      L_PEER_1      L_PERP_1
              ________      ________      ________      ________      ________
                1.000         1.000         1.000         1.000         1.000


           TWO-TAILED P-VALUE FOR ESTIMATED MEANS FOR THE LATENT VARIABLES
              L_PERP_1      L_PERP_1      PRO_11        PRO_13        PRO_15
              ________      ________      ________      ________      ________
                1.000         1.000         0.000         0.000         0.000


           TWO-TAILED P-VALUE FOR ESTIMATED MEANS FOR THE LATENT VARIABLES
              PEER_11       PEER_13       PEER_15       PERP_11       PERP_13
              ________      ________      ________      ________      ________
                0.000         0.000         0.000         0.000         0.000


           TWO-TAILED P-VALUE FOR ESTIMATED MEANS FOR THE LATENT VARIABLES
              PERP_15       GENDER
              ________      ________
                0.000         0.000


           ESTIMATED COVARIANCE MATRIX FOR THE LATENT VARIABLES
              I_PRO         I_PEER        I_PERP        L_PRO_11      L_PRO_13
              ________      ________      ________      ________      ________
 I_PRO          0.147
 I_PEER         0.005         0.034
 I_PERP        -0.060        -0.024         0.151
 L_PRO_11       0.000         0.000         0.000         0.314
 L_PRO_13       0.000         0.000         0.000         0.045         0.305
 L_PRO_15       0.000         0.000         0.000         0.012         0.087
 L_PEER_1       0.000         0.000         0.000         0.081         0.019
 L_PEER_1       0.000         0.000         0.000         0.033         0.069
 L_PEER_1       0.000         0.000         0.000         0.026         0.031
 L_PERP_1       0.000         0.000         0.000        -0.047         0.008
 L_PERP_1       0.000         0.000         0.000        -0.011        -0.042
 L_PERP_1       0.000         0.000         0.000        -0.008        -0.033
 PRO_11         0.147         0.005        -0.060         0.314         0.045
 PRO_13         0.147         0.005        -0.060         0.045         0.305
 PRO_15         0.147         0.005        -0.060         0.012         0.087
 PEER_11        0.005         0.034        -0.024         0.081         0.019
 PEER_13        0.005         0.034        -0.024         0.033         0.069
 PEER_15        0.005         0.034        -0.024         0.026         0.031
 PERP_11       -0.060        -0.024         0.151        -0.047         0.008
 PERP_13       -0.060        -0.024         0.151        -0.011        -0.042
 PERP_15       -0.060        -0.024         0.151        -0.008        -0.033
 GENDER         0.102        -0.005        -0.083         0.000         0.000


           ESTIMATED COVARIANCE MATRIX FOR THE LATENT VARIABLES
              L_PRO_15      L_PEER_1      L_PEER_1      L_PEER_1      L_PERP_1
              ________      ________      ________      ________      ________
 L_PRO_15       0.259
 L_PEER_1       0.004         0.328
 L_PEER_1       0.012         0.047         0.344
 L_PEER_1       0.054         0.014         0.070         0.325
 L_PERP_1       0.003        -0.064        -0.018        -0.005         0.289
 L_PERP_1      -0.005        -0.028        -0.063        -0.002         0.027
 L_PERP_1      -0.037        -0.010        -0.044        -0.032         0.006
 PRO_11         0.012         0.081         0.033         0.026        -0.047
 PRO_13         0.087         0.019         0.069         0.031         0.008
 PRO_15         0.259         0.004         0.012         0.054         0.003
 PEER_11        0.004         0.328         0.047         0.014        -0.064
 PEER_13        0.012         0.047         0.344         0.070        -0.018
 PEER_15        0.054         0.014         0.070         0.325        -0.005
 PERP_11        0.003        -0.064        -0.018        -0.005         0.289
 PERP_13       -0.005        -0.028        -0.063        -0.002         0.027
 PERP_15       -0.037        -0.010        -0.044        -0.032         0.006
 GENDER         0.000         0.000         0.000         0.000         0.000


           ESTIMATED COVARIANCE MATRIX FOR THE LATENT VARIABLES
              L_PERP_1      L_PERP_1      PRO_11        PRO_13        PRO_15
              ________      ________      ________      ________      ________
 L_PERP_1       0.434
 L_PERP_1       0.095         0.422
 PRO_11        -0.011        -0.008         0.461
 PRO_13        -0.042        -0.033         0.192         0.452
 PRO_15        -0.005        -0.037         0.159         0.234         0.406
 PEER_11       -0.028        -0.010         0.085         0.023         0.009
 PEER_13       -0.063        -0.044         0.038         0.074         0.016
 PEER_15       -0.002        -0.032         0.030         0.036         0.059
 PERP_11        0.027         0.006        -0.108        -0.052        -0.057
 PERP_13        0.434         0.095        -0.071        -0.102        -0.065
 PERP_15        0.095         0.422        -0.068        -0.093        -0.097
 GENDER         0.000         0.000         0.102         0.102         0.102


           ESTIMATED COVARIANCE MATRIX FOR THE LATENT VARIABLES
              PEER_11       PEER_13       PEER_15       PERP_11       PERP_13
              ________      ________      ________      ________      ________
 PEER_11        0.363
 PEER_13        0.081         0.378
 PEER_15        0.048         0.104         0.359
 PERP_11       -0.088        -0.042        -0.029         0.440
 PERP_13       -0.052        -0.087        -0.026         0.178         0.585
 PERP_15       -0.034        -0.068        -0.056         0.157         0.246
 GENDER        -0.005        -0.005        -0.005        -0.083        -0.083


           ESTIMATED COVARIANCE MATRIX FOR THE LATENT VARIABLES
              PERP_15       GENDER
              ________      ________
 PERP_15        0.573
 GENDER        -0.083         0.250


           S.E. FOR ESTIMATED COVARIANCE MATRIX FOR THE LATENT VARIABLES
              I_PRO         I_PEER        I_PERP        L_PRO_11      L_PRO_13
              ________      ________      ________      ________      ________
 I_PRO          0.021
 I_PEER         0.017         0.016
 I_PERP         0.014         0.013         0.023
 L_PRO_11       0.000         0.000         0.000         0.023
 L_PRO_13       0.000         0.000         0.000         0.022         0.025
 L_PRO_15       0.000         0.000         0.000         0.008         0.023
 L_PEER_1       0.000         0.000         0.000         0.018         0.018
 L_PEER_1       0.000         0.000         0.000         0.020         0.020
 L_PEER_1       0.000         0.000         0.000         0.021         0.021
 L_PERP_1       0.000         0.000         0.000         0.016         0.019
 L_PERP_1       0.000         0.000         0.000         0.019         0.020
 L_PERP_1       0.000         0.000         0.000         0.006         0.020
 PRO_11         0.021         0.017         0.014         0.023         0.022
 PRO_13         0.021         0.017         0.014         0.022         0.025
 PRO_15         0.021         0.017         0.014         0.008         0.023
 PEER_11        0.017         0.016         0.013         0.018         0.018
 PEER_13        0.017         0.016         0.013         0.020         0.020
 PEER_15        0.017         0.016         0.013         0.021         0.021
 PERP_11        0.014         0.013         0.023         0.016         0.019
 PERP_13        0.014         0.013         0.023         0.019         0.020
 PERP_15        0.014         0.013         0.023         0.006         0.020
 GENDER         0.006         0.006         0.007         0.000         0.000


           S.E. FOR ESTIMATED COVARIANCE MATRIX FOR THE LATENT VARIABLES
              L_PRO_15      L_PEER_1      L_PEER_1      L_PEER_1      L_PERP_1
              ________      ________      ________      ________      ________
 L_PRO_15       0.022
 L_PEER_1       0.007         0.022
 L_PEER_1       0.019         0.020         0.023
 L_PEER_1       0.019         0.009         0.019         0.021
 L_PERP_1       0.006         0.015         0.017         0.005         0.033
 L_PERP_1       0.018         0.018         0.018         0.015         0.025
 L_PERP_1       0.017         0.006         0.019         0.016         0.007
 PRO_11         0.008         0.018         0.020         0.021         0.016
 PRO_13         0.023         0.018         0.020         0.021         0.019
 PRO_15         0.022         0.007         0.019         0.019         0.006
 PEER_11        0.007         0.022         0.020         0.009         0.015
 PEER_13        0.019         0.020         0.023         0.019         0.017
 PEER_15        0.019         0.009         0.019         0.021         0.005
 PERP_11        0.006         0.015         0.017         0.005         0.033
 PERP_13        0.018         0.018         0.018         0.015         0.025
 PERP_15        0.017         0.006         0.019         0.016         0.007
 GENDER         0.000         0.000         0.000         0.000         0.000


           S.E. FOR ESTIMATED COVARIANCE MATRIX FOR THE LATENT VARIABLES
              L_PERP_1      L_PERP_1      PRO_11        PRO_13        PRO_15
              ________      ________      ________      ________      ________
 L_PERP_1       0.038
 L_PERP_1       0.027         0.039
 PRO_11         0.019         0.006         0.019
 PRO_13         0.020         0.020         0.016         0.017
 PRO_15         0.018         0.017         0.015         0.014         0.016
 PEER_11        0.018         0.006         0.012         0.014         0.012
 PEER_13        0.018         0.019         0.013         0.013         0.011
 PEER_15        0.015         0.016         0.013         0.012         0.010
 PERP_11        0.025         0.007         0.013         0.014         0.011
 PERP_13        0.038         0.027         0.016         0.016         0.014
 PERP_15        0.027         0.039         0.011         0.015         0.014
 GENDER         0.000         0.000         0.006         0.006         0.006


           S.E. FOR ESTIMATED COVARIANCE MATRIX FOR THE LATENT VARIABLES
              PEER_11       PEER_13       PEER_15       PERP_11       PERP_13
              ________      ________      ________      ________      ________
 PEER_11        0.017
 PEER_13        0.013         0.017
 PEER_15        0.012         0.011         0.015
 PERP_11        0.012         0.012         0.010         0.033
 PERP_13        0.015         0.014         0.012         0.020         0.034
 PERP_15        0.009         0.014         0.013         0.019         0.020
 GENDER         0.006         0.006         0.006         0.007         0.007


           S.E. FOR ESTIMATED COVARIANCE MATRIX FOR THE LATENT VARIABLES
              PERP_15       GENDER
              ________      ________
 PERP_15        0.035
 GENDER         0.007         0.000


           EST./S.E. FOR ESTIMATED COVARIANCE MATRIX FOR THE LATENT VARIABLES
              I_PRO         I_PEER        I_PERP        L_PRO_11      L_PRO_13
              ________      ________      ________      ________      ________
 I_PRO          7.102
 I_PEER         0.276         2.116
 I_PERP        -4.214        -1.893         6.587
 L_PRO_11       0.000         0.000         0.000        13.887
 L_PRO_13       0.000         0.000         0.000         2.001        12.157
 L_PRO_15       0.000         0.000         0.000         1.452         3.785
 L_PEER_1       0.000         0.000         0.000         4.550         1.007
 L_PEER_1       0.000         0.000         0.000         1.616         3.423
 L_PEER_1       0.000         0.000         0.000         1.245         1.480
 L_PERP_1       0.000         0.000         0.000        -2.930         0.419
 L_PERP_1       0.000         0.000         0.000        -0.558        -2.125
 L_PERP_1       0.000         0.000         0.000        -1.161        -1.668
 PRO_11         7.102         0.276        -4.214        13.887         2.001
 PRO_13         7.102         0.276        -4.214         2.001        12.157
 PRO_15         7.102         0.276        -4.214         1.452         3.785
 PEER_11        0.276         2.116        -1.893         4.550         1.007
 PEER_13        0.276         2.116        -1.893         1.616         3.423
 PEER_15        0.276         2.116        -1.893         1.245         1.480
 PERP_11       -4.214        -1.893         6.587        -2.930         0.419
 PERP_13       -4.214        -1.893         6.587        -0.558        -2.125
 PERP_15       -4.214        -1.893         6.587        -1.161        -1.668
 GENDER        15.877        -0.837       -11.926         0.000         0.000


           EST./S.E. FOR ESTIMATED COVARIANCE MATRIX FOR THE LATENT VARIABLES
              L_PRO_15      L_PEER_1      L_PEER_1      L_PEER_1      L_PERP_1
              ________      ________      ________      ________      ________
 L_PRO_15      11.979
 L_PEER_1       0.590        14.798
 L_PEER_1       0.611         2.393        15.124
 L_PEER_1       2.851         1.565         3.706        15.339
 L_PERP_1       0.520        -4.176        -1.079        -0.948         8.733
 L_PERP_1      -0.264        -1.520        -3.495        -0.129         1.066
 L_PERP_1      -2.164        -1.681        -2.317        -2.000         0.944
 PRO_11         1.452         4.550         1.616         1.245        -2.930
 PRO_13         3.785         1.007         3.423         1.480         0.419
 PRO_15        11.979         0.590         0.611         2.851         0.520
 PEER_11        0.590        14.798         2.393         1.565        -4.176
 PEER_13        0.611         2.393        15.124         3.706        -1.079
 PEER_15        2.851         1.565         3.706        15.339        -0.948
 PERP_11        0.520        -4.176        -1.079        -0.948         8.733
 PERP_13       -0.264        -1.520        -3.495        -0.129         1.066
 PERP_15       -2.164        -1.681        -2.317        -2.000         0.944
 GENDER         0.000         0.000         0.000         0.000         0.000


           EST./S.E. FOR ESTIMATED COVARIANCE MATRIX FOR THE LATENT VARIABLES
              L_PERP_1      L_PERP_1      PRO_11        PRO_13        PRO_15
              ________      ________      ________      ________      ________
 L_PERP_1      11.457
 L_PERP_1       3.493        10.865
 PRO_11        -0.558        -1.161        23.643
 PRO_13        -2.125        -1.668        11.989        26.404
 PRO_15        -0.264        -2.164        10.597        16.799        25.996
 PEER_11       -1.520        -1.681         6.989         1.709         0.697
 PEER_13       -3.495        -2.317         2.905         5.879         1.487
 PEER_15       -0.129        -2.000         2.385         2.902         5.715
 PERP_11        1.066         0.944        -8.010        -3.671        -5.127
 PERP_13       11.457         3.493        -4.378        -6.425        -4.757
 PERP_15        3.493        10.865        -6.116        -6.360        -7.093
 GENDER         0.000         0.000        15.877        15.877        15.877


           EST./S.E. FOR ESTIMATED COVARIANCE MATRIX FOR THE LATENT VARIABLES
              PEER_11       PEER_13       PEER_15       PERP_11       PERP_13
              ________      ________      ________      ________      ________
 PEER_11       21.195
 PEER_13        6.394        22.816
 PEER_15        4.099         9.097        23.994
 PERP_11       -7.523        -3.424        -2.873        13.241
 PERP_13       -3.557        -6.365        -2.211         8.766        17.071
 PERP_15       -3.729        -4.912        -4.266         8.222        12.083
 GENDER        -0.837        -0.837        -0.837       -11.926       -11.926


           EST./S.E. FOR ESTIMATED COVARIANCE MATRIX FOR THE LATENT VARIABLES
              PERP_15       GENDER
              ________      ________
 PERP_15       16.198
 GENDER       -11.926       645.113


           TWO-TAILED P-VALUE FOR ESTIMATED COVARIANCE MATRIX FOR THE LATENT VARIABLES
              I_PRO         I_PEER        I_PERP        L_PRO_11      L_PRO_13
              ________      ________      ________      ________      ________
 I_PRO          0.000
 I_PEER         0.783         0.034
 I_PERP         0.000         0.058         0.000
 L_PRO_11       1.000         1.000         1.000         0.000
 L_PRO_13       1.000         1.000         1.000         0.045         0.000
 L_PRO_15       1.000         1.000         1.000         0.147         0.000
 L_PEER_1       1.000         1.000         1.000         0.000         0.314
 L_PEER_1       1.000         1.000         1.000         0.106         0.001
 L_PEER_1       1.000         1.000         1.000         0.213         0.139
 L_PERP_1       1.000         1.000         1.000         0.003         0.675
 L_PERP_1       1.000         1.000         1.000         0.577         0.034
 L_PERP_1       1.000         1.000         1.000         0.246         0.095
 PRO_11         0.000         0.783         0.000         0.000         0.045
 PRO_13         0.000         0.783         0.000         0.045         0.000
 PRO_15         0.000         0.783         0.000         0.147         0.000
 PEER_11        0.783         0.034         0.058         0.000         0.314
 PEER_13        0.783         0.034         0.058         0.106         0.001
 PEER_15        0.783         0.034         0.058         0.213         0.139
 PERP_11        0.000         0.058         0.000         0.003         0.675
 PERP_13        0.000         0.058         0.000         0.577         0.034
 PERP_15        0.000         0.058         0.000         0.246         0.095
 GENDER         0.000         0.403         0.000         1.000         1.000


           TWO-TAILED P-VALUE FOR ESTIMATED COVARIANCE MATRIX FOR THE LATENT VARIABLES
              L_PRO_15      L_PEER_1      L_PEER_1      L_PEER_1      L_PERP_1
              ________      ________      ________      ________      ________
 L_PRO_15       0.000
 L_PEER_1       0.555         0.000
 L_PEER_1       0.541         0.017         0.000
 L_PEER_1       0.004         0.118         0.000         0.000
 L_PERP_1       0.603         0.000         0.280         0.343         0.000
 L_PERP_1       0.792         0.129         0.000         0.897         0.286
 L_PERP_1       0.030         0.093         0.021         0.046         0.345
 PRO_11         0.147         0.000         0.106         0.213         0.003
 PRO_13         0.000         0.314         0.001         0.139         0.675
 PRO_15         0.000         0.555         0.541         0.004         0.603
 PEER_11        0.555         0.000         0.017         0.118         0.000
 PEER_13        0.541         0.017         0.000         0.000         0.280
 PEER_15        0.004         0.118         0.000         0.000         0.343
 PERP_11        0.603         0.000         0.280         0.343         0.000
 PERP_13        0.792         0.129         0.000         0.897         0.286
 PERP_15        0.030         0.093         0.021         0.046         0.345
 GENDER         1.000         1.000         1.000         1.000         1.000


           TWO-TAILED P-VALUE FOR ESTIMATED COVARIANCE MATRIX FOR THE LATENT VARIABLES
              L_PERP_1      L_PERP_1      PRO_11        PRO_13        PRO_15
              ________      ________      ________      ________      ________
 L_PERP_1       0.000
 L_PERP_1       0.000         0.000
 PRO_11         0.577         0.246         0.000
 PRO_13         0.034         0.095         0.000         0.000
 PRO_15         0.792         0.030         0.000         0.000         0.000
 PEER_11        0.129         0.093         0.000         0.088         0.486
 PEER_13        0.000         0.021         0.004         0.000         0.137
 PEER_15        0.897         0.046         0.017         0.004         0.000
 PERP_11        0.286         0.345         0.000         0.000         0.000
 PERP_13        0.000         0.000         0.000         0.000         0.000
 PERP_15        0.000         0.000         0.000         0.000         0.000
 GENDER         1.000         1.000         0.000         0.000         0.000


           TWO-TAILED P-VALUE FOR ESTIMATED COVARIANCE MATRIX FOR THE LATENT VARIABLES
              PEER_11       PEER_13       PEER_15       PERP_11       PERP_13
              ________      ________      ________      ________      ________
 PEER_11        0.000
 PEER_13        0.000         0.000
 PEER_15        0.000         0.000         0.000
 PERP_11        0.000         0.001         0.004         0.000
 PERP_13        0.000         0.000         0.027         0.000         0.000
 PERP_15        0.000         0.000         0.000         0.000         0.000
 GENDER         0.403         0.403         0.403         0.000         0.000


           TWO-TAILED P-VALUE FOR ESTIMATED COVARIANCE MATRIX FOR THE LATENT VARIABLES
              PERP_15       GENDER
              ________      ________
 PERP_15        0.000
 GENDER         0.000         0.000


           ESTIMATED CORRELATION MATRIX FOR THE LATENT VARIABLES
              I_PRO         I_PEER        I_PERP        L_PRO_11      L_PRO_13
              ________      ________      ________      ________      ________
 I_PRO          1.000
 I_PEER         0.065         1.000
 I_PERP        -0.404        -0.333         1.000
 L_PRO_11       0.000         0.000         0.000         1.000
 L_PRO_13       0.000         0.000         0.000         0.145         1.000
 L_PRO_15       0.000         0.000         0.000         0.043         0.309
 L_PEER_1       0.000         0.000         0.000         0.251         0.059
 L_PEER_1       0.000         0.000         0.000         0.100         0.214
 L_PEER_1       0.000         0.000         0.000         0.080         0.098
 L_PERP_1       0.000         0.000         0.000        -0.158         0.026
 L_PERP_1       0.000         0.000         0.000        -0.029        -0.115
 L_PERP_1       0.000         0.000         0.000        -0.021        -0.092
 PRO_11         0.565         0.037        -0.228         0.825         0.119
 PRO_13         0.570         0.037        -0.231         0.119         0.821
 PRO_15         0.602         0.039        -0.243         0.034         0.247
 PEER_11        0.020         0.308        -0.102         0.239         0.056
 PEER_13        0.020         0.301        -0.100         0.096         0.204
 PEER_15        0.020         0.309        -0.103         0.076         0.093
 PERP_11       -0.237        -0.195         0.586        -0.128         0.021
 PERP_13       -0.205        -0.169         0.508        -0.025        -0.099
 PERP_15       -0.208        -0.171         0.513        -0.018        -0.079
 GENDER         0.533        -0.051        -0.425         0.000         0.000


           ESTIMATED CORRELATION MATRIX FOR THE LATENT VARIABLES
              L_PRO_15      L_PEER_1      L_PEER_1      L_PEER_1      L_PERP_1
              ________      ________      ________      ________      ________
 L_PRO_15       1.000
 L_PEER_1       0.014         1.000
 L_PEER_1       0.039         0.140         1.000
 L_PEER_1       0.187         0.042         0.208         1.000
 L_PERP_1       0.011        -0.206        -0.058        -0.016         1.000
 L_PERP_1      -0.014        -0.074        -0.162        -0.005         0.076
 L_PERP_1      -0.111        -0.028        -0.115        -0.086         0.018
 PRO_11         0.035         0.207         0.083         0.066        -0.130
 PRO_13         0.254         0.048         0.176         0.081         0.022
 PRO_15         0.799         0.011         0.031         0.150         0.009
 PEER_11        0.013         0.952         0.133         0.040        -0.196
 PEER_13        0.037         0.134         0.954         0.198        -0.056
 PEER_15        0.178         0.040         0.198         0.951        -0.015
 PERP_11        0.009        -0.167        -0.047        -0.013         0.810
 PERP_13       -0.012        -0.063        -0.140        -0.004         0.065
 PERP_15       -0.096        -0.024        -0.099        -0.074         0.016
 GENDER         0.000         0.000         0.000         0.000         0.000


           ESTIMATED CORRELATION MATRIX FOR THE LATENT VARIABLES
              L_PERP_1      L_PERP_1      PRO_11        PRO_13        PRO_15
              ________      ________      ________      ________      ________
 L_PERP_1       1.000
 L_PERP_1       0.221         1.000
 PRO_11        -0.024        -0.017         1.000
 PRO_13        -0.094        -0.075         0.420         1.000
 PRO_15        -0.011        -0.089         0.368         0.546         1.000
 PEER_11       -0.070        -0.027         0.208         0.057         0.022
 PEER_13       -0.155        -0.109         0.090         0.179         0.041
 PEER_15       -0.005        -0.082         0.074         0.088         0.154
 PERP_11        0.061         0.015        -0.239        -0.118        -0.135
 PERP_13        0.861         0.191        -0.137        -0.198        -0.133
 PERP_15        0.190         0.858        -0.132        -0.183        -0.201
 GENDER         0.000         0.000         0.301         0.304         0.321


           ESTIMATED CORRELATION MATRIX FOR THE LATENT VARIABLES
              PEER_11       PEER_13       PEER_15       PERP_11       PERP_13
              ________      ________      ________      ________      ________
 PEER_11        1.000
 PEER_13        0.220         1.000
 PEER_15        0.133         0.282         1.000
 PERP_11       -0.219        -0.104        -0.073         1.000
 PERP_13       -0.112        -0.184        -0.056         0.350         1.000
 PERP_15       -0.075        -0.145        -0.123         0.313         0.424
 GENDER        -0.016        -0.015        -0.016        -0.249        -0.216


           ESTIMATED CORRELATION MATRIX FOR THE LATENT VARIABLES
              PERP_15       GENDER
              ________      ________
 PERP_15        1.000
 GENDER        -0.218         1.000


           S.E. FOR ESTIMATED CORRELATION MATRIX FOR THE LATENT VARIABLES
              I_PRO         I_PEER        I_PERP        L_PRO_11      L_PRO_13
              ________      ________      ________      ________      ________
 I_PRO          0.000
 I_PEER         0.228         0.000
 I_PERP         0.096         0.164         0.000
 L_PRO_11       0.000         0.000         0.000         0.000
 L_PRO_13       0.000         0.000         0.000         0.065         0.000
 L_PRO_15       0.000         0.000         0.000         0.027         0.061
 L_PEER_1       0.000         0.000         0.000         0.051         0.057
 L_PEER_1       0.000         0.000         0.000         0.060         0.058
 L_PEER_1       0.000         0.000         0.000         0.063         0.064
 L_PERP_1       0.000         0.000         0.000         0.053         0.063
 L_PERP_1       0.000         0.000         0.000         0.052         0.053
 L_PERP_1       0.000         0.000         0.000         0.017         0.054
 PRO_11         0.037         0.129         0.055         0.025         0.056
 PRO_13         0.040         0.131         0.055         0.056         0.028
 PRO_15         0.040         0.138         0.058         0.023         0.057
 PEER_11        0.072         0.072         0.053         0.051         0.055
 PEER_13        0.071         0.071         0.051         0.058         0.057
 PEER_15        0.073         0.073         0.052         0.061         0.062
 PERP_11        0.054         0.099         0.042         0.043         0.051
 PERP_13        0.048         0.086         0.039         0.045         0.046
 PERP_15        0.049         0.087         0.040         0.015         0.047
 GENDER         0.043         0.063         0.040         0.000         0.000


           S.E. FOR ESTIMATED CORRELATION MATRIX FOR THE LATENT VARIABLES
              L_PRO_15      L_PEER_1      L_PEER_1      L_PEER_1      L_PERP_1
              ________      ________      ________      ________      ________
 L_PRO_15       0.000
 L_PEER_1       0.023         0.000
 L_PEER_1       0.063         0.053         0.000
 L_PEER_1       0.062         0.025         0.048         0.000
 L_PERP_1       0.022         0.045         0.053         0.017         0.000
 L_PERP_1       0.052         0.048         0.044         0.039         0.067
 L_PERP_1       0.050         0.016         0.047         0.042         0.018
 PRO_11         0.023         0.043         0.051         0.052         0.044
 PRO_13         0.057         0.047         0.049         0.054         0.052
 PRO_15         0.030         0.018         0.050         0.051         0.017
 PEER_11        0.022         0.023         0.053         0.025         0.044
 PEER_13        0.060         0.053         0.023         0.049         0.051
 PEER_15        0.060         0.025         0.049         0.024         0.016
 PERP_11        0.018         0.038         0.044         0.014         0.030
 PERP_13        0.045         0.041         0.039         0.034         0.059
 PERP_15        0.043         0.014         0.041         0.036         0.016
 GENDER         0.000         0.000         0.000         0.000         0.000


           S.E. FOR ESTIMATED CORRELATION MATRIX FOR THE LATENT VARIABLES
              L_PERP_1      L_PERP_1      PRO_11        PRO_13        PRO_15
              ________      ________      ________      ________      ________
 L_PERP_1       0.000
 L_PERP_1       0.053         0.000
 PRO_11         0.043         0.015         0.000
 PRO_13         0.043         0.045         0.029         0.000
 PRO_15         0.042         0.041         0.030         0.023         0.000
 PEER_11        0.045         0.016         0.029         0.033         0.032
 PEER_13        0.043         0.046         0.031         0.029         0.028
 PEER_15        0.037         0.040         0.031         0.030         0.026
 PERP_11        0.056         0.015         0.028         0.031         0.025
 PERP_13        0.023         0.049         0.031         0.029         0.027
 PERP_15        0.049         0.024         0.022         0.028         0.027
 GENDER         0.000         0.000         0.018         0.019         0.019


           S.E. FOR ESTIMATED CORRELATION MATRIX FOR THE LATENT VARIABLES
              PEER_11       PEER_13       PEER_15       PERP_11       PERP_13
              ________      ________      ________      ________      ________
 PEER_11        0.000
 PEER_13        0.033         0.000
 PEER_15        0.032         0.029         0.000
 PERP_11        0.027         0.030         0.025         0.000
 PERP_13        0.031         0.028         0.026         0.033         0.000
 PERP_15        0.020         0.028         0.028         0.034         0.028
 GENDER         0.019         0.018         0.019         0.019         0.017


           S.E. FOR ESTIMATED CORRELATION MATRIX FOR THE LATENT VARIABLES
              PERP_15       GENDER
              ________      ________
 PERP_15        0.000
 GENDER         0.019         0.000


           EST./S.E. FOR ESTIMATED CORRELATION MATRIX FOR THE LATENT VARIABLES
              I_PRO         I_PEER        I_PERP        L_PRO_11      L_PRO_13
              ________      ________      ________      ________      ________
 I_PRO        999.000
 I_PEER         0.285       999.000
 I_PERP        -4.223        -2.033       999.000
 L_PRO_11       0.000         0.000         0.000       999.000
 L_PRO_13       0.000         0.000         0.000         2.238       999.000
 L_PRO_15       0.000         0.000         0.000         1.574         5.050
 L_PEER_1       0.000         0.000         0.000         4.933         1.027
 L_PEER_1       0.000         0.000         0.000         1.659         3.702
 L_PEER_1       0.000         0.000         0.000         1.270         1.526
 L_PERP_1       0.000         0.000         0.000        -2.962         0.418
 L_PERP_1       0.000         0.000         0.000        -0.560        -2.182
 L_PERP_1       0.000         0.000         0.000        -1.181        -1.686
 PRO_11        15.237         0.284        -4.144        32.557         2.126
 PRO_13        14.190         0.284        -4.161         2.118        29.421
 PRO_15        14.959         0.284        -4.208         1.503         4.348
 PEER_11        0.277         4.260        -1.947         4.726         1.018
 PEER_13        0.277         4.230        -1.954         1.637         3.583
 PEER_15        0.277         4.246        -1.965         1.256         1.503
 PERP_11       -4.385        -1.972        13.904        -2.960         0.418
 PERP_13       -4.283        -1.972        13.050        -0.559        -2.173
 PERP_15       -4.279        -1.964        12.977        -1.179        -1.691
 GENDER        12.411        -0.807       -10.641         0.000         0.000


           EST./S.E. FOR ESTIMATED CORRELATION MATRIX FOR THE LATENT VARIABLES
              L_PRO_15      L_PEER_1      L_PEER_1      L_PEER_1      L_PERP_1
              ________      ________      ________      ________      ________
 L_PRO_15     999.000
 L_PEER_1       0.597       999.000
 L_PEER_1       0.619         2.642       999.000
 L_PEER_1       3.039         1.658         4.380       999.000
 L_PERP_1       0.521        -4.577        -1.095        -0.957       999.000
 L_PERP_1      -0.264        -1.548        -3.676        -0.129         1.128
 L_PERP_1      -2.207        -1.744        -2.421        -2.071         0.988
 PRO_11         1.514         4.769         1.640         1.260        -2.940
 PRO_13         4.417         1.018         3.595         1.506         0.419
 PRO_15        26.363         0.593         0.615         2.960         0.522
 PEER_11        0.594        40.757         2.520         1.612        -4.498
 PEER_13        0.616         2.525        42.370         4.060        -1.090
 PEER_15        2.946         1.612         4.040        40.195        -0.949
 PERP_11        0.520        -4.362        -1.087        -0.955        26.594
 PERP_13       -0.264        -1.534        -3.613        -0.129         1.105
 PERP_15       -2.209        -1.719        -2.385        -2.047         0.971
 GENDER         0.000         0.000         0.000         0.000         0.000


           EST./S.E. FOR ESTIMATED CORRELATION MATRIX FOR THE LATENT VARIABLES
              L_PERP_1      L_PERP_1      PRO_11        PRO_13        PRO_15
              ________      ________      ________      ________      ________
 L_PERP_1     999.000
 L_PERP_1       4.213       999.000
 PRO_11        -0.559        -1.167       999.000
 PRO_13        -2.170        -1.668        14.515       999.000
 PRO_15        -0.264        -2.181        12.422        23.898       999.000
 PEER_11       -1.542        -1.716         7.224         1.721         0.698
 PEER_13       -3.621        -2.387         2.926         6.170         1.488
 PEER_15       -0.129        -2.047         2.399         2.928         5.844
 PERP_11        1.095         0.962        -8.405        -3.796        -5.406
 PERP_13       37.530         3.890        -4.445        -6.898        -4.848
 PERP_15        3.903        36.261        -6.111        -6.465        -7.487
 GENDER         0.000         0.000        16.787        16.179        16.941


           EST./S.E. FOR ESTIMATED CORRELATION MATRIX FOR THE LATENT VARIABLES
              PEER_11       PEER_13       PEER_15       PERP_11       PERP_13
              ________      ________      ________      ________      ________
 PEER_11      999.000
 PEER_13        6.715       999.000
 PEER_15        4.188         9.800       999.000
 PERP_11       -7.976        -3.470        -2.912       999.000
 PERP_13       -3.604        -6.698        -2.206        10.559       999.000
 PERP_15       -3.710        -5.105        -4.439         9.211        15.363
 GENDER        -0.836        -0.838        -0.836       -12.915       -12.484


           EST./S.E. FOR ESTIMATED CORRELATION MATRIX FOR THE LATENT VARIABLES
              PERP_15       GENDER
              ________      ________
 PERP_15      999.000
 GENDER       -11.748       999.000


           TWO-TAILED P-VALUE FOR ESTIMATED CORRELATION MATRIX FOR THE LATENT VARIABLES
              I_PRO         I_PEER        I_PERP        L_PRO_11      L_PRO_13
              ________      ________      ________      ________      ________
 I_PRO          0.000
 I_PEER         0.775         0.000
 I_PERP         0.000         0.042         0.000
 L_PRO_11       1.000         1.000         1.000         0.000
 L_PRO_13       1.000         1.000         1.000         0.025         0.000
 L_PRO_15       1.000         1.000         1.000         0.115         0.000
 L_PEER_1       1.000         1.000         1.000         0.000         0.305
 L_PEER_1       1.000         1.000         1.000         0.097         0.000
 L_PEER_1       1.000         1.000         1.000         0.204         0.127
 L_PERP_1       1.000         1.000         1.000         0.003         0.676
 L_PERP_1       1.000         1.000         1.000         0.575         0.029
 L_PERP_1       1.000         1.000         1.000         0.238         0.092
 PRO_11         0.000         0.776         0.000         0.000         0.033
 PRO_13         0.000         0.777         0.000         0.034         0.000
 PRO_15         0.000         0.777         0.000         0.133         0.000
 PEER_11        0.782         0.000         0.051         0.000         0.309
 PEER_13        0.782         0.000         0.051         0.102         0.000
 PEER_15        0.782         0.000         0.049         0.209         0.133
 PERP_11        0.000         0.049         0.000         0.003         0.676
 PERP_13        0.000         0.049         0.000         0.576         0.030
 PERP_15        0.000         0.049         0.000         0.239         0.091
 GENDER         0.000         0.420         0.000         1.000         1.000


           TWO-TAILED P-VALUE FOR ESTIMATED CORRELATION MATRIX FOR THE LATENT VARIABLES
              L_PRO_15      L_PEER_1      L_PEER_1      L_PEER_1      L_PERP_1
              ________      ________      ________      ________      ________
 L_PRO_15       0.000
 L_PEER_1       0.550         0.000
 L_PEER_1       0.536         0.008         0.000
 L_PEER_1       0.002         0.097         0.000         0.000
 L_PERP_1       0.602         0.000         0.273         0.339         0.000
 L_PERP_1       0.792         0.122         0.000         0.897         0.259
 L_PERP_1       0.027         0.081         0.015         0.038         0.323
 PRO_11         0.130         0.000         0.101         0.208         0.003
 PRO_13         0.000         0.309         0.000         0.132         0.675
 PRO_15         0.000         0.553         0.538         0.003         0.602
 PEER_11        0.552         0.000         0.012         0.107         0.000
 PEER_13        0.538         0.012         0.000         0.000         0.276
 PEER_15        0.003         0.107         0.000         0.000         0.343
 PERP_11        0.603         0.000         0.277         0.339         0.000
 PERP_13        0.792         0.125         0.000         0.897         0.269
 PERP_15        0.027         0.086         0.017         0.041         0.332
 GENDER         1.000         1.000         1.000         1.000         1.000


           TWO-TAILED P-VALUE FOR ESTIMATED CORRELATION MATRIX FOR THE LATENT VARIABLES
              L_PERP_1      L_PERP_1      PRO_11        PRO_13        PRO_15
              ________      ________      ________      ________      ________
 L_PERP_1       0.000
 L_PERP_1       0.000         0.000
 PRO_11         0.576         0.243         0.000
 PRO_13         0.030         0.095         0.000         0.000
 PRO_15         0.792         0.029         0.000         0.000         0.000
 PEER_11        0.123         0.086         0.000         0.085         0.485
 PEER_13        0.000         0.017         0.003         0.000         0.137
 PEER_15        0.897         0.041         0.016         0.003         0.000
 PERP_11        0.274         0.336         0.000         0.000         0.000
 PERP_13        0.000         0.000         0.000         0.000         0.000
 PERP_15        0.000         0.000         0.000         0.000         0.000
 GENDER         1.000         1.000         0.000         0.000         0.000


           TWO-TAILED P-VALUE FOR ESTIMATED CORRELATION MATRIX FOR THE LATENT VARIABLES
              PEER_11       PEER_13       PEER_15       PERP_11       PERP_13
              ________      ________      ________      ________      ________
 PEER_11        0.000
 PEER_13        0.000         0.000
 PEER_15        0.000         0.000         0.000
 PERP_11        0.000         0.001         0.004         0.000
 PERP_13        0.000         0.000         0.027         0.000         0.000
 PERP_15        0.000         0.000         0.000         0.000         0.000
 GENDER         0.403         0.402         0.403         0.000         0.000


           TWO-TAILED P-VALUE FOR ESTIMATED CORRELATION MATRIX FOR THE LATENT VARIABLES
              PERP_15       GENDER
              ________      ________
 PERP_15        0.000
 GENDER         0.000         0.000


DIAGRAM INFORMATION

  Use View Diagram under the Diagram menu in the Mplus Editor to view the diagram.
  If running Mplus from the Mplus Diagrammer, the diagram opens automatically.

  Diagram output
    g:\my drive\university\phd\projects\z-proso\special issue\final r&r\ri-clpm_self-report_r&r - bullying.dgm

     Beginning Time:  18:11:53
        Ending Time:  18:11:54
       Elapsed Time:  00:00:01


MUTHEN & MUTHEN
3463 Stoner Ave.
Los Angeles, CA  90066

Tel: (310) 391-9971
Fax: (310) 391-8971
Web: www.StatModel.com
Support: Support@StatModel.com

Copyright (c) 1998-2022 Muthen & Muthen
