# Supplementary material for: Does Prosociality in Early-to Mid-Adolescence Protect Against Later Development of Antisocial Behaviours?
Source: J Early Adolesc. 2023 Nov 13;44(9):1124–53. doi: 10.1177/02724316231210254 (PMC11446672; doi:10.1177/02724316231210254)
Supplement: Supplemental Material - Does Prosociality in Early-to Mid-Adolescence Protect Against Later Development of Antisocial Behaviours? [file sj-zip-1-jea-10.1177_02724316231210254.zip › Appendix A ri-clpm_teacher-report_r&r - aggression.out]

Mplus VERSION 8.8
MUTHEN & MUTHEN
11/08/2022   6:09 PM

INPUT INSTRUCTIONS

  TITLE: CLPM dual path

  DATA:
    FILE IS "data_t_NACD.dat";


  VARIABLE:

    NAMES ARE KEY PRO_11 PRO_13 PRO_15 PRO_17 Agg_11 Agg_13 Agg_15 Agg_17
                      NAC_11  NAC_13  NAC_15  NAC_17
                    PEER_11 PEER_13 PEER_15 PEER_17
                    VICT_11 VICT_13 VICT_15 VICT_17
                    PERP_11 PERP_13 PERP_15 PERP_17 GENDER;

    USEVARIABLES ARE PRO_11 PRO_13 PRO_15 Agg_11 Agg_13 Agg_15
                     PEER_11 PEER_13 PEER_15
                     GENDER;


    MISSING ARE ALL (-999);

  ANALYSIS:
      !BOOTSTRAP=1000;
      ESTIMATOR=MLR;
      ITERATIONS=20000;
      model=nocovariances;

  MODEL:
      !LGC part
      i_PRO BY PRO_11@1 PRO_13@1 PRO_15@1;
      i_AGG BY AGG_11@1 AGG_13@1 AGG_15@1;
      i_PEER BY PEER_11@1 PEER_13@1 PEER_15@1;


      !Create within-person centered variables
      L_PRO_11 by PRO_11@1;
      L_PRO_13 by PRO_13@1;
      L_PRO_15 by PRO_15@1;
      L_AGG_11 by AGG_11@1;
      L_AGG_13 by AGG_13@1;
      L_AGG_15 by AGG_15@1;
      L_PEER_11 by PEER_11@1;
      L_PEER_13 by PEER_13@1;
      L_PEER_15 by PEER_15@1;


      !Constrain the measurement error variances to zero
      PRO_11-PEER_15@0;

      !Estimate the lagged effects between
      !the within-person centered variables
      L_PRO_15 ON L_PRO_13 L_AGG_13 L_PEER_13;
      L_AGG_15 ON L_PRO_13 L_AGG_13 L_PEER_13 L_PRO_11;
      L_PEER_15 ON L_PRO_13 L_AGG_13 L_PEER_13;


      L_PRO_13 ON L_PRO_11 L_AGG_11 L_PEER_11;
      L_AGG_13 ON L_PRO_11 L_AGG_11 L_PEER_11;
      L_PEER_13 ON L_PRO_11 L_AGG_11 L_PEER_11;

      !Estimate the covariance between the random intercepts
      i_PRO with i_AGG;
      i_PRO with i_PEER;
      i_AGG with i_PEER;

      !Regress Intercept on Gender
      i_PRO on GENDER;
      i_AGG on GENDER;
      i_PEER on GENDER;


      !Estimate the covariance between the within-person
      !components at the first wave
      L_PRO_11 with L_AGG_11;
      L_PRO_11 with L_PEER_11;
      L_AGG_11 with L_PEER_11;


      !Estimate the covariances between the residuals of
      !the within-person components (the innovations)

      L_PRO_15 with L_AGG_15;
      L_PRO_15 with L_PEER_15;
      L_AGG_15 with L_PEER_15;

      L_PRO_13 with L_AGG_13;
      L_PRO_13 with L_PEER_13;
      L_AGG_13 with L_PEER_13;

  model indirect:
      L_AGG_15 IND L_PEER_13 L_PRO_11;

  OUTPUT: Stand MOD(ALL) TECH4;


*** WARNING
  Data set contains cases with missing on all variables except
  x-variables.  These cases were not included in the analysis.
  Number of cases with missing on all variables except x-variables:  149
   1 WARNING(S) FOUND IN THE INPUT INSTRUCTIONS


CLPM dual path

SUMMARY OF ANALYSIS

Number of groups                                                 1
Number of observations                                        1526

Number of dependent variables                                    9
Number of independent variables                                  1
Number of continuous latent variables                           12

Observed dependent variables

  Continuous
   PRO_11      PRO_13      PRO_15      AGG_11      AGG_13      AGG_15
   PEER_11     PEER_13     PEER_15

Observed independent variables
   GENDER

Continuous latent variables
   I_PRO       I_AGG       I_PEER      L_PRO_11    L_PRO_13    L_PRO_15
   L_AGG_11    L_AGG_13    L_AGG_15    L_PEER_1    L_PEER_1    L_PEER_1


Estimator                                                      MLR
Information matrix                                        OBSERVED
Maximum number of iterations                                 20000
Convergence criterion                                    0.500D-04
Maximum number of steepest descent iterations                   20
Maximum number of iterations for H1                           2000
Convergence criterion for H1                             0.100D-03

Input data file(s)
  data_t_NACD.dat

Input data format  FREE


SUMMARY OF DATA

     Number of missing data patterns            84


COVARIANCE COVERAGE OF DATA

Minimum covariance coverage value   0.100


     PROPORTION OF DATA PRESENT


           Covariance Coverage
              PRO_11        PRO_13        PRO_15        AGG_11        AGG_13
              ________      ________      ________      ________      ________
 PRO_11         0.674
 PRO_13         0.498         0.740
 PRO_15         0.501         0.617         0.754
 AGG_11         0.663         0.500         0.506         0.682
 AGG_13         0.531         0.729         0.653         0.539         0.793
 AGG_15         0.537         0.646         0.738         0.545         0.688
 PEER_11        0.657         0.548         0.558         0.665         0.593
 PEER_13        0.603         0.733         0.696         0.611         0.786
 PEER_15        0.638         0.720         0.753         0.647         0.771
 GENDER         0.674         0.740         0.754         0.682         0.793


           Covariance Coverage
              AGG_15        PEER_11       PEER_13       PEER_15       GENDER
              ________      ________      ________      ________      ________
 AGG_15         0.804
 PEER_11        0.596         0.748
 PEER_13        0.740         0.670         0.892
 PEER_15        0.803         0.710         0.868         0.947
 GENDER         0.804         0.748         0.892         0.947         1.000


UNIVARIATE SAMPLE STATISTICS


     UNIVARIATE HIGHER-ORDER MOMENT DESCRIPTIVE STATISTICS

         Variable/         Mean/     Skewness/   Minimum/ % with                Percentiles
        Sample Size      Variance    Kurtosis    Maximum  Min/Max      20%/60%    40%/80%    Median

     PRO_11                3.254      -0.117       1.000    0.68%       2.500      3.000      3.167
            1028.000       0.764      -0.437       5.000    3.02%       3.500      4.000
     PRO_13                3.085      -0.115       1.000    0.97%       2.333      3.000      3.000
            1129.000       0.737      -0.289       5.000    1.68%       3.333      3.833
     PRO_15                3.077      -0.026       1.000    0.61%       2.333      2.833      3.000
            1151.000       0.664      -0.238       5.000    1.48%       3.167      3.833
     AGG_11                1.480       1.885       1.000   30.29%       1.000      1.154      1.231
            1040.000       0.385       3.937       5.000    0.10%       1.385      1.846
     AGG_13                1.355       2.447       1.000   39.75%       1.000      1.077      1.154
            1210.000       0.292       7.639       5.000    0.08%       1.231      1.615
     AGG_15                1.336       2.254       1.000   37.82%       1.000      1.077      1.154
            1227.000       0.240       6.276       5.000    0.08%       1.231      1.538
     PEER_11               3.338      -0.841       1.000    0.26%       3.000      3.333      3.333
            1141.000       0.363       0.524       4.000   28.40%       3.667      4.000
     PEER_13               3.291      -0.802       1.000    0.66%       2.667      3.000      3.333
            1361.000       0.378       0.614       4.000   25.42%       3.667      4.000
     PEER_15               3.290      -0.746       1.000    0.42%       3.000      3.000      3.333
            1445.000       0.359       0.491       4.000   24.08%       3.667      4.000
     GENDER                0.486       0.055       0.000   51.38%       0.000      0.000      0.000
            1526.000       0.250      -1.997       1.000   48.62%       1.000      1.000


THE MODEL ESTIMATION TERMINATED NORMALLY


MODEL FIT INFORMATION

Number of Free Parameters                       55

Loglikelihood

          H0 Value                       -9860.615
          H0 Scaling Correction Factor      1.2797
            for MLR
          H1 Value                       -9847.575
          H1 Scaling Correction Factor      1.2459
            for MLR

Information Criteria

          Akaike (AIC)                   19831.230
          Bayesian (BIC)                 20124.402
          Sample-Size Adjusted BIC       19949.681
            (n* = (n + 2) / 24)

Chi-Square Test of Model Fit

          Value                             25.723*
          Degrees of Freedom                     8
          P-Value                           0.0012
          Scaling Correction Factor         1.0139
            for MLR

*   The chi-square value for MLM, MLMV, MLR, ULSMV, WLSM and WLSMV cannot be used
    for chi-square difference testing in the regular way.  MLM, MLR and WLSM
    chi-square difference testing is described on the Mplus website.  MLMV, WLSMV,
    and ULSMV difference testing is done using the DIFFTEST option.

RMSEA (Root Mean Square Error Of Approximation)

          Estimate                           0.038
          90 Percent C.I.                    0.022  0.055
          Probability RMSEA <= .05           0.868

CFI/TLI

          CFI                                0.986
          TLI                                0.920

Chi-Square Test of Model Fit for the Baseline Model

          Value                           1298.492
          Degrees of Freedom                    45
          P-Value                           0.0000

SRMR (Standardized Root Mean Square Residual)

          Value                              0.018


MODEL RESULTS

                                                    Two-Tailed
                    Estimate       S.E.  Est./S.E.    P-Value

 I_PRO    BY
    PRO_11             1.000      0.000    999.000    999.000
    PRO_13             1.000      0.000    999.000    999.000
    PRO_15             1.000      0.000    999.000    999.000

 I_AGG    BY
    AGG_11             1.000      0.000    999.000    999.000
    AGG_13             1.000      0.000    999.000    999.000
    AGG_15             1.000      0.000    999.000    999.000

 I_PEER   BY
    PEER_11            1.000      0.000    999.000    999.000
    PEER_13            1.000      0.000    999.000    999.000
    PEER_15            1.000      0.000    999.000    999.000

 L_PRO_11 BY
    PRO_11             1.000      0.000    999.000    999.000

 L_PRO_13 BY
    PRO_13             1.000      0.000    999.000    999.000

 L_PRO_15 BY
    PRO_15             1.000      0.000    999.000    999.000

 L_AGG_11 BY
    AGG_11             1.000      0.000    999.000    999.000

 L_AGG_13 BY
    AGG_13             1.000      0.000    999.000    999.000

 L_AGG_15 BY
    AGG_15             1.000      0.000    999.000    999.000

 L_PEER_1 BY
    PEER_11            1.000      0.000    999.000    999.000

 L_PEER_1 BY
    PEER_13            1.000      0.000    999.000    999.000

 L_PEER_1 BY
    PEER_15            1.000      0.000    999.000    999.000

 L_PRO_15 ON
    L_PRO_13           0.243      0.056      4.307      0.000
    L_AGG_13           0.039      0.115      0.338      0.735
    L_PEER_13          0.118      0.050      2.356      0.018

 L_AGG_15 ON
    L_PRO_13           0.012      0.037      0.328      0.743
    L_AGG_13           0.209      0.084      2.488      0.013
    L_PEER_13          0.009      0.036      0.262      0.794
    L_PRO_11           0.052      0.036      1.435      0.151

 L_PEER_1 ON
    L_PRO_13           0.024      0.031      0.778      0.437
    L_AGG_13           0.028      0.062      0.458      0.647
    L_PEER_13          0.186      0.045      4.132      0.000

 L_PRO_13 ON
    L_PRO_11           0.059      0.072      0.816      0.414
    L_AGG_11          -0.014      0.097     -0.144      0.885
    L_PEER_11          0.010      0.067      0.143      0.886

 L_AGG_13 ON
    L_PRO_11           0.046      0.042      1.096      0.273
    L_AGG_11           0.193      0.069      2.816      0.005
    L_PEER_11          0.022      0.038      0.568      0.570

 L_PEER_1 ON
    L_PRO_11          -0.003      0.033     -0.104      0.917
    L_AGG_11           0.003      0.047      0.061      0.951
    L_PEER_11          0.127      0.053      2.375      0.018

 I_PRO    ON
    GENDER             0.497      0.032     15.294      0.000

 I_AGG    ON
    GENDER            -0.183      0.023     -8.134      0.000

 I_PEER   ON
    GENDER            -0.020      0.023     -0.865      0.387

 I_PRO    WITH
    I_AGG             -0.059      0.027     -2.194      0.028
    I_PEER             0.025      0.015      1.665      0.096

 I_AGG    WITH
    I_PEER            -0.029      0.012     -2.494      0.013

 L_PRO_11 WITH
    L_AGG_11          -0.082      0.031     -2.649      0.008
    L_PEER_11          0.057      0.020      2.796      0.005

 L_AGG_11 WITH
    L_PEER_11         -0.033      0.015     -2.260      0.024

 L_PRO_15 WITH
    L_AGG_15          -0.020      0.020     -1.012      0.311
    L_PEER_15          0.040      0.014      2.789      0.005

 L_AGG_15 WITH
    L_PEER_15         -0.007      0.009     -0.799      0.424

 L_PRO_13 WITH
    L_AGG_13          -0.064      0.025     -2.589      0.010
    L_PEER_13          0.029      0.019      1.520      0.128

 L_AGG_13 WITH
    L_PEER_13         -0.019      0.013     -1.524      0.128

 Intercepts
    PRO_11             3.008      0.032     95.345      0.000
    PRO_13             2.845      0.030     94.855      0.000
    PRO_15             2.847      0.028    103.197      0.000
    AGG_11             1.575      0.023     67.505      0.000
    AGG_13             1.443      0.020     70.835      0.000
    AGG_15             1.427      0.020     71.960      0.000
    PEER_11            3.343      0.021    155.602      0.000
    PEER_13            3.301      0.020    164.474      0.000
    PEER_15            3.299      0.019    170.334      0.000

 Variances
    L_PRO_11           0.617      0.043     14.330      0.000
    L_AGG_11           0.295      0.026     11.276      0.000
    L_PEER_11          0.323      0.021     15.142      0.000

 Residual Variances
    PRO_11             0.000      0.000    999.000    999.000
    PRO_13             0.000      0.000    999.000    999.000
    PRO_15             0.000      0.000    999.000    999.000
    AGG_11             0.000      0.000    999.000    999.000
    AGG_13             0.000      0.000    999.000    999.000
    AGG_15             0.000      0.000    999.000    999.000
    PEER_11            0.000      0.000    999.000    999.000
    PEER_13            0.000      0.000    999.000    999.000
    PEER_15            0.000      0.000    999.000    999.000
    I_PRO              0.079      0.035      2.277      0.023
    I_AGG              0.076      0.019      4.008      0.000
    I_PEER             0.041      0.015      2.734      0.006
    L_PRO_13           0.596      0.040     14.771      0.000
    L_PRO_15           0.477      0.029     16.654      0.000
    L_AGG_13           0.195      0.024      7.962      0.000
    L_AGG_15           0.153      0.022      7.099      0.000
    L_PEER_13          0.332      0.020     16.909      0.000
    L_PEER_15          0.305      0.017     18.347      0.000


QUALITY OF NUMERICAL RESULTS

     Condition Number for the Information Matrix              0.614E-03
       (ratio of smallest to largest eigenvalue)


STANDARDIZED MODEL RESULTS


STDYX Standardization

                                                    Two-Tailed
                    Estimate       S.E.  Est./S.E.    P-Value

 I_PRO    BY
    PRO_11             0.431      0.054      7.958      0.000
    PRO_13             0.436      0.055      7.877      0.000
    PRO_15             0.462      0.058      7.904      0.000

 I_AGG    BY
    AGG_11             0.471      0.049      9.597      0.000
    AGG_13             0.539      0.063      8.528      0.000
    AGG_15             0.583      0.068      8.633      0.000

 I_PEER   BY
    PEER_11            0.337      0.061      5.537      0.000
    PEER_13            0.331      0.060      5.486      0.000
    PEER_15            0.340      0.062      5.517      0.000

 L_PRO_11 BY
    PRO_11             0.902      0.026     34.843      0.000

 L_PRO_13 BY
    PRO_13             0.900      0.027     33.485      0.000

 L_PRO_15 BY
    PRO_15             0.887      0.030     29.076      0.000

 L_AGG_11 BY
    AGG_11             0.882      0.026     33.603      0.000

 L_AGG_13 BY
    AGG_13             0.842      0.040     20.821      0.000

 L_AGG_15 BY
    AGG_15             0.812      0.048     16.764      0.000

 L_PEER_1 BY
    PEER_11            0.941      0.022     43.138      0.000

 L_PEER_1 BY
    PEER_13            0.944      0.021     44.612      0.000

 L_PEER_1 BY
    PEER_15            0.940      0.022     42.200      0.000

 L_PRO_15 ON
    L_PRO_13           0.261      0.059      4.397      0.000
    L_AGG_13           0.024      0.072      0.340      0.734
    L_PEER_13          0.095      0.040      2.365      0.018

 L_AGG_15 ON
    L_PRO_13           0.023      0.071      0.329      0.742
    L_AGG_13           0.234      0.094      2.502      0.012
    L_PEER_13          0.014      0.052      0.262      0.793
    L_PRO_11           0.102      0.071      1.430      0.153

 L_PEER_1 ON
    L_PRO_13           0.033      0.042      0.776      0.438
    L_AGG_13           0.023      0.050      0.460      0.645
    L_PEER_13          0.192      0.045      4.225      0.000

 L_PRO_13 ON
    L_PRO_11           0.059      0.073      0.818      0.413
    L_AGG_11          -0.010      0.068     -0.144      0.885
    L_PEER_11          0.007      0.049      0.143      0.886

 L_AGG_13 ON
    L_PRO_11           0.080      0.073      1.103      0.270
    L_AGG_11           0.231      0.073      3.160      0.002
    L_PEER_11          0.027      0.048      0.568      0.570

 L_PEER_1 ON
    L_PRO_11          -0.005      0.045     -0.104      0.917
    L_AGG_11           0.003      0.044      0.061      0.951
    L_PEER_11          0.124      0.052      2.382      0.017

 I_PRO    ON
    GENDER             0.662      0.085      7.772      0.000

 I_AGG    ON
    GENDER            -0.315      0.047     -6.719      0.000

 I_PEER   ON
    GENDER            -0.048      0.057     -0.842      0.400

 I_PRO    WITH
    I_AGG             -0.765      0.351     -2.180      0.029
    I_PEER             0.429      0.245      1.753      0.080

 I_AGG    WITH
    I_PEER            -0.515      0.220     -2.341      0.019

 L_PRO_11 WITH
    L_AGG_11          -0.193      0.069     -2.790      0.005
    L_PEER_11          0.127      0.044      2.869      0.004

 L_AGG_11 WITH
    L_PEER_11         -0.108      0.048     -2.272      0.023

 L_PRO_15 WITH
    L_AGG_15          -0.074      0.073     -1.014      0.310
    L_PEER_15          0.105      0.037      2.840      0.005

 L_AGG_15 WITH
    L_PEER_15         -0.034      0.043     -0.805      0.421

 L_PRO_13 WITH
    L_AGG_13          -0.189      0.067     -2.806      0.005
    L_PEER_13          0.064      0.042      1.542      0.123

 L_AGG_13 WITH
    L_PEER_13         -0.075      0.048     -1.556      0.120

 Intercepts
    PRO_11             3.456      0.079     43.475      0.000
    PRO_13             3.308      0.077     43.095      0.000
    PRO_15             3.508      0.079     44.220      0.000
    AGG_11             2.558      0.072     35.545      0.000
    AGG_13             2.681      0.096     27.830      0.000
    AGG_15             2.866      0.090     31.881      0.000
    PEER_11            5.538      0.150     36.893      0.000
    PEER_13            5.365      0.133     40.227      0.000
    PEER_15            5.510      0.131     41.960      0.000

 Variances
    L_PRO_11           1.000      0.000    999.000    999.000
    L_AGG_11           1.000      0.000    999.000    999.000
    L_PEER_11          1.000      0.000    999.000    999.000

 Residual Variances
    PRO_11             0.000    999.000    999.000    999.000
    PRO_13             0.000    999.000    999.000    999.000
    PRO_15             0.000    999.000    999.000    999.000
    AGG_11             0.000    999.000    999.000    999.000
    AGG_13             0.000    999.000    999.000    999.000
    AGG_15             0.000    999.000    999.000    999.000
    PEER_11            0.000    999.000    999.000    999.000
    PEER_13            0.000    999.000    999.000    999.000
    PEER_15            0.000    999.000    999.000    999.000
    I_PRO              0.562      0.113      4.982      0.000
    I_AGG              0.900      0.030     30.394      0.000
    I_PEER             0.998      0.006    179.811      0.000
    L_PRO_13           0.996      0.009    110.001      0.000
    L_PRO_15           0.922      0.032     28.801      0.000
    L_AGG_13           0.947      0.032     29.567      0.000
    L_AGG_15           0.934      0.042     22.317      0.000
    L_PEER_13          0.985      0.013     77.318      0.000
    L_PEER_15          0.962      0.018     53.659      0.000


STDY Standardization

                                                    Two-Tailed
                    Estimate       S.E.  Est./S.E.    P-Value

 I_PRO    BY
    PRO_11             0.431      0.054      7.958      0.000
    PRO_13             0.436      0.055      7.877      0.000
    PRO_15             0.462      0.058      7.904      0.000

 I_AGG    BY
    AGG_11             0.471      0.049      9.597      0.000
    AGG_13             0.539      0.063      8.528      0.000
    AGG_15             0.583      0.068      8.633      0.000

 I_PEER   BY
    PEER_11            0.337      0.061      5.537      0.000
    PEER_13            0.331      0.060      5.486      0.000
    PEER_15            0.340      0.062      5.517      0.000

 L_PRO_11 BY
    PRO_11             0.902      0.026     34.843      0.000

 L_PRO_13 BY
    PRO_13             0.900      0.027     33.485      0.000

 L_PRO_15 BY
    PRO_15             0.887      0.030     29.076      0.000

 L_AGG_11 BY
    AGG_11             0.882      0.026     33.603      0.000

 L_AGG_13 BY
    AGG_13             0.842      0.040     20.821      0.000

 L_AGG_15 BY
    AGG_15             0.812      0.048     16.764      0.000

 L_PEER_1 BY
    PEER_11            0.941      0.022     43.138      0.000

 L_PEER_1 BY
    PEER_13            0.944      0.021     44.612      0.000

 L_PEER_1 BY
    PEER_15            0.940      0.022     42.200      0.000

 L_PRO_15 ON
    L_PRO_13           0.261      0.059      4.397      0.000
    L_AGG_13           0.024      0.072      0.340      0.734
    L_PEER_13          0.095      0.040      2.365      0.018

 L_AGG_15 ON
    L_PRO_13           0.023      0.071      0.329      0.742
    L_AGG_13           0.234      0.094      2.502      0.012
    L_PEER_13          0.014      0.052      0.262      0.793
    L_PRO_11           0.102      0.071      1.430      0.153

 L_PEER_1 ON
    L_PRO_13           0.033      0.042      0.776      0.438
    L_AGG_13           0.023      0.050      0.460      0.645
    L_PEER_13          0.192      0.045      4.225      0.000

 L_PRO_13 ON
    L_PRO_11           0.059      0.073      0.818      0.413
    L_AGG_11          -0.010      0.068     -0.144      0.885
    L_PEER_11          0.007      0.049      0.143      0.886

 L_AGG_13 ON
    L_PRO_11           0.080      0.073      1.103      0.270
    L_AGG_11           0.231      0.073      3.160      0.002
    L_PEER_11          0.027      0.048      0.568      0.570

 L_PEER_1 ON
    L_PRO_11          -0.005      0.045     -0.104      0.917
    L_AGG_11           0.003      0.044      0.061      0.951
    L_PEER_11          0.124      0.052      2.382      0.017

 I_PRO    ON
    GENDER             1.324      0.170      7.772      0.000

 I_AGG    ON
    GENDER            -0.631      0.094     -6.719      0.000

 I_PEER   ON
    GENDER            -0.097      0.115     -0.842      0.400

 I_PRO    WITH
    I_AGG             -0.765      0.351     -2.180      0.029
    I_PEER             0.429      0.245      1.753      0.080

 I_AGG    WITH
    I_PEER            -0.515      0.220     -2.341      0.019

 L_PRO_11 WITH
    L_AGG_11          -0.193      0.069     -2.790      0.005
    L_PEER_11          0.127      0.044      2.869      0.004

 L_AGG_11 WITH
    L_PEER_11         -0.108      0.048     -2.272      0.023

 L_PRO_15 WITH
    L_AGG_15          -0.074      0.073     -1.014      0.310
    L_PEER_15          0.105      0.037      2.840      0.005

 L_AGG_15 WITH
    L_PEER_15         -0.034      0.043     -0.805      0.421

 L_PRO_13 WITH
    L_AGG_13          -0.189      0.067     -2.806      0.005
    L_PEER_13          0.064      0.042      1.542      0.123

 L_AGG_13 WITH
    L_PEER_13         -0.075      0.048     -1.556      0.120

 Intercepts
    PRO_11             3.456      0.079     43.475      0.000
    PRO_13             3.308      0.077     43.095      0.000
    PRO_15             3.508      0.079     44.220      0.000
    AGG_11             2.558      0.072     35.545      0.000
    AGG_13             2.681      0.096     27.830      0.000
    AGG_15             2.866      0.090     31.881      0.000
    PEER_11            5.538      0.150     36.893      0.000
    PEER_13            5.365      0.133     40.227      0.000
    PEER_15            5.510      0.131     41.960      0.000

 Variances
    L_PRO_11           1.000      0.000    999.000    999.000
    L_AGG_11           1.000      0.000    999.000    999.000
    L_PEER_11          1.000      0.000    999.000    999.000

 Residual Variances
    PRO_11           999.000    999.000    999.000    999.000
    PRO_13           999.000    999.000    999.000    999.000
    PRO_15           999.000    999.000    999.000    999.000
    AGG_11           999.000    999.000    999.000    999.000
    AGG_13           999.000    999.000    999.000    999.000
    AGG_15           999.000    999.000    999.000    999.000
    PEER_11          999.000    999.000    999.000    999.000
    PEER_13          999.000    999.000    999.000    999.000
    PEER_15          999.000    999.000    999.000    999.000
    I_PRO              0.562      0.113      4.982      0.000
    I_AGG              0.900      0.030     30.394      0.000
    I_PEER             0.998      0.006    179.811      0.000
    L_PRO_13           0.996      0.009    110.001      0.000
    L_PRO_15           0.922      0.032     28.801      0.000
    L_AGG_13           0.947      0.032     29.567      0.000
    L_AGG_15           0.934      0.042     22.317      0.000
    L_PEER_13          0.985      0.013     77.318      0.000
    L_PEER_15          0.962      0.018     53.659      0.000


STD Standardization

                                                    Two-Tailed
                    Estimate       S.E.  Est./S.E.    P-Value

 I_PRO    BY
    PRO_11             0.375      0.048      7.892      0.000
    PRO_13             0.375      0.048      7.892      0.000
    PRO_15             0.375      0.048      7.892      0.000

 I_AGG    BY
    AGG_11             0.290      0.033      8.748      0.000
    AGG_13             0.290      0.033      8.748      0.000
    AGG_15             0.290      0.033      8.748      0.000

 I_PEER   BY
    PEER_11            0.204      0.037      5.490      0.000
    PEER_13            0.204      0.037      5.490      0.000
    PEER_15            0.204      0.037      5.490      0.000

 L_PRO_11 BY
    PRO_11             0.785      0.027     28.659      0.000

 L_PRO_13 BY
    PRO_13             0.774      0.028     27.233      0.000

 L_PRO_15 BY
    PRO_15             0.720      0.029     24.796      0.000

 L_AGG_11 BY
    AGG_11             0.543      0.024     22.553      0.000

 L_AGG_13 BY
    AGG_13             0.454      0.033     13.717      0.000

 L_AGG_15 BY
    AGG_15             0.404      0.032     12.659      0.000

 L_PEER_1 BY
    PEER_11            0.568      0.019     30.284      0.000

 L_PEER_1 BY
    PEER_13            0.581      0.019     30.887      0.000

 L_PEER_1 BY
    PEER_15            0.563      0.018     31.537      0.000

 L_PRO_15 ON
    L_PRO_13           0.261      0.059      4.397      0.000
    L_AGG_13           0.024      0.072      0.340      0.734
    L_PEER_13          0.095      0.040      2.365      0.018

 L_AGG_15 ON
    L_PRO_13           0.023      0.071      0.329      0.742
    L_AGG_13           0.234      0.094      2.502      0.012
    L_PEER_13          0.014      0.052      0.262      0.793
    L_PRO_11           0.102      0.071      1.430      0.153

 L_PEER_1 ON
    L_PRO_13           0.033      0.042      0.776      0.438
    L_AGG_13           0.023      0.050      0.460      0.645
    L_PEER_13          0.192      0.045      4.225      0.000

 L_PRO_13 ON
    L_PRO_11           0.059      0.073      0.818      0.413
    L_AGG_11          -0.010      0.068     -0.144      0.885
    L_PEER_11          0.007      0.049      0.143      0.886

 L_AGG_13 ON
    L_PRO_11           0.080      0.073      1.103      0.270
    L_AGG_11           0.231      0.073      3.160      0.002
    L_PEER_11          0.027      0.048      0.568      0.570

 L_PEER_1 ON
    L_PRO_11          -0.005      0.045     -0.104      0.917
    L_AGG_11           0.003      0.044      0.061      0.951
    L_PEER_11          0.124      0.052      2.382      0.017

 I_PRO    ON
    GENDER             1.324      0.170      7.772      0.000

 I_AGG    ON
    GENDER            -0.631      0.094     -6.719      0.000

 I_PEER   ON
    GENDER            -0.097      0.115     -0.842      0.400

 I_PRO    WITH
    I_AGG             -0.765      0.351     -2.180      0.029
    I_PEER             0.429      0.245      1.753      0.080

 I_AGG    WITH
    I_PEER            -0.515      0.220     -2.341      0.019

 L_PRO_11 WITH
    L_AGG_11          -0.193      0.069     -2.790      0.005
    L_PEER_11          0.127      0.044      2.869      0.004

 L_AGG_11 WITH
    L_PEER_11         -0.108      0.048     -2.272      0.023

 L_PRO_15 WITH
    L_AGG_15          -0.074      0.073     -1.014      0.310
    L_PEER_15          0.105      0.037      2.840      0.005

 L_AGG_15 WITH
    L_PEER_15         -0.034      0.043     -0.805      0.421

 L_PRO_13 WITH
    L_AGG_13          -0.189      0.067     -2.806      0.005
    L_PEER_13          0.064      0.042      1.542      0.123

 L_AGG_13 WITH
    L_PEER_13         -0.075      0.048     -1.556      0.120

 Intercepts
    PRO_11             3.008      0.032     95.345      0.000
    PRO_13             2.845      0.030     94.855      0.000
    PRO_15             2.847      0.028    103.197      0.000
    AGG_11             1.575      0.023     67.505      0.000
    AGG_13             1.443      0.020     70.835      0.000
    AGG_15             1.427      0.020     71.960      0.000
    PEER_11            3.343      0.021    155.602      0.000
    PEER_13            3.301      0.020    164.474      0.000
    PEER_15            3.299      0.019    170.334      0.000

 Variances
    L_PRO_11           1.000      0.000    999.000    999.000
    L_AGG_11           1.000      0.000    999.000    999.000
    L_PEER_11          1.000      0.000    999.000    999.000

 Residual Variances
    PRO_11           999.000    999.000    999.000    999.000
    PRO_13           999.000    999.000    999.000    999.000
    PRO_15           999.000    999.000    999.000    999.000
    AGG_11           999.000    999.000    999.000    999.000
    AGG_13           999.000    999.000    999.000    999.000
    AGG_15           999.000    999.000    999.000    999.000
    PEER_11          999.000    999.000    999.000    999.000
    PEER_13          999.000    999.000    999.000    999.000
    PEER_15          999.000    999.000    999.000    999.000
    I_PRO              0.562      0.113      4.982      0.000
    I_AGG              0.900      0.030     30.394      0.000
    I_PEER             0.998      0.006    179.811      0.000
    L_PRO_13           0.996      0.009    110.001      0.000
    L_PRO_15           0.922      0.032     28.801      0.000
    L_AGG_13           0.947      0.032     29.567      0.000
    L_AGG_15           0.934      0.042     22.317      0.000
    L_PEER_13          0.985      0.013     77.318      0.000
    L_PEER_15          0.962      0.018     53.659      0.000


R-SQUARE

    Observed                                        Two-Tailed
    Variable        Estimate       S.E.  Est./S.E.    P-Value

    PRO_11             1.000    999.000    999.000    999.000
    PRO_13             1.000    999.000    999.000    999.000
    PRO_15             1.000    999.000    999.000    999.000
    AGG_11             1.000    999.000    999.000    999.000
    AGG_13             1.000    999.000    999.000    999.000
    AGG_15             1.000    999.000    999.000    999.000
    PEER_11            1.000    999.000    999.000    999.000
    PEER_13            1.000    999.000    999.000    999.000
    PEER_15            1.000    999.000    999.000    999.000

     Latent                                         Two-Tailed
    Variable        Estimate       S.E.  Est./S.E.    P-Value

    I_PRO              0.438      0.113      3.886      0.000
    I_AGG              0.100      0.030      3.360      0.001
    I_PEER             0.002      0.006      0.421      0.674
    L_PRO_13           0.004      0.009      0.444      0.657
    L_PRO_15           0.078      0.032      2.445      0.014
    L_AGG_13           0.053      0.032      1.642      0.101
    L_AGG_15           0.066      0.042      1.571      0.116
    L_PEER_1           0.015      0.013      1.191      0.234
    L_PEER_1           0.038      0.018      2.138      0.033


TOTAL, TOTAL INDIRECT, SPECIFIC INDIRECT, AND DIRECT EFFECTS


                                                    Two-Tailed
                    Estimate       S.E.  Est./S.E.    P-Value

Effects from L_PRO_11 to L_AGG_15

  Indirect             0.000      0.000     -0.093      0.926


STANDARDIZED TOTAL, TOTAL INDIRECT, SPECIFIC INDIRECT, AND DIRECT EFFECTS


STDYX Standardization

                                                    Two-Tailed
                    Estimate       S.E.  Est./S.E.    P-Value

Effects from L_PRO_11 to L_AGG_15

  Indirect             0.000      0.001     -0.093      0.926


STDY Standardization

                                                    Two-Tailed
                    Estimate       S.E.  Est./S.E.    P-Value

Effects from L_PRO_11 to L_AGG_15

  Indirect             0.000      0.001     -0.093      0.926


STD Standardization

                                                    Two-Tailed
                    Estimate       S.E.  Est./S.E.    P-Value

Effects from L_PRO_11 to L_AGG_15

  Indirect             0.000      0.001     -0.093      0.926


MODEL MODIFICATION INDICES

Minimum M.I. value for printing the modification index    10.000

                                   M.I.     E.P.C.  Std E.P.C.  StdYX E.P.C.

ON/BY Statements

AGG_15   ON I_PRO    /
I_PRO    BY AGG_15                11.851     0.202      0.076        0.152
AGG_15   ON I_AGG    /
I_AGG    BY AGG_15                11.352    -0.522     -0.152       -0.305
L_AGG_15 ON I_PRO    /
I_PRO    BY L_AGG_15              11.851     0.202      0.187        0.187
L_AGG_15 ON I_AGG    /
I_AGG    BY L_AGG_15              11.352    -0.522     -0.375       -0.375

ON Statements

L_AGG_15 ON PRO_11                11.851     0.202      0.499        0.435
L_AGG_15 ON PRO_13                11.851     0.202      0.499        0.429
L_AGG_15 ON PRO_15                11.852     0.202      0.499        0.405
L_AGG_15 ON AGG_13                11.348    -0.522     -1.291       -0.695
L_AGG_15 ON AGG_15                11.346    -0.522     -1.291       -0.643
L_AGG_15 ON GENDER                11.859     0.101      0.249        0.124
L_PEER_1 ON GENDER                10.167    -0.113     -0.201       -0.100
AGG_15   ON PRO_11                11.851     0.202      0.202        0.353
AGG_15   ON PRO_13                11.851     0.202      0.202        0.349
AGG_15   ON PRO_15                11.852     0.202      0.202        0.329
AGG_15   ON AGG_13                11.348    -0.522     -0.522       -0.565
AGG_15   ON AGG_15                11.346    -0.522     -0.522       -0.522
AGG_15   ON GENDER                11.859     0.101      0.101        0.101
PEER_15  ON GENDER                10.167    -0.113     -0.113       -0.095

WITH Statements

GENDER   WITH L_AGG_15            11.859     0.025      0.064        0.129
GENDER   WITH L_PEER_1            10.167    -0.028     -0.051       -0.102
GENDER   WITH AGG_15              11.859     0.025      0.025      999.000
GENDER   WITH PEER_15             10.167    -0.028     -0.028      999.000


TECHNICAL 4 OUTPUT


     ESTIMATES DERIVED FROM THE MODEL


           ESTIMATED MEANS FOR THE LATENT VARIABLES
              I_PRO         I_AGG         I_PEER        L_PRO_11      L_PRO_13
              ________      ________      ________      ________      ________
                0.242        -0.089        -0.010         0.000         0.000


           ESTIMATED MEANS FOR THE LATENT VARIABLES
              L_PRO_15      L_AGG_11      L_AGG_13      L_AGG_15      L_PEER_1
              ________      ________      ________      ________      ________
                0.000         0.000         0.000         0.000         0.000


           ESTIMATED MEANS FOR THE LATENT VARIABLES
              L_PEER_1      L_PEER_1      PRO_11        PRO_13        PRO_15
              ________      ________      ________      ________      ________
                0.000         0.000         3.249         3.087         3.089


           ESTIMATED MEANS FOR THE LATENT VARIABLES
              AGG_11        AGG_13        AGG_15        PEER_11       PEER_13
              ________      ________      ________      ________      ________
                1.486         1.354         1.338         3.333         3.291


           ESTIMATED MEANS FOR THE LATENT VARIABLES
              PEER_15       GENDER
              ________      ________
                3.289         0.486


           S.E. FOR ESTIMATED MEANS FOR THE LATENT VARIABLES
              I_PRO         I_AGG         I_PEER        L_PRO_11      L_PRO_13
              ________      ________      ________      ________      ________
                0.017         0.011         0.011         0.000         0.000


           S.E. FOR ESTIMATED MEANS FOR THE LATENT VARIABLES
              L_PRO_15      L_AGG_11      L_AGG_13      L_AGG_15      L_PEER_1
              ________      ________      ________      ________      ________
                0.000         0.000         0.000         0.000         0.000


           S.E. FOR ESTIMATED MEANS FOR THE LATENT VARIABLES
              L_PEER_1      L_PEER_1      PRO_11        PRO_13        PRO_15
              ________      ________      ________      ________      ________
                0.000         0.000         0.027         0.025         0.023


           S.E. FOR ESTIMATED MEANS FOR THE LATENT VARIABLES
              AGG_11        AGG_13        AGG_15        PEER_11       PEER_13
              ________      ________      ________      ________      ________
                0.019         0.015         0.014         0.018         0.017


           S.E. FOR ESTIMATED MEANS FOR THE LATENT VARIABLES
              PEER_15       GENDER
              ________      ________
                0.016         0.013


           EST./S.E. FOR ESTIMATED MEANS FOR THE LATENT VARIABLES
              I_PRO         I_AGG         I_PEER        L_PRO_11      L_PRO_13
              ________      ________      ________      ________      ________
               14.188        -7.954        -0.865         0.000         0.000


           EST./S.E. FOR ESTIMATED MEANS FOR THE LATENT VARIABLES
              L_PRO_15      L_AGG_11      L_AGG_13      L_AGG_15      L_PEER_1
              ________      ________      ________      ________      ________
                0.000         0.000         0.000         0.000         0.000


           EST./S.E. FOR ESTIMATED MEANS FOR THE LATENT VARIABLES
              L_PEER_1      L_PEER_1      PRO_11        PRO_13        PRO_15
              ________      ________      ________      ________      ________
                0.000         0.000       122.147       123.529       132.556


           EST./S.E. FOR ESTIMATED MEANS FOR THE LATENT VARIABLES
              AGG_11        AGG_13        AGG_15        PEER_11       PEER_13
              ________      ________      ________      ________      ________
               79.060        89.618        96.040       187.199       198.407


           EST./S.E. FOR ESTIMATED MEANS FOR THE LATENT VARIABLES
              PEER_15       GENDER
              ________      ________
              208.963        38.003


           TWO-TAILED P-VALUE FOR ESTIMATED MEANS FOR THE LATENT VARIABLES
              I_PRO         I_AGG         I_PEER        L_PRO_11      L_PRO_13
              ________      ________      ________      ________      ________
                0.000         0.000         0.387         1.000         1.000


           TWO-TAILED P-VALUE FOR ESTIMATED MEANS FOR THE LATENT VARIABLES
              L_PRO_15      L_AGG_11      L_AGG_13      L_AGG_15      L_PEER_1
              ________      ________      ________      ________      ________
                1.000         1.000         1.000         1.000         1.000


           TWO-TAILED P-VALUE FOR ESTIMATED MEANS FOR THE LATENT VARIABLES
              L_PEER_1      L_PEER_1      PRO_11        PRO_13        PRO_15
              ________      ________      ________      ________      ________
                1.000         1.000         0.000         0.000         0.000


           TWO-TAILED P-VALUE FOR ESTIMATED MEANS FOR THE LATENT VARIABLES
              AGG_11        AGG_13        AGG_15        PEER_11       PEER_13
              ________      ________      ________      ________      ________
                0.000         0.000         0.000         0.000         0.000


           TWO-TAILED P-VALUE FOR ESTIMATED MEANS FOR THE LATENT VARIABLES
              PEER_15       GENDER
              ________      ________
                0.000         0.000


           ESTIMATED COVARIANCE MATRIX FOR THE LATENT VARIABLES
              I_PRO         I_AGG         I_PEER        L_PRO_11      L_PRO_13
              ________      ________      ________      ________      ________
 I_PRO          0.141
 I_AGG         -0.082         0.084
 I_PEER         0.022        -0.028         0.041
 L_PRO_11       0.000         0.000         0.000         0.617
 L_PRO_13       0.000         0.000         0.000         0.038         0.599
 L_PRO_15       0.000         0.000         0.000         0.010         0.146
 L_AGG_11       0.000         0.000         0.000        -0.082        -0.009
 L_AGG_13       0.000         0.000         0.000         0.014        -0.064
 L_AGG_15       0.000         0.000         0.000         0.036        -0.004
 L_PEER_1       0.000         0.000         0.000         0.057         0.007
 L_PEER_1       0.000         0.000         0.000         0.005         0.029
 L_PEER_1       0.000         0.000         0.000         0.002         0.018
 PRO_11         0.141        -0.082         0.022         0.617         0.038
 PRO_13         0.141        -0.082         0.022         0.038         0.599
 PRO_15         0.141        -0.082         0.022         0.010         0.146
 AGG_11        -0.082         0.084        -0.028        -0.082        -0.009
 AGG_13        -0.082         0.084        -0.028         0.014        -0.064
 AGG_15        -0.082         0.084        -0.028         0.036        -0.004
 PEER_11        0.022        -0.028         0.041         0.057         0.007
 PEER_13        0.022        -0.028         0.041         0.005         0.029
 PEER_15        0.022        -0.028         0.041         0.002         0.018
 GENDER         0.124        -0.046        -0.005         0.000         0.000


           ESTIMATED COVARIANCE MATRIX FOR THE LATENT VARIABLES
              L_PRO_15      L_AGG_11      L_AGG_13      L_AGG_15      L_PEER_1
              ________      ________      ________      ________      ________
 L_PRO_15       0.518
 L_AGG_11      -0.001         0.295
 L_AGG_13      -0.010         0.052         0.206
 L_AGG_15      -0.019         0.007         0.043         0.164
 L_PEER_1       0.007        -0.033         0.003         0.004         0.323
 L_PEER_1       0.046        -0.003        -0.019         0.000         0.041
 L_PEER_1       0.052         0.001         0.001        -0.006         0.008
 PRO_11         0.010        -0.082         0.014         0.036         0.057
 PRO_13         0.146        -0.009        -0.064        -0.004         0.007
 PRO_15         0.518        -0.001        -0.010        -0.019         0.007
 AGG_11        -0.001         0.295         0.052         0.007        -0.033
 AGG_13        -0.010         0.052         0.206         0.043         0.003
 AGG_15        -0.019         0.007         0.043         0.164         0.004
 PEER_11        0.007        -0.033         0.003         0.004         0.323
 PEER_13        0.046        -0.003        -0.019         0.000         0.041
 PEER_15        0.052         0.001         0.001        -0.006         0.008
 GENDER         0.000         0.000         0.000         0.000         0.000


           ESTIMATED COVARIANCE MATRIX FOR THE LATENT VARIABLES
              L_PEER_1      L_PEER_1      PRO_11        PRO_13        PRO_15
              ________      ________      ________      ________      ________
 L_PEER_1       0.337
 L_PEER_1       0.063         0.317
 PRO_11         0.005         0.002         0.757
 PRO_13         0.029         0.018         0.179         0.739
 PRO_15         0.046         0.052         0.151         0.287         0.659
 AGG_11        -0.003         0.001        -0.164        -0.091        -0.083
 AGG_13        -0.019         0.001        -0.068        -0.146        -0.092
 AGG_15         0.000        -0.006        -0.046        -0.086        -0.101
 PEER_11        0.041         0.008         0.079         0.029         0.029
 PEER_13        0.337         0.063         0.027         0.051         0.068
 PEER_15        0.063         0.317         0.024         0.040         0.074
 GENDER         0.000         0.000         0.124         0.124         0.124


           ESTIMATED COVARIANCE MATRIX FOR THE LATENT VARIABLES
              AGG_11        AGG_13        AGG_15        PEER_11       PEER_13
              ________      ________      ________      ________      ________
 AGG_11         0.379
 AGG_13         0.137         0.290
 AGG_15         0.091         0.127         0.248
 PEER_11       -0.061        -0.025        -0.024         0.364
 PEER_13       -0.031        -0.047        -0.028         0.082         0.378
 PEER_15       -0.027        -0.027        -0.034         0.049         0.104
 GENDER        -0.046        -0.046        -0.046        -0.005        -0.005


           ESTIMATED COVARIANCE MATRIX FOR THE LATENT VARIABLES
              PEER_15       GENDER
              ________      ________
 PEER_15        0.358
 GENDER        -0.005         0.250


           S.E. FOR ESTIMATED COVARIANCE MATRIX FOR THE LATENT VARIABLES
              I_PRO         I_AGG         I_PEER        L_PRO_11      L_PRO_13
              ________      ________      ________      ________      ________
 I_PRO          0.036
 I_AGG          0.027         0.019
 I_PEER         0.015         0.012         0.015
 L_PRO_11       0.000         0.000         0.000         0.043
 L_PRO_13       0.000         0.000         0.000         0.045         0.044
 L_PRO_15       0.000         0.000         0.000         0.013         0.041
 L_AGG_11       0.000         0.000         0.000         0.031         0.030
 L_AGG_13       0.000         0.000         0.000         0.031         0.030
 L_AGG_15       0.000         0.000         0.000         0.028         0.029
 L_PEER_1       0.000         0.000         0.000         0.020         0.022
 L_PEER_1       0.000         0.000         0.000         0.021         0.021
 L_PEER_1       0.000         0.000         0.000         0.005         0.020
 PRO_11         0.036         0.027         0.015         0.043         0.045
 PRO_13         0.036         0.027         0.015         0.045         0.044
 PRO_15         0.036         0.027         0.015         0.013         0.041
 AGG_11         0.027         0.019         0.012         0.031         0.030
 AGG_13         0.027         0.019         0.012         0.031         0.030
 AGG_15         0.027         0.019         0.012         0.028         0.029
 PEER_11        0.015         0.012         0.015         0.020         0.022
 PEER_13        0.015         0.012         0.015         0.021         0.021
 PEER_15        0.015         0.012         0.015         0.005         0.020
 GENDER         0.008         0.006         0.006         0.000         0.000


           S.E. FOR ESTIMATED COVARIANCE MATRIX FOR THE LATENT VARIABLES
              L_PRO_15      L_AGG_11      L_AGG_13      L_AGG_15      L_PEER_1
              ________      ________      ________      ________      ________
 L_PRO_15       0.042
 L_AGG_11       0.012         0.026
 L_AGG_13       0.029         0.022         0.030
 L_AGG_15       0.030         0.009         0.021         0.026
 L_PEER_1       0.007         0.015         0.014         0.005         0.021
 L_PEER_1       0.020         0.015         0.015         0.014         0.019
 L_PEER_1       0.019         0.005         0.015         0.013         0.005
 PRO_11         0.013         0.031         0.031         0.028         0.020
 PRO_13         0.041         0.030         0.030         0.029         0.022
 PRO_15         0.042         0.012         0.029         0.030         0.007
 AGG_11         0.012         0.026         0.022         0.009         0.015
 AGG_13         0.029         0.022         0.030         0.021         0.014
 AGG_15         0.030         0.009         0.021         0.026         0.005
 PEER_11        0.007         0.015         0.014         0.005         0.021
 PEER_13        0.020         0.015         0.015         0.014         0.019
 PEER_15        0.019         0.005         0.015         0.013         0.005
 GENDER         0.000         0.000         0.000         0.000         0.000


           S.E. FOR ESTIMATED COVARIANCE MATRIX FOR THE LATENT VARIABLES
              L_PEER_1      L_PEER_1      PRO_11        PRO_13        PRO_15
              ________      ________      ________      ________      ________
 L_PEER_1       0.022
 L_PEER_1       0.017         0.020
 PRO_11         0.021         0.005         0.029
 PRO_13         0.021         0.020         0.027         0.028
 PRO_15         0.020         0.019         0.026         0.023         0.025
 AGG_11         0.015         0.005         0.017         0.017         0.017
 AGG_13         0.015         0.015         0.017         0.015         0.014
 AGG_15         0.014         0.013         0.014         0.013         0.014
 PEER_11        0.019         0.005         0.016         0.017         0.011
 PEER_13        0.022         0.017         0.018         0.016         0.015
 PEER_15        0.017         0.020         0.012         0.015         0.014
 GENDER         0.000         0.000         0.008         0.008         0.008


           S.E. FOR ESTIMATED COVARIANCE MATRIX FOR THE LATENT VARIABLES
              AGG_11        AGG_13        AGG_15        PEER_11       PEER_13
              ________      ________      ________      ________      ________
 AGG_11         0.028
 AGG_13         0.018         0.026
 AGG_15         0.014         0.013         0.020
 PEER_11        0.012         0.010         0.009         0.017
 PEER_13        0.011         0.010         0.009         0.013         0.017
 PEER_15        0.008         0.010         0.009         0.012         0.011
 GENDER         0.006         0.006         0.006         0.006         0.006


           S.E. FOR ESTIMATED COVARIANCE MATRIX FOR THE LATENT VARIABLES
              PEER_15       GENDER
              ________      ________
 PEER_15        0.015
 GENDER         0.006         0.000


           EST./S.E. FOR ESTIMATED COVARIANCE MATRIX FOR THE LATENT VARIABLES
              I_PRO         I_AGG         I_PEER        L_PRO_11      L_PRO_13
              ________      ________      ________      ________      ________
 I_PRO          3.946
 I_AGG         -2.995         4.374
 I_PEER         1.472        -2.401         2.745
 L_PRO_11       0.000         0.000         0.000        14.330
 L_PRO_13       0.000         0.000         0.000         0.833        13.616
 L_PRO_15       0.000         0.000         0.000         0.768         3.532
 L_AGG_11       0.000         0.000         0.000        -2.649        -0.312
 L_AGG_13       0.000         0.000         0.000         0.451        -2.123
 L_AGG_15       0.000         0.000         0.000         1.259        -0.132
 L_PEER_1       0.000         0.000         0.000         2.796         0.314
 L_PEER_1       0.000         0.000         0.000         0.226         1.422
 L_PEER_1       0.000         0.000         0.000         0.432         0.882
 PRO_11         3.946        -2.995         1.472        14.330         0.833
 PRO_13         3.946        -2.995         1.472         0.833        13.616
 PRO_15         3.946        -2.995         1.472         0.768         3.532
 AGG_11        -2.995         4.374        -2.401        -2.649        -0.312
 AGG_13        -2.995         4.374        -2.401         0.451        -2.123
 AGG_15        -2.995         4.374        -2.401         1.259        -0.132
 PEER_11        1.472        -2.401         2.745         2.796         0.314
 PEER_13        1.472        -2.401         2.745         0.226         1.422
 PEER_15        1.472        -2.401         2.745         0.432         0.882
 GENDER        15.290        -8.134        -0.865         0.000         0.000


           EST./S.E. FOR ESTIMATED COVARIANCE MATRIX FOR THE LATENT VARIABLES
              L_PRO_15      L_AGG_11      L_AGG_13      L_AGG_15      L_PEER_1
              ________      ________      ________      ________      ________
 L_PRO_15      12.398
 L_AGG_11      -0.047        11.276
 L_AGG_13      -0.336         2.365         6.858
 L_AGG_15      -0.649         0.745         2.042         6.330
 L_PEER_1       0.942        -2.260         0.227         0.827        15.142
 L_PEER_1       2.322        -0.209        -1.247        -0.007         2.188
 L_PEER_1       2.738         0.131         0.059        -0.493         1.618
 PRO_11         0.768        -2.649         0.451         1.259         2.796
 PRO_13         3.532        -0.312        -2.123        -0.132         0.314
 PRO_15        12.398        -0.047        -0.336        -0.649         0.942
 AGG_11        -0.047        11.276         2.365         0.745        -2.260
 AGG_13        -0.336         2.365         6.858         2.042         0.227
 AGG_15        -0.649         0.745         2.042         6.330         0.827
 PEER_11        0.942        -2.260         0.227         0.827        15.142
 PEER_13        2.322        -0.209        -1.247        -0.007         2.188
 PEER_15        2.738         0.131         0.059        -0.493         1.618
 GENDER         0.000         0.000         0.000         0.000         0.000


           EST./S.E. FOR ESTIMATED COVARIANCE MATRIX FOR THE LATENT VARIABLES
              L_PEER_1      L_PEER_1      PRO_11        PRO_13        PRO_15
              ________      ________      ________      ________      ________
 L_PEER_1      15.444
 L_PEER_1       3.640        15.769
 PRO_11         0.226         0.432        25.995
 PRO_13         1.422         0.882         6.616        26.424
 PRO_15         2.322         2.738         5.775        12.530        26.370
 AGG_11        -0.209         0.131        -9.643        -5.328        -4.751
 AGG_13        -1.247         0.059        -4.096        -9.733        -6.343
 AGG_15        -0.007        -0.493        -3.339        -6.788        -7.393
 PEER_11        2.188         1.618         4.790         1.714         2.552
 PEER_13       15.444         3.640         1.514         3.182         4.677
 PEER_15        3.640        15.769         1.962         2.672         5.277
 GENDER         0.000         0.000        15.290        15.290        15.290


           EST./S.E. FOR ESTIMATED COVARIANCE MATRIX FOR THE LATENT VARIABLES
              AGG_11        AGG_13        AGG_15        PEER_11       PEER_13
              ________      ________      ________      ________      ________
 AGG_11        13.704
 AGG_13         7.792        11.364
 AGG_15         6.621         9.458        12.308
 PEER_11       -4.961        -2.497        -2.805        21.252
 PEER_13       -2.714        -4.637        -3.070         6.435        22.807
 PEER_15       -3.353        -2.809        -3.963         4.246         9.154
 GENDER        -8.134        -8.134        -8.134        -0.865        -0.865


           EST./S.E. FOR ESTIMATED COVARIANCE MATRIX FOR THE LATENT VARIABLES
              PEER_15       GENDER
              ________      ________
 PEER_15       24.133
 GENDER        -0.865       709.395


           TWO-TAILED P-VALUE FOR ESTIMATED COVARIANCE MATRIX FOR THE LATENT VARIABLES
              I_PRO         I_AGG         I_PEER        L_PRO_11      L_PRO_13
              ________      ________      ________      ________      ________
 I_PRO          0.000
 I_AGG          0.003         0.000
 I_PEER         0.141         0.016         0.006
 L_PRO_11       1.000         1.000         1.000         0.000
 L_PRO_13       1.000         1.000         1.000         0.405         0.000
 L_PRO_15       1.000         1.000         1.000         0.443         0.000
 L_AGG_11       1.000         1.000         1.000         0.008         0.755
 L_AGG_13       1.000         1.000         1.000         0.652         0.034
 L_AGG_15       1.000         1.000         1.000         0.208         0.895
 L_PEER_1       1.000         1.000         1.000         0.005         0.754
 L_PEER_1       1.000         1.000         1.000         0.821         0.155
 L_PEER_1       1.000         1.000         1.000         0.666         0.378
 PRO_11         0.000         0.003         0.141         0.000         0.405
 PRO_13         0.000         0.003         0.141         0.405         0.000
 PRO_15         0.000         0.003         0.141         0.443         0.000
 AGG_11         0.003         0.000         0.016         0.008         0.755
 AGG_13         0.003         0.000         0.016         0.652         0.034
 AGG_15         0.003         0.000         0.016         0.208         0.895
 PEER_11        0.141         0.016         0.006         0.005         0.754
 PEER_13        0.141         0.016         0.006         0.821         0.155
 PEER_15        0.141         0.016         0.006         0.666         0.378
 GENDER         0.000         0.000         0.387         1.000         1.000


           TWO-TAILED P-VALUE FOR ESTIMATED COVARIANCE MATRIX FOR THE LATENT VARIABLES
              L_PRO_15      L_AGG_11      L_AGG_13      L_AGG_15      L_PEER_1
              ________      ________      ________      ________      ________
 L_PRO_15       0.000
 L_AGG_11       0.963         0.000
 L_AGG_13       0.737         0.018         0.000
 L_AGG_15       0.516         0.456         0.041         0.000
 L_PEER_1       0.346         0.024         0.821         0.408         0.000
 L_PEER_1       0.020         0.835         0.212         0.995         0.029
 L_PEER_1       0.006         0.896         0.953         0.622         0.106
 PRO_11         0.443         0.008         0.652         0.208         0.005
 PRO_13         0.000         0.755         0.034         0.895         0.754
 PRO_15         0.000         0.963         0.737         0.516         0.346
 AGG_11         0.963         0.000         0.018         0.456         0.024
 AGG_13         0.737         0.018         0.000         0.041         0.821
 AGG_15         0.516         0.456         0.041         0.000         0.408
 PEER_11        0.346         0.024         0.821         0.408         0.000
 PEER_13        0.020         0.835         0.212         0.995         0.029
 PEER_15        0.006         0.896         0.953         0.622         0.106
 GENDER         1.000         1.000         1.000         1.000         1.000


           TWO-TAILED P-VALUE FOR ESTIMATED COVARIANCE MATRIX FOR THE LATENT VARIABLES
              L_PEER_1      L_PEER_1      PRO_11        PRO_13        PRO_15
              ________      ________      ________      ________      ________
 L_PEER_1       0.000
 L_PEER_1       0.000         0.000
 PRO_11         0.821         0.666         0.000
 PRO_13         0.155         0.378         0.000         0.000
 PRO_15         0.020         0.006         0.000         0.000         0.000
 AGG_11         0.835         0.896         0.000         0.000         0.000
 AGG_13         0.212         0.953         0.000         0.000         0.000
 AGG_15         0.995         0.622         0.001         0.000         0.000
 PEER_11        0.029         0.106         0.000         0.087         0.011
 PEER_13        0.000         0.000         0.130         0.001         0.000
 PEER_15        0.000         0.000         0.050         0.008         0.000
 GENDER         1.000         1.000         0.000         0.000         0.000


           TWO-TAILED P-VALUE FOR ESTIMATED COVARIANCE MATRIX FOR THE LATENT VARIABLES
              AGG_11        AGG_13        AGG_15        PEER_11       PEER_13
              ________      ________      ________      ________      ________
 AGG_11         0.000
 AGG_13         0.000         0.000
 AGG_15         0.000         0.000         0.000
 PEER_11        0.000         0.013         0.005         0.000
 PEER_13        0.007         0.000         0.002         0.000         0.000
 PEER_15        0.001         0.005         0.000         0.000         0.000
 GENDER         0.000         0.000         0.000         0.387         0.387


           TWO-TAILED P-VALUE FOR ESTIMATED COVARIANCE MATRIX FOR THE LATENT VARIABLES
              PEER_15       GENDER
              ________      ________
 PEER_15        0.000
 GENDER         0.387         0.000


           ESTIMATED CORRELATION MATRIX FOR THE LATENT VARIABLES
              I_PRO         I_AGG         I_PEER        L_PRO_11      L_PRO_13
              ________      ________      ________      ________      ________
 I_PRO          1.000
 I_AGG         -0.753         1.000
 I_PEER         0.289        -0.473         1.000
 L_PRO_11       0.000         0.000         0.000         1.000
 L_PRO_13       0.000         0.000         0.000         0.062         1.000
 L_PRO_15       0.000         0.000         0.000         0.018         0.263
 L_AGG_11       0.000         0.000         0.000        -0.193        -0.022
 L_AGG_13       0.000         0.000         0.000         0.039        -0.183
 L_AGG_15       0.000         0.000         0.000         0.112        -0.012
 L_PEER_1       0.000         0.000         0.000         0.127         0.016
 L_PEER_1       0.000         0.000         0.000         0.011         0.065
 L_PEER_1       0.000         0.000         0.000         0.005         0.041
 PRO_11         0.431        -0.325         0.125         0.902         0.056
 PRO_13         0.436        -0.328         0.126         0.056         0.900
 PRO_15         0.462        -0.348         0.134         0.016         0.233
 AGG_11        -0.355         0.471        -0.223        -0.170        -0.019
 AGG_13        -0.406         0.539        -0.255         0.033        -0.154
 AGG_15        -0.439         0.583        -0.276         0.091        -0.010
 PEER_11        0.097        -0.160         0.337         0.120         0.015
 PEER_13        0.096        -0.157         0.331         0.010         0.061
 PEER_15        0.098        -0.161         0.340         0.005         0.039
 GENDER         0.662        -0.315        -0.048         0.000         0.000


           ESTIMATED CORRELATION MATRIX FOR THE LATENT VARIABLES
              L_PRO_15      L_AGG_11      L_AGG_13      L_AGG_15      L_PEER_1
              ________      ________      ________      ________      ________
 L_PRO_15       1.000
 L_AGG_11      -0.001         1.000
 L_AGG_13      -0.030         0.213         1.000
 L_AGG_15      -0.066         0.030         0.233         1.000
 L_PEER_1       0.016        -0.108         0.012         0.018         1.000
 L_PEER_1       0.111        -0.010        -0.071         0.000         0.123
 L_PEER_1       0.128         0.002         0.003        -0.028         0.024
 PRO_11         0.016        -0.174         0.035         0.101         0.115
 PRO_13         0.236        -0.020        -0.165        -0.011         0.014
 PRO_15         0.887        -0.001        -0.027        -0.058         0.014
 AGG_11        -0.001         0.882         0.188         0.026        -0.095
 AGG_13        -0.025         0.179         0.842         0.196         0.010
 AGG_15        -0.054         0.024         0.189         0.812         0.014
 PEER_11        0.015        -0.102         0.012         0.017         0.941
 PEER_13        0.104        -0.009        -0.067         0.000         0.116
 PEER_15        0.121         0.002         0.003        -0.026         0.023
 GENDER         0.000         0.000         0.000         0.000         0.000


           ESTIMATED CORRELATION MATRIX FOR THE LATENT VARIABLES
              L_PEER_1      L_PEER_1      PRO_11        PRO_13        PRO_15
              ________      ________      ________      ________      ________
 L_PEER_1       1.000
 L_PEER_1       0.192         1.000
 PRO_11         0.010         0.004         1.000
 PRO_13         0.059         0.037         0.239         1.000
 PRO_15         0.098         0.114         0.214         0.411         1.000
 AGG_11        -0.009         0.002        -0.306        -0.172        -0.165
 AGG_13        -0.060         0.003        -0.145        -0.316        -0.210
 AGG_15         0.000        -0.022        -0.107        -0.200        -0.250
 PEER_11        0.116         0.023         0.150         0.056         0.059
 PEER_13        0.944         0.181         0.050         0.097         0.137
 PEER_15        0.181         0.940         0.047         0.078         0.152
 GENDER         0.000         0.000         0.285         0.289         0.306


           ESTIMATED CORRELATION MATRIX FOR THE LATENT VARIABLES
              AGG_11        AGG_13        AGG_15        PEER_11       PEER_13
              ________      ________      ________      ________      ________
 AGG_11         1.000
 AGG_13         0.412         1.000
 AGG_15         0.296         0.474         1.000
 PEER_11       -0.165        -0.076        -0.079         1.000
 PEER_13       -0.082        -0.141        -0.092         0.221         1.000
 PEER_15       -0.074        -0.084        -0.115         0.136         0.283
 GENDER        -0.149        -0.170        -0.184        -0.016        -0.016


           ESTIMATED CORRELATION MATRIX FOR THE LATENT VARIABLES
              PEER_15       GENDER
              ________      ________
 PEER_15        1.000
 GENDER        -0.016         1.000


           S.E. FOR ESTIMATED CORRELATION MATRIX FOR THE LATENT VARIABLES
              I_PRO         I_AGG         I_PEER        L_PRO_11      L_PRO_13
              ________      ________      ________      ________      ________
 I_PRO          0.000
 I_AGG          0.243         0.000
 I_PEER         0.184         0.206         0.000
 L_PRO_11       0.000         0.000         0.000         0.000
 L_PRO_13       0.000         0.000         0.000         0.072         0.000
 L_PRO_15       0.000         0.000         0.000         0.023         0.059
 L_AGG_11       0.000         0.000         0.000         0.069         0.070
 L_AGG_13       0.000         0.000         0.000         0.087         0.081
 L_AGG_15       0.000         0.000         0.000         0.090         0.093
 L_PEER_1       0.000         0.000         0.000         0.044         0.050
 L_PEER_1       0.000         0.000         0.000         0.047         0.045
 L_PEER_1       0.000         0.000         0.000         0.011         0.046
 PRO_11         0.054         0.103         0.082         0.026         0.066
 PRO_13         0.055         0.104         0.083         0.066         0.027
 PRO_15         0.058         0.109         0.088         0.021         0.059
 AGG_11         0.119         0.049         0.096         0.062         0.062
 AGG_13         0.136         0.063         0.112         0.073         0.070
 AGG_15         0.145         0.068         0.118         0.073         0.075
 PEER_11        0.064         0.067         0.061         0.042         0.047
 PEER_13        0.063         0.065         0.060         0.044         0.043
 PEER_15        0.064         0.067         0.062         0.011         0.044
 GENDER         0.085         0.047         0.057         0.000         0.000


           S.E. FOR ESTIMATED CORRELATION MATRIX FOR THE LATENT VARIABLES
              L_PRO_15      L_AGG_11      L_AGG_13      L_AGG_15      L_PEER_1
              ________      ________      ________      ________      ________
 L_PRO_15       0.000
 L_AGG_11       0.032         0.000
 L_AGG_13       0.089         0.074         0.000
 L_AGG_15       0.101         0.038         0.091         0.000
 L_PEER_1       0.017         0.048         0.055         0.021         0.000
 L_PEER_1       0.046         0.047         0.056         0.061         0.052
 L_PEER_1       0.045         0.017         0.057         0.056         0.014
 PRO_11         0.021         0.063         0.079         0.081         0.040
 PRO_13         0.059         0.063         0.074         0.083         0.045
 PRO_15         0.030         0.028         0.079         0.090         0.015
 AGG_11         0.028         0.026         0.069         0.034         0.042
 AGG_13         0.075         0.069         0.040         0.084         0.046
 AGG_15         0.083         0.032         0.082         0.048         0.017
 PEER_11        0.016         0.045         0.051         0.020         0.022
 PEER_13        0.044         0.044         0.053         0.057         0.051
 PEER_15        0.043         0.016         0.054         0.053         0.014
 GENDER         0.000         0.000         0.000         0.000         0.000


           S.E. FOR ESTIMATED CORRELATION MATRIX FOR THE LATENT VARIABLES
              L_PEER_1      L_PEER_1      PRO_11        PRO_13        PRO_15
              ________      ________      ________      ________      ________
 L_PEER_1       0.000
 L_PEER_1       0.045         0.000
 PRO_11         0.042         0.010         0.000
 PRO_13         0.041         0.042         0.035         0.000
 PRO_15         0.041         0.041         0.036         0.027         0.000
 AGG_11         0.041         0.015         0.026         0.031         0.034
 AGG_13         0.047         0.048         0.035         0.025         0.031
 AGG_15         0.049         0.046         0.032         0.027         0.033
 PEER_11        0.051         0.014         0.031         0.032         0.023
 PEER_13        0.021         0.046         0.033         0.030         0.028
 PEER_15        0.046         0.022         0.024         0.029         0.028
 GENDER         0.000         0.000         0.019         0.018         0.019


           S.E. FOR ESTIMATED CORRELATION MATRIX FOR THE LATENT VARIABLES
              AGG_11        AGG_13        AGG_15        PEER_11       PEER_13
              ________      ________      ________      ________      ________
 AGG_11         0.000
 AGG_13         0.037         0.000
 AGG_15         0.040         0.038         0.000
 PEER_11        0.032         0.030         0.028         0.000
 PEER_13        0.030         0.030         0.029         0.033         0.000
 PEER_15        0.022         0.030         0.028         0.031         0.029
 GENDER         0.018         0.021         0.021         0.019         0.018


           S.E. FOR ESTIMATED CORRELATION MATRIX FOR THE LATENT VARIABLES
              PEER_15       GENDER
              ________      ________
 PEER_15        0.000
 GENDER         0.019         0.000


           EST./S.E. FOR ESTIMATED CORRELATION MATRIX FOR THE LATENT VARIABLES
              I_PRO         I_AGG         I_PEER        L_PRO_11      L_PRO_13
              ________      ________      ________      ________      ________
 I_PRO        999.000
 I_AGG         -3.091       999.000
 I_PEER         1.574        -2.293       999.000
 L_PRO_11       0.000         0.000         0.000       999.000
 L_PRO_13       0.000         0.000         0.000         0.868       999.000
 L_PRO_15       0.000         0.000         0.000         0.798         4.485
 L_AGG_11       0.000         0.000         0.000        -2.790        -0.314
 L_AGG_13       0.000         0.000         0.000         0.448        -2.249
 L_AGG_15       0.000         0.000         0.000         1.243        -0.132
 L_PEER_1       0.000         0.000         0.000         2.869         0.314
 L_PEER_1       0.000         0.000         0.000         0.226         1.444
 L_PEER_1       0.000         0.000         0.000         0.435         0.889
 PRO_11         7.958        -3.147         1.522        34.843         0.851
 PRO_13         7.877        -3.159         1.522         0.851        33.485
 PRO_15         7.904        -3.188         1.522         0.781         3.976
 AGG_11        -2.992         9.597        -2.322        -2.744        -0.313
 AGG_13        -2.979         8.528        -2.281         0.450        -2.187
 AGG_15        -3.017         8.633        -2.340         1.259        -0.132
 PEER_11        1.527        -2.391         5.537         2.844         0.314
 PEER_13        1.524        -2.392         5.486         0.226         1.438
 PEER_15        1.526        -2.400         5.517         0.434         0.887
 GENDER         7.772        -6.719        -0.842         0.000         0.000


           EST./S.E. FOR ESTIMATED CORRELATION MATRIX FOR THE LATENT VARIABLES
              L_PRO_15      L_AGG_11      L_AGG_13      L_AGG_15      L_PEER_1
              ________      ________      ________      ________      ________
 L_PRO_15     999.000
 L_AGG_11      -0.047       999.000
 L_AGG_13      -0.338         2.880       999.000
 L_AGG_15      -0.650         0.782         2.570       999.000
 L_PEER_1       0.954        -2.272         0.226         0.832       999.000
 L_PEER_1       2.405        -0.209        -1.263        -0.007         2.374
 L_PEER_1       2.849         0.131         0.059        -0.494         1.726
 PRO_11         0.784        -2.764         0.449         1.248         2.834
 PRO_13         4.037        -0.313        -2.231        -0.132         0.314
 PRO_15        29.076        -0.047        -0.338        -0.649         0.949
 AGG_11        -0.047        33.603         2.715         0.768        -2.286
 AGG_13        -0.337         2.599        20.821         2.330         0.226
 AGG_15        -0.648         0.755         2.299        16.764         0.832
 PEER_11        0.947        -2.268         0.226         0.832        43.138
 PEER_13        2.387        -0.209        -1.261        -0.007         2.287
 PEER_15        2.825         0.131         0.059        -0.494         1.672
 GENDER         0.000         0.000         0.000         0.000         0.000


           EST./S.E. FOR ESTIMATED CORRELATION MATRIX FOR THE LATENT VARIABLES
              L_PEER_1      L_PEER_1      PRO_11        PRO_13        PRO_15
              ________      ________      ________      ________      ________
 L_PEER_1     999.000
 L_PEER_1       4.227       999.000
 PRO_11         0.226         0.433       999.000
 PRO_13         1.433         0.884         6.840       999.000
 PRO_15         2.366         2.794         5.891        15.002       999.000
 AGG_11        -0.209         0.131       -11.998        -5.537        -4.885
 AGG_13        -1.258         0.059        -4.134       -12.806        -6.680
 AGG_15        -0.007        -0.493        -3.356        -7.295        -7.499
 PEER_11        2.283         1.673         4.870         1.719         2.568
 PEER_13       44.612         3.956         1.512         3.212         4.819
 PEER_15        3.936        42.200         1.966         2.679         5.466
 GENDER         0.000         0.000        15.280        15.699        15.811


           EST./S.E. FOR ESTIMATED CORRELATION MATRIX FOR THE LATENT VARIABLES
              AGG_11        AGG_13        AGG_15        PEER_11       PEER_13
              ________      ________      ________      ________      ________
 AGG_11       999.000
 AGG_13        11.140       999.000
 AGG_15         7.445        12.548       999.000
 PEER_11       -5.188        -2.519        -2.852       999.000
 PEER_13       -2.712        -4.730        -3.112         6.749       999.000
 PEER_15       -3.404        -2.836        -4.106         4.344         9.880
 GENDER        -8.255        -8.185        -8.837        -0.864        -0.866


           EST./S.E. FOR ESTIMATED CORRELATION MATRIX FOR THE LATENT VARIABLES
              PEER_15       GENDER
              ________      ________
 PEER_15      999.000
 GENDER        -0.864       999.000


           TWO-TAILED P-VALUE FOR ESTIMATED CORRELATION MATRIX FOR THE LATENT VARIABLES
              I_PRO         I_AGG         I_PEER        L_PRO_11      L_PRO_13
              ________      ________      ________      ________      ________
 I_PRO          0.000
 I_AGG          0.002         0.000
 I_PEER         0.116         0.022         0.000
 L_PRO_11       1.000         1.000         1.000         0.000
 L_PRO_13       1.000         1.000         1.000         0.385         0.000
 L_PRO_15       1.000         1.000         1.000         0.425         0.000
 L_AGG_11       1.000         1.000         1.000         0.005         0.754
 L_AGG_13       1.000         1.000         1.000         0.654         0.025
 L_AGG_15       1.000         1.000         1.000         0.214         0.895
 L_PEER_1       1.000         1.000         1.000         0.004         0.753
 L_PEER_1       1.000         1.000         1.000         0.821         0.149
 L_PEER_1       1.000         1.000         1.000         0.664         0.374
 PRO_11         0.000         0.002         0.128         0.000         0.395
 PRO_13         0.000         0.002         0.128         0.395         0.000
 PRO_15         0.000         0.001         0.128         0.435         0.000
 AGG_11         0.003         0.000         0.020         0.006         0.754
 AGG_13         0.003         0.000         0.023         0.653         0.029
 AGG_15         0.003         0.000         0.019         0.208         0.895
 PEER_11        0.127         0.017         0.000         0.004         0.753
 PEER_13        0.128         0.017         0.000         0.821         0.151
 PEER_15        0.127         0.016         0.000         0.664         0.375
 GENDER         0.000         0.000         0.400         1.000         1.000


           TWO-TAILED P-VALUE FOR ESTIMATED CORRELATION MATRIX FOR THE LATENT VARIABLES
              L_PRO_15      L_AGG_11      L_AGG_13      L_AGG_15      L_PEER_1
              ________      ________      ________      ________      ________
 L_PRO_15       0.000
 L_AGG_11       0.963         0.000
 L_AGG_13       0.735         0.004         0.000
 L_AGG_15       0.516         0.434         0.010         0.000
 L_PEER_1       0.340         0.023         0.821         0.406         0.000
 L_PEER_1       0.016         0.835         0.206         0.995         0.018
 L_PEER_1       0.004         0.895         0.953         0.621         0.084
 PRO_11         0.433         0.006         0.654         0.212         0.005
 PRO_13         0.000         0.754         0.026         0.895         0.754
 PRO_15         0.000         0.963         0.736         0.516         0.342
 AGG_11         0.963         0.000         0.007         0.442         0.022
 AGG_13         0.736         0.009         0.000         0.020         0.821
 AGG_15         0.517         0.450         0.022         0.000         0.405
 PEER_11        0.343         0.023         0.821         0.405         0.000
 PEER_13        0.017         0.835         0.207         0.995         0.022
 PEER_15        0.005         0.895         0.953         0.622         0.095
 GENDER         1.000         1.000         1.000         1.000         1.000


           TWO-TAILED P-VALUE FOR ESTIMATED CORRELATION MATRIX FOR THE LATENT VARIABLES
              L_PEER_1      L_PEER_1      PRO_11        PRO_13        PRO_15
              ________      ________      ________      ________      ________
 L_PEER_1       0.000
 L_PEER_1       0.000         0.000
 PRO_11         0.821         0.665         0.000
 PRO_13         0.152         0.377         0.000         0.000
 PRO_15         0.018         0.005         0.000         0.000         0.000
 AGG_11         0.835         0.895         0.000         0.000         0.000
 AGG_13         0.208         0.953         0.000         0.000         0.000
 AGG_15         0.995         0.622         0.001         0.000         0.000
 PEER_11        0.022         0.094         0.000         0.086         0.010
 PEER_13        0.000         0.000         0.131         0.001         0.000
 PEER_15        0.000         0.000         0.049         0.007         0.000
 GENDER         1.000         1.000         0.000         0.000         0.000


           TWO-TAILED P-VALUE FOR ESTIMATED CORRELATION MATRIX FOR THE LATENT VARIABLES
              AGG_11        AGG_13        AGG_15        PEER_11       PEER_13
              ________      ________      ________      ________      ________
 AGG_11         0.000
 AGG_13         0.000         0.000
 AGG_15         0.000         0.000         0.000
 PEER_11        0.000         0.012         0.004         0.000
 PEER_13        0.007         0.000         0.002         0.000         0.000
 PEER_15        0.001         0.005         0.000         0.000         0.000
 GENDER         0.000         0.000         0.000         0.387         0.386


           TWO-TAILED P-VALUE FOR ESTIMATED CORRELATION MATRIX FOR THE LATENT VARIABLES
              PEER_15       GENDER
              ________      ________
 PEER_15        0.000
 GENDER         0.388         0.000


DIAGRAM INFORMATION

  Use View Diagram under the Diagram menu in the Mplus Editor to view the diagram.
  If running Mplus from the Mplus Diagrammer, the diagram opens automatically.

  Diagram output
    g:\my drive\university\phd\projects\z-proso\special issue\final r&r\ri-clpm_teacher-report_r&r - aggression.dgm

     Beginning Time:  18:09:54
        Ending Time:  18:09:56
       Elapsed Time:  00:00:02


MUTHEN & MUTHEN
3463 Stoner Ave.
Los Angeles, CA  90066

Tel: (310) 391-9971
Fax: (310) 391-8971
Web: www.StatModel.com
Support: Support@StatModel.com

Copyright (c) 1998-2022 Muthen & Muthen
