# Supplementary material for: Does Prosociality in Early-to Mid-Adolescence Protect Against Later Development of Antisocial Behaviours?
Source: J Early Adolesc. 2023 Nov 13;44(9):1124–53. doi: 10.1177/02724316231210254 (PMC11446672; doi:10.1177/02724316231210254)
Supplement: Supplemental Material - Does Prosociality in Early-to Mid-Adolescence Protect Against Later Development of Antisocial Behaviours? [file sj-zip-1-jea-10.1177_02724316231210254.zip › Appendix J ri-clpm_self-report_r&r_combined.out]

Mplus VERSION 8.8
MUTHEN & MUTHEN
04/17/2023   8:35 PM

INPUT INSTRUCTIONS


  TITLE: CLPM dual path

  DATA:
    FILE IS "data_s.dat";


  VARIABLE:

    NAMES ARE KEY PRO_11 PRO_13 PRO_15 PRO_17 Agg_11 Agg_13 Agg_15 Agg_17
                  PEER_11 PEER_13 PEER_15 PEER_17
                  VICT_11 VICT_13 VICT_15 VICT_17
                  PERP_11 PERP_13 PERP_15 PERP_17 GENDER;

    USEVARIABLES ARE PRO_11 PRO_13 PRO_15 Agg_11 Agg_13 Agg_15
                     PEER_11 PEER_13 PEER_15
                     PERP_11 PERP_13 PERP_15  GENDER;


    MISSING ARE ALL (-999);

  ANALYSIS:
      !BOOTSTRAP=1000;
      ESTIMATOR=MLR;
      ITERATIONS=20000;
      model=nocovariances;

  MODEL:
      !LGC part
      i_PRO BY PRO_11@1 PRO_13@1 PRO_15@1;
      i_AGG BY AGG_11@1 AGG_13@1 AGG_15@1;
      i_PEER BY PEER_11@1 PEER_13@1 PEER_15@1;
      i_PERP BY PERP_11@1 PERP_13@1 PERP_15@1;


      !Create within-person centered variables
      L_PRO_11 by PRO_11@1;
      L_PRO_13 by PRO_13@1;
      L_PRO_15 by PRO_15@1;
      L_AGG_11 by AGG_11@1;
      L_AGG_13 by AGG_13@1;
      L_AGG_15 by AGG_15@1;
      L_PEER_11 by PEER_11@1;
      L_PEER_13 by PEER_13@1;
      L_PEER_15 by PEER_15@1;
      L_PERP_11 by PERP_11@1;
      L_PERP_13 by PERP_13@1;
      L_PERP_15 by PERP_15@1;


      !Constrain the measurement error variances to zero
      PRO_11-PERP_15@0;

      !Estimate the lagged effects between
      !the within-person centered variables
      L_PRO_15 ON L_PRO_13 L_AGG_13 L_PEER_13 L_PERP_13;
      L_AGG_15 ON L_PRO_13 L_AGG_13 L_PEER_13 L_PERP_13;
      L_PEER_15 ON L_PRO_13 L_AGG_13 L_PEER_13 L_PERP_13;
      L_PERP_15 ON L_PRO_13 L_AGG_13 L_PEER_13 L_PERP_13;

      L_PRO_13 ON L_PRO_11 L_AGG_11 L_PEER_11 L_PERP_11;
      L_AGG_13 ON L_PRO_11 L_AGG_11 L_PEER_11 L_PERP_11;
      L_PEER_13 ON L_PRO_11 L_AGG_11 L_PEER_11 L_PERP_11;
      L_PERP_13 ON L_PRO_11 L_AGG_11 L_PEER_11 L_PERP_11;

      !Estimate the covariance between the random intercepts
      i_PRO with i_AGG;
      i_PRO with i_PEER;
      i_PRO with i_PERP;
      i_AGG with i_PEER;
      i_AGG with i_PERP;
      i_PEER with i_PERP;

      !Regress Intercept on Gender
      i_PRO on GENDER;
      i_AGG on GENDER;
      i_PEER on GENDER;
      i_PERP on GENDER;


      !Estimate the covariance between the within-person
      !components at the first wave
      L_PRO_11 with L_AGG_11;
      L_PRO_11 with L_PEER_11;
      L_PRO_11 with L_PERP_11;
      L_AGG_11 with L_PEER_11;
      L_AGG_11 with L_PERP_11;
      L_PEER_11 with L_PERP_11;


      !Estimate the covariances between the residuals of
      !the within-person components (the innovations)

      L_PRO_15 with L_AGG_15;
      L_PRO_15 with L_PEER_15;
      L_PRO_15 with L_PERP_15;
      L_AGG_15 with L_PEER_15;
      L_AGG_15 with L_PERP_15;
      L_PEER_15 with L_PERP_15;

      L_PRO_13 with L_AGG_13;
      L_PRO_13 with L_PEER_13;
      L_PRO_13 with L_PERP_13;
      L_AGG_13 with L_PEER_13;
      L_AGG_13 with L_PERP_13;
      L_PEER_13 with L_PERP_13;

  model indirect:
     L_AGG_15 IND L_PEER_13 L_PRO_11;
     L_PERP_15 IND L_PEER_13 L_PRO_11;

  OUTPUT: Stand MOD(ALL) TECH4;


*** WARNING
  Data set contains cases with missing on all variables except
  x-variables.  These cases were not included in the analysis.
  Number of cases with missing on all variables except x-variables:  153
   1 WARNING(S) FOUND IN THE INPUT INSTRUCTIONS


CLPM dual path

SUMMARY OF ANALYSIS

Number of groups                                                 1
Number of observations                                        1522

Number of dependent variables                                   12
Number of independent variables                                  1
Number of continuous latent variables                           16

Observed dependent variables

  Continuous
   PRO_11      PRO_13      PRO_15      AGG_11      AGG_13      AGG_15
   PEER_11     PEER_13     PEER_15     PERP_11     PERP_13     PERP_15

Observed independent variables
   GENDER

Continuous latent variables
   I_PRO       I_AGG       I_PEER      I_PERP      L_PRO_11    L_PRO_13
   L_PRO_15    L_AGG_11    L_AGG_13    L_AGG_15    L_PEER_1    L_PEER_1
   L_PEER_1    L_PERP_1    L_PERP_1    L_PERP_1


Estimator                                                      MLR
Information matrix                                        OBSERVED
Maximum number of iterations                                 20000
Convergence criterion                                    0.500D-04
Maximum number of steepest descent iterations                   20
Maximum number of iterations for H1                           2000
Convergence criterion for H1                             0.100D-03

Input data file(s)
  data_s.dat

Input data format  FREE


SUMMARY OF DATA

     Number of missing data patterns            67


COVARIANCE COVERAGE OF DATA

Minimum covariance coverage value   0.100


     PROPORTION OF DATA PRESENT


           Covariance Coverage
              PRO_11        PRO_13        PRO_15        AGG_11        AGG_13
              ________      ________      ________      ________      ________
 PRO_11         0.727
 PRO_13         0.625         0.853
 PRO_15         0.668         0.803         0.919
 AGG_11         0.691         0.612         0.650         0.708
 AGG_13         0.615         0.802         0.792         0.602         0.839
 AGG_15         0.658         0.794         0.881         0.641         0.783
 PEER_11        0.723         0.645         0.689         0.704         0.634
 PEER_13        0.651         0.851         0.841         0.635         0.836
 PEER_15        0.689         0.829         0.919         0.671         0.817
 PERP_11        0.725         0.647         0.691         0.706         0.635
 PERP_13        0.651         0.852         0.842         0.635         0.838
 PERP_15        0.688         0.828         0.917         0.671         0.817
 GENDER         0.727         0.853         0.919         0.708         0.839


           Covariance Coverage
              AGG_15        PEER_11       PEER_13       PEER_15       PERP_11
              ________      ________      ________      ________      ________
 AGG_15         0.903
 PEER_11        0.678         0.750
 PEER_13        0.831         0.672         0.894
 PEER_15        0.903         0.712         0.870         0.949
 PERP_11        0.679         0.748         0.673         0.713         0.752
 PERP_13        0.832         0.673         0.893         0.871         0.674
 PERP_15        0.901         0.710         0.869         0.948         0.712
 GENDER         0.903         0.750         0.894         0.949         0.752


           Covariance Coverage
              PERP_13       PERP_15       GENDER
              ________      ________      ________
 PERP_13        0.896
 PERP_15        0.870         0.948
 GENDER         0.896         0.948         1.000


UNIVARIATE SAMPLE STATISTICS


     UNIVARIATE HIGHER-ORDER MOMENT DESCRIPTIVE STATISTICS

         Variable/         Mean/     Skewness/   Minimum/ % with                Percentiles
        Sample Size      Variance    Kurtosis    Maximum  Min/Max      20%/60%    40%/80%    Median

     PRO_11                3.733      -0.457       1.375    0.18%       3.250      3.625      3.750
            1106.000       0.459       0.147       5.000    1.63%       4.000      4.375
     PRO_13                3.562      -0.399       1.000    0.08%       3.000      3.375      3.625
            1298.000       0.465       0.040       5.000    0.85%       3.750      4.125
     PRO_15                3.605      -0.319       1.250    0.07%       3.125      3.500      3.625
            1399.000       0.399       0.165       5.000    1.07%       3.750      4.125
     AGG_11                1.468       1.578       1.000    5.19%       1.133      1.267      1.400
            1078.000       0.149       3.490       3.533    0.09%       1.467      1.733
     AGG_13                1.727       1.304       1.000    1.41%       1.333      1.533      1.600
            1277.000       0.249       2.694       4.800    0.08%       1.733      2.133
     AGG_15                1.676       1.328       1.000    1.53%       1.267      1.467      1.600
            1375.000       0.223       2.465       4.000    0.15%       1.667      2.000
     PEER_11               3.338      -0.841       1.000    0.26%       3.000      3.333      3.333
            1141.000       0.363       0.524       4.000   28.40%       3.667      4.000
     PEER_13               3.291      -0.802       1.000    0.66%       2.667      3.000      3.333
            1361.000       0.378       0.614       4.000   25.42%       3.667      4.000
     PEER_15               3.290      -0.746       1.000    0.42%       3.000      3.000      3.333
            1445.000       0.359       0.491       4.000   24.08%       3.667      4.000
     PERP_11               1.541       1.955       1.000   31.82%       1.000      1.250      1.250
            1144.000       0.436       4.860       5.000    0.17%       1.500      2.000
     PERP_13               1.722       1.604       1.000   23.55%       1.000      1.250      1.500
            1363.000       0.584       2.963       5.500    0.15%       1.750      2.250
     PERP_15               1.766       1.636       1.000   19.82%       1.250      1.500      1.500
            1443.000       0.583       3.576       6.000    0.14%       1.750      2.250
     GENDER                0.485       0.060       0.000   51.51%       0.000      0.000      0.000
            1522.000       0.250      -1.996       1.000   48.49%       1.000      1.000


THE MODEL ESTIMATION TERMINATED NORMALLY


MODEL FIT INFORMATION

Number of Free Parameters                       88

Loglikelihood

          H0 Value                      -12236.642
          H0 Scaling Correction Factor      1.3420
            for MLR
          H1 Value                      -12219.055
          H1 Scaling Correction Factor      1.2968
            for MLR

Information Criteria

          Akaike (AIC)                   24649.284
          Bayesian (BIC)                 25118.129
          Sample-Size Adjusted BIC       24838.576
            (n* = (n + 2) / 24)

Chi-Square Test of Model Fit

          Value                             34.716*
          Degrees of Freedom                    14
          P-Value                           0.0016
          Scaling Correction Factor         1.0132
            for MLR

*   The chi-square value for MLM, MLMV, MLR, ULSMV, WLSM and WLSMV cannot be used
    for chi-square difference testing in the regular way.  MLM, MLR and WLSM
    chi-square difference testing is described on the Mplus website.  MLMV, WLSMV,
    and ULSMV difference testing is done using the DIFFTEST option.

RMSEA (Root Mean Square Error Of Approximation)

          Estimate                           0.031
          90 Percent C.I.                    0.018  0.044
          Probability RMSEA <= .05           0.992

CFI/TLI

          CFI                                0.993
          TLI                                0.962

Chi-Square Test of Model Fit for the Baseline Model

          Value                           3124.739
          Degrees of Freedom                    78
          P-Value                           0.0000

SRMR (Standardized Root Mean Square Residual)

          Value                              0.020


MODEL RESULTS

                                                    Two-Tailed
                    Estimate       S.E.  Est./S.E.    P-Value

 I_PRO    BY
    PRO_11             1.000      0.000    999.000    999.000
    PRO_13             1.000      0.000    999.000    999.000
    PRO_15             1.000      0.000    999.000    999.000

 I_AGG    BY
    AGG_11             1.000      0.000    999.000    999.000
    AGG_13             1.000      0.000    999.000    999.000
    AGG_15             1.000      0.000    999.000    999.000

 I_PEER   BY
    PEER_11            1.000      0.000    999.000    999.000
    PEER_13            1.000      0.000    999.000    999.000
    PEER_15            1.000      0.000    999.000    999.000

 I_PERP   BY
    PERP_11            1.000      0.000    999.000    999.000
    PERP_13            1.000      0.000    999.000    999.000
    PERP_15            1.000      0.000    999.000    999.000

 L_PRO_11 BY
    PRO_11             1.000      0.000    999.000    999.000

 L_PRO_13 BY
    PRO_13             1.000      0.000    999.000    999.000

 L_PRO_15 BY
    PRO_15             1.000      0.000    999.000    999.000

 L_AGG_11 BY
    AGG_11             1.000      0.000    999.000    999.000

 L_AGG_13 BY
    AGG_13             1.000      0.000    999.000    999.000

 L_AGG_15 BY
    AGG_15             1.000      0.000    999.000    999.000

 L_PEER_1 BY
    PEER_11            1.000      0.000    999.000    999.000

 L_PEER_1 BY
    PEER_13            1.000      0.000    999.000    999.000

 L_PEER_1 BY
    PEER_15            1.000      0.000    999.000    999.000

 L_PERP_1 BY
    PERP_11            1.000      0.000    999.000    999.000

 L_PERP_1 BY
    PERP_13            1.000      0.000    999.000    999.000

 L_PERP_1 BY
    PERP_15            1.000      0.000    999.000    999.000

 L_PRO_15 ON
    L_PRO_13           0.292      0.058      5.023      0.000
    L_AGG_13          -0.029      0.059     -0.501      0.616
    L_PEER_13         -0.048      0.036     -1.323      0.186
    L_PERP_13          0.021      0.036      0.583      0.560

 L_AGG_15 ON
    L_PRO_13          -0.031      0.036     -0.858      0.391
    L_AGG_13           0.389      0.056      6.978      0.000
    L_PEER_13         -0.030      0.027     -1.108      0.268
    L_PERP_13         -0.015      0.027     -0.567      0.571

 L_PEER_1 ON
    L_PRO_13           0.015      0.050      0.300      0.764
    L_AGG_13          -0.124      0.058     -2.140      0.032
    L_PEER_13          0.182      0.046      3.942      0.000
    L_PERP_13          0.065      0.033      1.973      0.048

 L_PERP_1 ON
    L_PRO_13          -0.036      0.057     -0.630      0.529
    L_AGG_13           0.307      0.076      4.053      0.000
    L_PEER_13         -0.050      0.044     -1.133      0.257
    L_PERP_13          0.114      0.054      2.100      0.036

 L_PRO_13 ON
    L_PRO_11           0.130      0.065      1.985      0.047
    L_AGG_11          -0.277      0.135     -2.053      0.040
    L_PEER_11         -0.012      0.047     -0.250      0.803
    L_PERP_11          0.113      0.060      1.887      0.059

 L_AGG_13 ON
    L_PRO_11          -0.015      0.041     -0.368      0.713
    L_AGG_11           0.301      0.122      2.471      0.013
    L_PEER_11         -0.022      0.032     -0.704      0.482
    L_PERP_11         -0.054      0.043     -1.241      0.215

 L_PEER_1 ON
    L_PRO_11           0.025      0.051      0.490      0.624
    L_AGG_11          -0.195      0.124     -1.576      0.115
    L_PEER_11          0.107      0.055      1.952      0.051
    L_PERP_11          0.015      0.059      0.252      0.801

 L_PERP_1 ON
    L_PRO_11           0.006      0.061      0.097      0.923
    L_AGG_11           0.171      0.145      1.179      0.238
    L_PEER_11         -0.054      0.055     -0.986      0.324
    L_PERP_11          0.043      0.082      0.521      0.602

 I_PRO    ON
    GENDER             0.405      0.026     15.692      0.000

 I_AGG    ON
    GENDER            -0.164      0.018     -8.986      0.000

 I_PEER   ON
    GENDER            -0.020      0.023     -0.904      0.366

 I_PERP   ON
    GENDER            -0.328      0.028    -11.781      0.000

 I_PRO    WITH
    I_AGG             -0.013      0.010     -1.329      0.184
    I_PEER             0.018      0.012      1.494      0.135
    I_PERP            -0.027      0.014     -1.948      0.051

 I_AGG    WITH
    I_PEER            -0.016      0.009     -1.835      0.067
    I_PERP             0.059      0.012      4.730      0.000

 I_PEER   WITH
    I_PERP            -0.028      0.012     -2.263      0.024

 L_PRO_11 WITH
    L_AGG_11          -0.034      0.011     -3.006      0.003
    L_PEER_11          0.071      0.014      4.901      0.000
    L_PERP_11         -0.047      0.016     -2.861      0.004

 L_AGG_11 WITH
    L_PEER_11         -0.039      0.010     -3.815      0.000
    L_PERP_11          0.072      0.016      4.578      0.000

 L_PEER_1 WITH
    L_PERP_11         -0.063      0.015     -4.180      0.000

 L_PRO_15 WITH
    L_AGG_15          -0.012      0.007     -1.592      0.111
    L_PEER_15          0.039      0.010      3.822      0.000
    L_PERP_15         -0.027      0.012     -2.240      0.025

 L_AGG_15 WITH
    L_PEER_15         -0.022      0.008     -2.916      0.004
    L_PERP_15          0.090      0.010      8.668      0.000

 L_PEER_1 WITH
    L_PERP_15         -0.018      0.012     -1.518      0.129

 L_PRO_13 WITH
    L_AGG_13          -0.043      0.012     -3.686      0.000
    L_PEER_13          0.053      0.014      3.732      0.000
    L_PERP_13         -0.038      0.017     -2.183      0.029

 L_AGG_13 WITH
    L_PEER_13         -0.047      0.011     -4.492      0.000
    L_PERP_13          0.124      0.016      7.610      0.000

 L_PEER_1 WITH
    L_PERP_13         -0.054      0.015     -3.568      0.000

 Intercepts
    PRO_11             3.540      0.024    145.871      0.000
    PRO_13             3.362      0.023    147.753      0.000
    PRO_15             3.409      0.022    158.250      0.000
    AGG_11             1.551      0.016     96.288      0.000
    AGG_13             1.811      0.017    104.393      0.000
    AGG_15             1.757      0.017    104.634      0.000
    PEER_11            3.345      0.021    155.906      0.000
    PEER_13            3.302      0.020    165.203      0.000
    PEER_15            3.299      0.019    171.245      0.000
    PERP_11            1.702      0.027     63.909      0.000
    PERP_13            1.882      0.027     69.764      0.000
    PERP_15            1.924      0.026     73.746      0.000

 Variances
    L_PRO_11           0.313      0.023     13.859      0.000
    L_AGG_11           0.091      0.012      7.729      0.000
    L_PEER_11          0.325      0.021     15.221      0.000
    L_PERP_11          0.289      0.033      8.739      0.000

 Residual Variances
    PRO_11             0.000      0.000    999.000    999.000
    PRO_13             0.000      0.000    999.000    999.000
    PRO_15             0.000      0.000    999.000    999.000
    AGG_11             0.000      0.000    999.000    999.000
    AGG_13             0.000      0.000    999.000    999.000
    AGG_15             0.000      0.000    999.000    999.000
    PEER_11            0.000      0.000    999.000    999.000
    PEER_13            0.000      0.000    999.000    999.000
    PEER_15            0.000      0.000    999.000    999.000
    PERP_11            0.000      0.000    999.000    999.000
    PERP_13            0.000      0.000    999.000    999.000
    PERP_15            0.000      0.000    999.000    999.000
    I_PRO              0.106      0.020      5.285      0.000
    I_AGG              0.048      0.011      4.392      0.000
    I_PEER             0.039      0.015      2.570      0.010
    I_PERP             0.125      0.022      5.598      0.000
    L_PRO_13           0.293      0.021     13.983      0.000
    L_PRO_15           0.233      0.014     17.175      0.000
    L_AGG_13           0.185      0.014     13.087      0.000
    L_AGG_15           0.142      0.009     15.866      0.000
    L_PEER_13          0.330      0.019     17.476      0.000
    L_PEER_15          0.305      0.017     18.415      0.000
    L_PERP_13          0.428      0.035     12.137      0.000
    L_PERP_15          0.383      0.033     11.762      0.000


QUALITY OF NUMERICAL RESULTS

     Condition Number for the Information Matrix              0.167E-03
       (ratio of smallest to largest eigenvalue)


STANDARDIZED MODEL RESULTS


STDYX Standardization

                                                    Two-Tailed
                    Estimate       S.E.  Est./S.E.    P-Value

 I_PRO    BY
    PRO_11             0.565      0.037     15.144      0.000
    PRO_13             0.570      0.040     14.104      0.000
    PRO_15             0.602      0.041     14.846      0.000

 I_AGG    BY
    AGG_11             0.613      0.058     10.501      0.000
    AGG_13             0.472      0.049      9.677      0.000
    AGG_15             0.492      0.049     10.112      0.000

 I_PEER   BY
    PEER_11            0.327      0.063      5.205      0.000
    PEER_13            0.320      0.062      5.154      0.000
    PEER_15            0.329      0.064      5.172      0.000

 I_PERP   BY
    PERP_11            0.587      0.043     13.757      0.000
    PERP_13            0.509      0.039     12.908      0.000
    PERP_15            0.515      0.040     12.830      0.000

 L_PRO_11 BY
    PRO_11             0.825      0.026     32.302      0.000

 L_PRO_13 BY
    PRO_13             0.822      0.028     29.286      0.000

 L_PRO_15 BY
    PRO_15             0.798      0.031     26.114      0.000

 L_AGG_11 BY
    AGG_11             0.790      0.045     17.413      0.000

 L_AGG_13 BY
    AGG_13             0.882      0.026     33.760      0.000

 L_AGG_15 BY
    AGG_15             0.871      0.027     31.695      0.000

 L_PEER_1 BY
    PEER_11            0.945      0.022     43.544      0.000

 L_PEER_1 BY
    PEER_13            0.947      0.021     45.080      0.000

 L_PEER_1 BY
    PEER_15            0.944      0.022     42.692      0.000

 L_PERP_1 BY
    PERP_11            0.810      0.031     26.235      0.000

 L_PERP_1 BY
    PERP_13            0.861      0.023     36.885      0.000

 L_PERP_1 BY
    PERP_15            0.857      0.024     35.594      0.000

 L_PRO_15 ON
    L_PRO_13           0.317      0.062      5.119      0.000
    L_AGG_13          -0.025      0.050     -0.502      0.615
    L_PEER_13         -0.055      0.041     -1.336      0.182
    L_PERP_13          0.027      0.047      0.584      0.559

 L_AGG_15 ON
    L_PRO_13          -0.041      0.048     -0.853      0.394
    L_AGG_13           0.410      0.055      7.470      0.000
    L_PEER_13         -0.043      0.038     -1.106      0.269
    L_PERP_13         -0.024      0.043     -0.571      0.568

 L_PEER_1 ON
    L_PRO_13           0.015      0.049      0.300      0.764
    L_AGG_13          -0.096      0.045     -2.123      0.034
    L_PEER_13          0.187      0.046      4.034      0.000
    L_PERP_13          0.076      0.038      1.992      0.046

 L_PERP_1 ON
    L_PRO_13          -0.030      0.048     -0.625      0.532
    L_AGG_13           0.208      0.052      3.996      0.000
    L_PEER_13         -0.045      0.040     -1.137      0.255
    L_PERP_13          0.115      0.055      2.085      0.037

 L_PRO_13 ON
    L_PRO_11           0.131      0.066      2.006      0.045
    L_AGG_11          -0.152      0.073     -2.066      0.039
    L_PEER_11         -0.012      0.048     -0.250      0.803
    L_PERP_11          0.110      0.058      1.906      0.057

 L_AGG_13 ON
    L_PRO_11          -0.019      0.053     -0.366      0.714
    L_AGG_11           0.208      0.088      2.356      0.018
    L_PEER_11         -0.029      0.041     -0.704      0.481
    L_PERP_11         -0.066      0.052     -1.267      0.205

 L_PEER_1 ON
    L_PRO_11           0.024      0.049      0.490      0.624
    L_AGG_11          -0.101      0.064     -1.578      0.115
    L_PEER_11          0.104      0.053      1.954      0.051
    L_PERP_11          0.014      0.055      0.253      0.800

 L_PERP_1 ON
    L_PRO_11           0.005      0.052      0.097      0.923
    L_AGG_11           0.079      0.068      1.156      0.248
    L_PEER_11         -0.047      0.048     -0.983      0.326
    L_PERP_11          0.035      0.067      0.520      0.603

 I_PRO    ON
    GENDER             0.529      0.043     12.327      0.000

 I_AGG    ON
    GENDER            -0.349      0.043     -8.158      0.000

 I_PEER   ON
    GENDER            -0.052      0.059     -0.876      0.381

 I_PERP   ON
    GENDER            -0.421      0.039    -10.702      0.000

 I_PRO    WITH
    I_AGG             -0.188      0.137     -1.376      0.169
    I_PEER             0.275      0.170      1.622      0.105
    I_PERP            -0.238      0.121     -1.968      0.049

 I_AGG    WITH
    I_PEER            -0.362      0.169     -2.140      0.032
    I_PERP             0.756      0.077      9.774      0.000

 I_PEER   WITH
    I_PERP            -0.398      0.166     -2.400      0.016

 L_PRO_11 WITH
    L_AGG_11          -0.198      0.064     -3.097      0.002
    L_PEER_11          0.222      0.043      5.153      0.000
    L_PERP_11         -0.155      0.054     -2.885      0.004

 L_AGG_11 WITH
    L_PEER_11         -0.224      0.053     -4.206      0.000
    L_PERP_11          0.440      0.066      6.652      0.000

 L_PEER_1 WITH
    L_PERP_11         -0.206      0.045     -4.584      0.000

 L_PRO_15 WITH
    L_AGG_15          -0.064      0.040     -1.599      0.110
    L_PEER_15          0.147      0.037      3.968      0.000
    L_PERP_15         -0.092      0.040     -2.287      0.022

 L_AGG_15 WITH
    L_PEER_15         -0.108      0.036     -2.959      0.003
    L_PERP_15          0.386      0.033     11.768      0.000

 L_PEER_1 WITH
    L_PERP_15         -0.054      0.035     -1.545      0.122

 L_PRO_13 WITH
    L_AGG_13          -0.186      0.049     -3.775      0.000
    L_PEER_13          0.169      0.043      3.914      0.000
    L_PERP_13         -0.106      0.047     -2.242      0.025

 L_AGG_13 WITH
    L_PEER_13         -0.192      0.040     -4.779      0.000
    L_PERP_13          0.443      0.040     11.170      0.000

 L_PEER_1 WITH
    L_PERP_13         -0.145      0.040     -3.657      0.000

 Intercepts
    PRO_11             5.218      0.127     40.944      0.000
    PRO_13             5.002      0.110     45.460      0.000
    PRO_15             5.355      0.118     45.200      0.000
    AGG_11             4.052      0.117     34.484      0.000
    AGG_13             3.642      0.092     39.444      0.000
    AGG_15             3.681      0.088     41.811      0.000
    PEER_11            5.547      0.151     36.740      0.000
    PEER_13            5.368      0.133     40.288      0.000
    PEER_15            5.505      0.132     41.781      0.000
    PERP_11            2.562      0.075     34.342      0.000
    PERP_13            2.460      0.055     44.667      0.000
    PERP_15            2.542      0.065     39.178      0.000

 Variances
    L_PRO_11           1.000      0.000    999.000    999.000
    L_AGG_11           1.000      0.000    999.000    999.000
    L_PEER_11          1.000      0.000    999.000    999.000
    L_PERP_11          1.000      0.000    999.000    999.000

 Residual Variances
    PRO_11             0.000    999.000    999.000    999.000
    PRO_13             0.000    999.000    999.000    999.000
    PRO_15             0.000    999.000    999.000    999.000
    AGG_11             0.000    999.000    999.000    999.000
    AGG_13             0.000    999.000    999.000    999.000
    AGG_15             0.000    999.000    999.000    999.000
    PEER_11            0.000    999.000    999.000    999.000
    PEER_13            0.000    999.000    999.000    999.000
    PEER_15            0.000    999.000    999.000    999.000
    PERP_11            0.000    999.000    999.000    999.000
    PERP_13            0.000    999.000    999.000    999.000
    PERP_15            0.000    999.000    999.000    999.000
    I_PRO              0.721      0.045     15.891      0.000
    I_AGG              0.879      0.030     29.499      0.000
    I_PEER             0.997      0.006    163.255      0.000
    I_PERP             0.823      0.033     24.803      0.000
    L_PRO_13           0.960      0.025     38.407      0.000
    L_PRO_15           0.901      0.039     23.313      0.000
    L_AGG_13           0.960      0.031     30.794      0.000
    L_AGG_15           0.822      0.042     19.737      0.000
    L_PEER_13          0.973      0.018     53.867      0.000
    L_PEER_15          0.952      0.019     49.383      0.000
    L_PERP_13          0.986      0.015     63.946      0.000
    L_PERP_15          0.910      0.030     30.320      0.000


STDY Standardization

                                                    Two-Tailed
                    Estimate       S.E.  Est./S.E.    P-Value

 I_PRO    BY
    PRO_11             0.565      0.037     15.144      0.000
    PRO_13             0.570      0.040     14.104      0.000
    PRO_15             0.602      0.041     14.846      0.000

 I_AGG    BY
    AGG_11             0.613      0.058     10.501      0.000
    AGG_13             0.472      0.049      9.677      0.000
    AGG_15             0.492      0.049     10.112      0.000

 I_PEER   BY
    PEER_11            0.327      0.063      5.205      0.000
    PEER_13            0.320      0.062      5.154      0.000
    PEER_15            0.329      0.064      5.172      0.000

 I_PERP   BY
    PERP_11            0.587      0.043     13.757      0.000
    PERP_13            0.509      0.039     12.908      0.000
    PERP_15            0.515      0.040     12.830      0.000

 L_PRO_11 BY
    PRO_11             0.825      0.026     32.302      0.000

 L_PRO_13 BY
    PRO_13             0.822      0.028     29.286      0.000

 L_PRO_15 BY
    PRO_15             0.798      0.031     26.114      0.000

 L_AGG_11 BY
    AGG_11             0.790      0.045     17.413      0.000

 L_AGG_13 BY
    AGG_13             0.882      0.026     33.760      0.000

 L_AGG_15 BY
    AGG_15             0.871      0.027     31.695      0.000

 L_PEER_1 BY
    PEER_11            0.945      0.022     43.544      0.000

 L_PEER_1 BY
    PEER_13            0.947      0.021     45.080      0.000

 L_PEER_1 BY
    PEER_15            0.944      0.022     42.692      0.000

 L_PERP_1 BY
    PERP_11            0.810      0.031     26.235      0.000

 L_PERP_1 BY
    PERP_13            0.861      0.023     36.885      0.000

 L_PERP_1 BY
    PERP_15            0.857      0.024     35.594      0.000

 L_PRO_15 ON
    L_PRO_13           0.317      0.062      5.119      0.000
    L_AGG_13          -0.025      0.050     -0.502      0.615
    L_PEER_13         -0.055      0.041     -1.336      0.182
    L_PERP_13          0.027      0.047      0.584      0.559

 L_AGG_15 ON
    L_PRO_13          -0.041      0.048     -0.853      0.394
    L_AGG_13           0.410      0.055      7.470      0.000
    L_PEER_13         -0.043      0.038     -1.106      0.269
    L_PERP_13         -0.024      0.043     -0.571      0.568

 L_PEER_1 ON
    L_PRO_13           0.015      0.049      0.300      0.764
    L_AGG_13          -0.096      0.045     -2.123      0.034
    L_PEER_13          0.187      0.046      4.034      0.000
    L_PERP_13          0.076      0.038      1.992      0.046

 L_PERP_1 ON
    L_PRO_13          -0.030      0.048     -0.625      0.532
    L_AGG_13           0.208      0.052      3.996      0.000
    L_PEER_13         -0.045      0.040     -1.137      0.255
    L_PERP_13          0.115      0.055      2.085      0.037

 L_PRO_13 ON
    L_PRO_11           0.131      0.066      2.006      0.045
    L_AGG_11          -0.152      0.073     -2.066      0.039
    L_PEER_11         -0.012      0.048     -0.250      0.803
    L_PERP_11          0.110      0.058      1.906      0.057

 L_AGG_13 ON
    L_PRO_11          -0.019      0.053     -0.366      0.714
    L_AGG_11           0.208      0.088      2.356      0.018
    L_PEER_11         -0.029      0.041     -0.704      0.481
    L_PERP_11         -0.066      0.052     -1.267      0.205

 L_PEER_1 ON
    L_PRO_11           0.024      0.049      0.490      0.624
    L_AGG_11          -0.101      0.064     -1.578      0.115
    L_PEER_11          0.104      0.053      1.954      0.051
    L_PERP_11          0.014      0.055      0.253      0.800

 L_PERP_1 ON
    L_PRO_11           0.005      0.052      0.097      0.923
    L_AGG_11           0.079      0.068      1.156      0.248
    L_PEER_11         -0.047      0.048     -0.983      0.326
    L_PERP_11          0.035      0.067      0.520      0.603

 I_PRO    ON
    GENDER             1.058      0.086     12.327      0.000

 I_AGG    ON
    GENDER            -0.697      0.085     -8.158      0.000

 I_PEER   ON
    GENDER            -0.103      0.118     -0.876      0.381

 I_PERP   ON
    GENDER            -0.843      0.079    -10.702      0.000

 I_PRO    WITH
    I_AGG             -0.188      0.137     -1.376      0.169
    I_PEER             0.275      0.170      1.622      0.105
    I_PERP            -0.238      0.121     -1.968      0.049

 I_AGG    WITH
    I_PEER            -0.362      0.169     -2.140      0.032
    I_PERP             0.756      0.077      9.774      0.000

 I_PEER   WITH
    I_PERP            -0.398      0.166     -2.400      0.016

 L_PRO_11 WITH
    L_AGG_11          -0.198      0.064     -3.097      0.002
    L_PEER_11          0.222      0.043      5.153      0.000
    L_PERP_11         -0.155      0.054     -2.885      0.004

 L_AGG_11 WITH
    L_PEER_11         -0.224      0.053     -4.206      0.000
    L_PERP_11          0.440      0.066      6.652      0.000

 L_PEER_1 WITH
    L_PERP_11         -0.206      0.045     -4.584      0.000

 L_PRO_15 WITH
    L_AGG_15          -0.064      0.040     -1.599      0.110
    L_PEER_15          0.147      0.037      3.968      0.000
    L_PERP_15         -0.092      0.040     -2.287      0.022

 L_AGG_15 WITH
    L_PEER_15         -0.108      0.036     -2.959      0.003
    L_PERP_15          0.386      0.033     11.768      0.000

 L_PEER_1 WITH
    L_PERP_15         -0.054      0.035     -1.545      0.122

 L_PRO_13 WITH
    L_AGG_13          -0.186      0.049     -3.775      0.000
    L_PEER_13          0.169      0.043      3.914      0.000
    L_PERP_13         -0.106      0.047     -2.242      0.025

 L_AGG_13 WITH
    L_PEER_13         -0.192      0.040     -4.779      0.000
    L_PERP_13          0.443      0.040     11.170      0.000

 L_PEER_1 WITH
    L_PERP_13         -0.145      0.040     -3.657      0.000

 Intercepts
    PRO_11             5.218      0.127     40.944      0.000
    PRO_13             5.002      0.110     45.460      0.000
    PRO_15             5.355      0.118     45.200      0.000
    AGG_11             4.052      0.117     34.484      0.000
    AGG_13             3.642      0.092     39.444      0.000
    AGG_15             3.681      0.088     41.811      0.000
    PEER_11            5.547      0.151     36.740      0.000
    PEER_13            5.368      0.133     40.288      0.000
    PEER_15            5.505      0.132     41.781      0.000
    PERP_11            2.562      0.075     34.342      0.000
    PERP_13            2.460      0.055     44.667      0.000
    PERP_15            2.542      0.065     39.178      0.000

 Variances
    L_PRO_11           1.000      0.000    999.000    999.000
    L_AGG_11           1.000      0.000    999.000    999.000
    L_PEER_11          1.000      0.000    999.000    999.000
    L_PERP_11          1.000      0.000    999.000    999.000

 Residual Variances
    PRO_11           999.000    999.000    999.000    999.000
    PRO_13           999.000    999.000    999.000    999.000
    PRO_15           999.000    999.000    999.000    999.000
    AGG_11           999.000    999.000    999.000    999.000
    AGG_13           999.000    999.000    999.000    999.000
    AGG_15           999.000    999.000    999.000    999.000
    PEER_11          999.000    999.000    999.000    999.000
    PEER_13          999.000    999.000    999.000    999.000
    PEER_15          999.000    999.000    999.000    999.000
    PERP_11          999.000    999.000    999.000    999.000
    PERP_13          999.000    999.000    999.000    999.000
    PERP_15          999.000    999.000    999.000    999.000
    I_PRO              0.721      0.045     15.891      0.000
    I_AGG              0.879      0.030     29.499      0.000
    I_PEER             0.997      0.006    163.255      0.000
    I_PERP             0.823      0.033     24.803      0.000
    L_PRO_13           0.960      0.025     38.407      0.000
    L_PRO_15           0.901      0.039     23.313      0.000
    L_AGG_13           0.960      0.031     30.794      0.000
    L_AGG_15           0.822      0.042     19.737      0.000
    L_PEER_13          0.973      0.018     53.867      0.000
    L_PEER_15          0.952      0.019     49.383      0.000
    L_PERP_13          0.986      0.015     63.946      0.000
    L_PERP_15          0.910      0.030     30.320      0.000


STD Standardization

                                                    Two-Tailed
                    Estimate       S.E.  Est./S.E.    P-Value

 I_PRO    BY
    PRO_11             0.383      0.027     14.097      0.000
    PRO_13             0.383      0.027     14.097      0.000
    PRO_15             0.383      0.027     14.097      0.000

 I_AGG    BY
    AGG_11             0.235      0.024      9.618      0.000
    AGG_13             0.235      0.024      9.618      0.000
    AGG_15             0.235      0.024      9.618      0.000

 I_PEER   BY
    PEER_11            0.197      0.038      5.162      0.000
    PEER_13            0.197      0.038      5.162      0.000
    PEER_15            0.197      0.038      5.162      0.000

 I_PERP   BY
    PERP_11            0.390      0.030     12.956      0.000
    PERP_13            0.390      0.030     12.956      0.000
    PERP_15            0.390      0.030     12.956      0.000

 L_PRO_11 BY
    PRO_11             0.560      0.020     27.718      0.000

 L_PRO_13 BY
    PRO_13             0.552      0.023     24.268      0.000

 L_PRO_15 BY
    PRO_15             0.508      0.021     23.827      0.000

 L_AGG_11 BY
    AGG_11             0.302      0.020     15.459      0.000

 L_AGG_13 BY
    AGG_13             0.438      0.019     22.622      0.000

 L_AGG_15 BY
    AGG_15             0.416      0.017     24.022      0.000

 L_PEER_1 BY
    PEER_11            0.570      0.019     30.441      0.000

 L_PEER_1 BY
    PEER_13            0.583      0.019     30.976      0.000

 L_PEER_1 BY
    PEER_15            0.566      0.018     31.318      0.000

 L_PERP_1 BY
    PERP_11            0.538      0.031     17.478      0.000

 L_PERP_1 BY
    PERP_13            0.659      0.029     22.879      0.000

 L_PERP_1 BY
    PERP_15            0.649      0.030     21.721      0.000

 L_PRO_15 ON
    L_PRO_13           0.317      0.062      5.119      0.000
    L_AGG_13          -0.025      0.050     -0.502      0.615
    L_PEER_13         -0.055      0.041     -1.336      0.182
    L_PERP_13          0.027      0.047      0.584      0.559

 L_AGG_15 ON
    L_PRO_13          -0.041      0.048     -0.853      0.394
    L_AGG_13           0.410      0.055      7.470      0.000
    L_PEER_13         -0.043      0.038     -1.106      0.269
    L_PERP_13         -0.024      0.043     -0.571      0.568

 L_PEER_1 ON
    L_PRO_13           0.015      0.049      0.300      0.764
    L_AGG_13          -0.096      0.045     -2.123      0.034
    L_PEER_13          0.187      0.046      4.034      0.000
    L_PERP_13          0.076      0.038      1.992      0.046

 L_PERP_1 ON
    L_PRO_13          -0.030      0.048     -0.625      0.532
    L_AGG_13           0.208      0.052      3.996      0.000
    L_PEER_13         -0.045      0.040     -1.137      0.255
    L_PERP_13          0.115      0.055      2.085      0.037

 L_PRO_13 ON
    L_PRO_11           0.131      0.066      2.006      0.045
    L_AGG_11          -0.152      0.073     -2.066      0.039
    L_PEER_11         -0.012      0.048     -0.250      0.803
    L_PERP_11          0.110      0.058      1.906      0.057

 L_AGG_13 ON
    L_PRO_11          -0.019      0.053     -0.366      0.714
    L_AGG_11           0.208      0.088      2.356      0.018
    L_PEER_11         -0.029      0.041     -0.704      0.481
    L_PERP_11         -0.066      0.052     -1.267      0.205

 L_PEER_1 ON
    L_PRO_11           0.024      0.049      0.490      0.624
    L_AGG_11          -0.101      0.064     -1.578      0.115
    L_PEER_11          0.104      0.053      1.954      0.051
    L_PERP_11          0.014      0.055      0.253      0.800

 L_PERP_1 ON
    L_PRO_11           0.005      0.052      0.097      0.923
    L_AGG_11           0.079      0.068      1.156      0.248
    L_PEER_11         -0.047      0.048     -0.983      0.326
    L_PERP_11          0.035      0.067      0.520      0.603

 I_PRO    ON
    GENDER             1.058      0.086     12.327      0.000

 I_AGG    ON
    GENDER            -0.697      0.085     -8.158      0.000

 I_PEER   ON
    GENDER            -0.103      0.118     -0.876      0.381

 I_PERP   ON
    GENDER            -0.843      0.079    -10.702      0.000

 I_PRO    WITH
    I_AGG             -0.188      0.137     -1.376      0.169
    I_PEER             0.275      0.170      1.622      0.105
    I_PERP            -0.238      0.121     -1.968      0.049

 I_AGG    WITH
    I_PEER            -0.362      0.169     -2.140      0.032
    I_PERP             0.756      0.077      9.774      0.000

 I_PEER   WITH
    I_PERP            -0.398      0.166     -2.400      0.016

 L_PRO_11 WITH
    L_AGG_11          -0.198      0.064     -3.097      0.002
    L_PEER_11          0.222      0.043      5.153      0.000
    L_PERP_11         -0.155      0.054     -2.885      0.004

 L_AGG_11 WITH
    L_PEER_11         -0.224      0.053     -4.206      0.000
    L_PERP_11          0.440      0.066      6.652      0.000

 L_PEER_1 WITH
    L_PERP_11         -0.206      0.045     -4.584      0.000

 L_PRO_15 WITH
    L_AGG_15          -0.064      0.040     -1.599      0.110
    L_PEER_15          0.147      0.037      3.968      0.000
    L_PERP_15         -0.092      0.040     -2.287      0.022

 L_AGG_15 WITH
    L_PEER_15         -0.108      0.036     -2.959      0.003
    L_PERP_15          0.386      0.033     11.768      0.000

 L_PEER_1 WITH
    L_PERP_15         -0.054      0.035     -1.545      0.122

 L_PRO_13 WITH
    L_AGG_13          -0.186      0.049     -3.775      0.000
    L_PEER_13          0.169      0.043      3.914      0.000
    L_PERP_13         -0.106      0.047     -2.242      0.025

 L_AGG_13 WITH
    L_PEER_13         -0.192      0.040     -4.779      0.000
    L_PERP_13          0.443      0.040     11.170      0.000

 L_PEER_1 WITH
    L_PERP_13         -0.145      0.040     -3.657      0.000

 Intercepts
    PRO_11             3.540      0.024    145.871      0.000
    PRO_13             3.362      0.023    147.753      0.000
    PRO_15             3.409      0.022    158.250      0.000
    AGG_11             1.551      0.016     96.288      0.000
    AGG_13             1.811      0.017    104.393      0.000
    AGG_15             1.757      0.017    104.634      0.000
    PEER_11            3.345      0.021    155.906      0.000
    PEER_13            3.302      0.020    165.203      0.000
    PEER_15            3.299      0.019    171.245      0.000
    PERP_11            1.702      0.027     63.909      0.000
    PERP_13            1.882      0.027     69.764      0.000
    PERP_15            1.924      0.026     73.746      0.000

 Variances
    L_PRO_11           1.000      0.000    999.000    999.000
    L_AGG_11           1.000      0.000    999.000    999.000
    L_PEER_11          1.000      0.000    999.000    999.000
    L_PERP_11          1.000      0.000    999.000    999.000

 Residual Variances
    PRO_11           999.000    999.000    999.000    999.000
    PRO_13           999.000    999.000    999.000    999.000
    PRO_15           999.000    999.000    999.000    999.000
    AGG_11           999.000    999.000    999.000    999.000
    AGG_13           999.000    999.000    999.000    999.000
    AGG_15           999.000    999.000    999.000    999.000
    PEER_11          999.000    999.000    999.000    999.000
    PEER_13          999.000    999.000    999.000    999.000
    PEER_15          999.000    999.000    999.000    999.000
    PERP_11          999.000    999.000    999.000    999.000
    PERP_13          999.000    999.000    999.000    999.000
    PERP_15          999.000    999.000    999.000    999.000
    I_PRO              0.721      0.045     15.891      0.000
    I_AGG              0.879      0.030     29.499      0.000
    I_PEER             0.997      0.006    163.255      0.000
    I_PERP             0.823      0.033     24.803      0.000
    L_PRO_13           0.960      0.025     38.407      0.000
    L_PRO_15           0.901      0.039     23.313      0.000
    L_AGG_13           0.960      0.031     30.794      0.000
    L_AGG_15           0.822      0.042     19.737      0.000
    L_PEER_13          0.973      0.018     53.867      0.000
    L_PEER_15          0.952      0.019     49.383      0.000
    L_PERP_13          0.986      0.015     63.946      0.000
    L_PERP_15          0.910      0.030     30.320      0.000


R-SQUARE

    Observed                                        Two-Tailed
    Variable        Estimate       S.E.  Est./S.E.    P-Value

    PRO_11             1.000    999.000    999.000    999.000
    PRO_13             1.000    999.000    999.000    999.000
    PRO_15             1.000    999.000    999.000    999.000
    AGG_11             1.000    999.000    999.000    999.000
    AGG_13             1.000    999.000    999.000    999.000
    AGG_15             1.000    999.000    999.000    999.000
    PEER_11            1.000    999.000    999.000    999.000
    PEER_13            1.000    999.000    999.000    999.000
    PEER_15            1.000    999.000    999.000    999.000
    PERP_11            1.000    999.000    999.000    999.000
    PERP_13            1.000    999.000    999.000    999.000
    PERP_15            1.000    999.000    999.000    999.000

     Latent                                         Two-Tailed
    Variable        Estimate       S.E.  Est./S.E.    P-Value

    I_PRO              0.279      0.045      6.164      0.000
    I_AGG              0.121      0.030      4.079      0.000
    I_PEER             0.003      0.006      0.438      0.662
    I_PERP             0.177      0.033      5.351      0.000
    L_PRO_13           0.040      0.025      1.612      0.107
    L_PRO_15           0.099      0.039      2.569      0.010
    L_AGG_13           0.040      0.031      1.282      0.200
    L_AGG_15           0.178      0.042      4.266      0.000
    L_PEER_1           0.027      0.018      1.483      0.138
    L_PEER_1           0.048      0.019      2.500      0.012
    L_PERP_1           0.014      0.015      0.909      0.363
    L_PERP_1           0.090      0.030      3.016      0.003


TOTAL, TOTAL INDIRECT, SPECIFIC INDIRECT, AND DIRECT EFFECTS


                                                    Two-Tailed
                    Estimate       S.E.  Est./S.E.    P-Value

Effects from L_PRO_11 to L_AGG_15

  Indirect            -0.001      0.002     -0.449      0.653

Effects from L_PRO_11 to L_PERP_1

  Indirect            -0.001      0.003     -0.454      0.650


STANDARDIZED TOTAL, TOTAL INDIRECT, SPECIFIC INDIRECT, AND DIRECT EFFECTS


STDYX Standardization

                                                    Two-Tailed
                    Estimate       S.E.  Est./S.E.    P-Value

Effects from L_PRO_11 to L_AGG_15

  Indirect            -0.001      0.002     -0.449      0.653

Effects from L_PRO_11 to L_PERP_1

  Indirect            -0.001      0.002     -0.453      0.651


STDY Standardization

                                                    Two-Tailed
                    Estimate       S.E.  Est./S.E.    P-Value

Effects from L_PRO_11 to L_AGG_15

  Indirect            -0.001      0.002     -0.449      0.653

Effects from L_PRO_11 to L_PERP_1

  Indirect            -0.001      0.002     -0.453      0.651


STD Standardization

                                                    Two-Tailed
                    Estimate       S.E.  Est./S.E.    P-Value

Effects from L_PRO_11 to L_AGG_15

  Indirect            -0.001      0.002     -0.449      0.653

Effects from L_PRO_11 to L_PERP_1

  Indirect            -0.001      0.002     -0.453      0.651


MODEL MODIFICATION INDICES

Minimum M.I. value for printing the modification index    10.000

                                   M.I.     E.P.C.  Std E.P.C.  StdYX E.P.C.

ON/BY Statements

L_PRO_13 ON I_PEER   /
I_PEER   BY L_PRO_13              10.013    -4.709     -1.680       -1.680

ON Statements

L_PRO_13 ON PEER_11               10.025    -4.712     -8.532       -5.144
L_PRO_13 ON PEER_13               10.043    -4.716     -8.540       -5.253


TECHNICAL 4 OUTPUT


     ESTIMATES DERIVED FROM THE MODEL


           ESTIMATED MEANS FOR THE LATENT VARIABLES
              I_PRO         I_AGG         I_PEER        I_PERP        L_PRO_11
              ________      ________      ________      ________      ________
                0.197        -0.079        -0.010        -0.159         0.000


           ESTIMATED MEANS FOR THE LATENT VARIABLES
              L_PRO_13      L_PRO_15      L_AGG_11      L_AGG_13      L_AGG_15
              ________      ________      ________      ________      ________
                0.000         0.000         0.000         0.000         0.000


           ESTIMATED MEANS FOR THE LATENT VARIABLES
              L_PEER_1      L_PEER_1      L_PEER_1      L_PERP_1      L_PERP_1
              ________      ________      ________      ________      ________
                0.000         0.000         0.000         0.000         0.000


           ESTIMATED MEANS FOR THE LATENT VARIABLES
              L_PERP_1      PRO_11        PRO_13        PRO_15        AGG_11
              ________      ________      ________      ________      ________
                0.000         3.736         3.559         3.606         1.471


           ESTIMATED MEANS FOR THE LATENT VARIABLES
              AGG_13        AGG_15        PEER_11       PEER_13       PEER_15
              ________      ________      ________      ________      ________
                1.732         1.678         3.335         3.292         3.290


           ESTIMATED MEANS FOR THE LATENT VARIABLES
              PERP_11       PERP_13       PERP_15       GENDER
              ________      ________      ________      ________
                1.542         1.723         1.765         0.485


           S.E. FOR ESTIMATED MEANS FOR THE LATENT VARIABLES
              I_PRO         I_AGG         I_PEER        I_PERP        L_PRO_11
              ________      ________      ________      ________      ________
                0.014         0.009         0.011         0.014         0.000


           S.E. FOR ESTIMATED MEANS FOR THE LATENT VARIABLES
              L_PRO_13      L_PRO_15      L_AGG_11      L_AGG_13      L_AGG_15
              ________      ________      ________      ________      ________
                0.000         0.000         0.000         0.000         0.000


           S.E. FOR ESTIMATED MEANS FOR THE LATENT VARIABLES
              L_PEER_1      L_PEER_1      L_PEER_1      L_PERP_1      L_PERP_1
              ________      ________      ________      ________      ________
                0.000         0.000         0.000         0.000         0.000


           S.E. FOR ESTIMATED MEANS FOR THE LATENT VARIABLES
              L_PERP_1      PRO_11        PRO_13        PRO_15        AGG_11
              ________      ________      ________      ________      ________
                0.000         0.020         0.018         0.017         0.011


           S.E. FOR ESTIMATED MEANS FOR THE LATENT VARIABLES
              AGG_13        AGG_15        PEER_11       PEER_13       PEER_15
              ________      ________      ________      ________      ________
                0.014         0.013         0.018         0.017         0.016


           S.E. FOR ESTIMATED MEANS FOR THE LATENT VARIABLES
              PERP_11       PERP_13       PERP_15       GENDER
              ________      ________      ________      ________
                0.019         0.021         0.020         0.013


           EST./S.E. FOR ESTIMATED MEANS FOR THE LATENT VARIABLES
              I_PRO         I_AGG         I_PEER        I_PERP        L_PRO_11
              ________      ________      ________      ________      ________
               14.496        -8.743        -0.904       -11.249         0.000


           EST./S.E. FOR ESTIMATED MEANS FOR THE LATENT VARIABLES
              L_PRO_13      L_PRO_15      L_AGG_11      L_AGG_13      L_AGG_15
              ________      ________      ________      ________      ________
                0.000         0.000         0.000         0.000         0.000


           EST./S.E. FOR ESTIMATED MEANS FOR THE LATENT VARIABLES
              L_PEER_1      L_PEER_1      L_PEER_1      L_PERP_1      L_PERP_1
              ________      ________      ________      ________      ________
                0.000         0.000         0.000         0.000         0.000


           EST./S.E. FOR ESTIMATED MEANS FOR THE LATENT VARIABLES
              L_PERP_1      PRO_11        PRO_13        PRO_15        AGG_11
              ________      ________      ________      ________      ________
                0.000       188.527       194.886       214.329       129.023


           EST./S.E. FOR ESTIMATED MEANS FOR THE LATENT VARIABLES
              AGG_13        AGG_15        PEER_11       PEER_13       PEER_15
              ________      ________      ________      ________      ________
              127.676       132.151       186.757       198.633       208.830


           EST./S.E. FOR ESTIMATED MEANS FOR THE LATENT VARIABLES
              PERP_11       PERP_13       PERP_15       GENDER
              ________      ________      ________      ________
               80.282        84.047        88.902        37.851


           TWO-TAILED P-VALUE FOR ESTIMATED MEANS FOR THE LATENT VARIABLES
              I_PRO         I_AGG         I_PEER        I_PERP        L_PRO_11
              ________      ________      ________      ________      ________
                0.000         0.000         0.366         0.000         1.000


           TWO-TAILED P-VALUE FOR ESTIMATED MEANS FOR THE LATENT VARIABLES
              L_PRO_13      L_PRO_15      L_AGG_11      L_AGG_13      L_AGG_15
              ________      ________      ________      ________      ________
                1.000         1.000         1.000         1.000         1.000


           TWO-TAILED P-VALUE FOR ESTIMATED MEANS FOR THE LATENT VARIABLES
              L_PEER_1      L_PEER_1      L_PEER_1      L_PERP_1      L_PERP_1
              ________      ________      ________      ________      ________
                1.000         1.000         1.000         1.000         1.000


           TWO-TAILED P-VALUE FOR ESTIMATED MEANS FOR THE LATENT VARIABLES
              L_PERP_1      PRO_11        PRO_13        PRO_15        AGG_11
              ________      ________      ________      ________      ________
                1.000         0.000         0.000         0.000         0.000


           TWO-TAILED P-VALUE FOR ESTIMATED MEANS FOR THE LATENT VARIABLES
              AGG_13        AGG_15        PEER_11       PEER_13       PEER_15
              ________      ________      ________      ________      ________
                0.000         0.000         0.000         0.000         0.000


           TWO-TAILED P-VALUE FOR ESTIMATED MEANS FOR THE LATENT VARIABLES
              PERP_11       PERP_13       PERP_15       GENDER
              ________      ________      ________      ________
                0.000         0.000         0.000         0.000


           ESTIMATED COVARIANCE MATRIX FOR THE LATENT VARIABLES
              I_PRO         I_AGG         I_PEER        I_PERP        L_PRO_11
              ________      ________      ________      ________      ________
 I_PRO          0.147
 I_AGG         -0.030         0.055
 I_PEER         0.016        -0.015         0.039
 I_PERP        -0.061         0.072        -0.026         0.152
 L_PRO_11       0.000         0.000         0.000         0.000         0.313
 L_PRO_13       0.000         0.000         0.000         0.000         0.044
 L_PRO_15       0.000         0.000         0.000         0.000         0.012
 L_AGG_11       0.000         0.000         0.000         0.000        -0.034
 L_AGG_13       0.000         0.000         0.000         0.000        -0.014
 L_AGG_15       0.000         0.000         0.000         0.000        -0.007
 L_PEER_1       0.000         0.000         0.000         0.000         0.071
 L_PEER_1       0.000         0.000         0.000         0.000         0.021
 L_PEER_1       0.000         0.000         0.000         0.000         0.006
 L_PERP_1       0.000         0.000         0.000         0.000        -0.047
 L_PERP_1       0.000         0.000         0.000         0.000        -0.010
 L_PERP_1       0.000         0.000         0.000         0.000        -0.008
 PRO_11         0.147        -0.030         0.016        -0.061         0.313
 PRO_13         0.147        -0.030         0.016        -0.061         0.044
 PRO_15         0.147        -0.030         0.016        -0.061         0.012
 AGG_11        -0.030         0.055        -0.015         0.072        -0.034
 AGG_13        -0.030         0.055        -0.015         0.072        -0.014
 AGG_15        -0.030         0.055        -0.015         0.072        -0.007
 PEER_11        0.016        -0.015         0.039        -0.026         0.071
 PEER_13        0.016        -0.015         0.039        -0.026         0.021
 PEER_15        0.016        -0.015         0.039        -0.026         0.006
 PERP_11       -0.061         0.072        -0.026         0.152        -0.047
 PERP_13       -0.061         0.072        -0.026         0.152        -0.010
 PERP_15       -0.061         0.072        -0.026         0.152        -0.008
 GENDER         0.101        -0.041        -0.005        -0.082         0.000


           ESTIMATED COVARIANCE MATRIX FOR THE LATENT VARIABLES
              L_PRO_13      L_PRO_15      L_AGG_11      L_AGG_13      L_AGG_15
              ________      ________      ________      ________      ________
 L_PRO_13       0.305
 L_PRO_15       0.087         0.258
 L_AGG_11      -0.021        -0.005         0.091
 L_AGG_13      -0.051        -0.015         0.025         0.192
 L_AGG_15      -0.030        -0.020         0.011         0.076         0.173
 L_PEER_1       0.009         0.000        -0.039        -0.016        -0.008
 L_PEER_1       0.059         0.001        -0.022        -0.054        -0.032
 L_PEER_1       0.019         0.042        -0.006        -0.026        -0.035
 L_PERP_1       0.008         0.003         0.072         0.008         0.003
 L_PERP_1      -0.041        -0.004         0.021         0.130         0.047
 L_PERP_1      -0.034        -0.036         0.012         0.078         0.121
 PRO_11         0.044         0.012        -0.034        -0.014        -0.007
 PRO_13         0.305         0.087        -0.021        -0.051        -0.030
 PRO_15         0.087         0.258        -0.005        -0.015        -0.020
 AGG_11        -0.021        -0.005         0.091         0.025         0.011
 AGG_13        -0.051        -0.015         0.025         0.192         0.076
 AGG_15        -0.030        -0.020         0.011         0.076         0.173
 PEER_11        0.009         0.000        -0.039        -0.016        -0.008
 PEER_13        0.059         0.001        -0.022        -0.054        -0.032
 PEER_15        0.019         0.042        -0.006        -0.026        -0.035
 PERP_11        0.008         0.003         0.072         0.008         0.003
 PERP_13       -0.041        -0.004         0.021         0.130         0.047
 PERP_15       -0.034        -0.036         0.012         0.078         0.121
 GENDER         0.000         0.000         0.000         0.000         0.000


           ESTIMATED COVARIANCE MATRIX FOR THE LATENT VARIABLES
              L_PEER_1      L_PEER_1      L_PEER_1      L_PERP_1      L_PERP_1
              ________      ________      ________      ________      ________
 L_PEER_1       0.325
 L_PEER_1       0.043         0.340
 L_PEER_1       0.008         0.065         0.320
 L_PERP_1      -0.063        -0.018        -0.002         0.289
 L_PERP_1      -0.026        -0.061         0.000         0.028         0.434
 L_PERP_1      -0.011        -0.043        -0.030         0.006         0.094
 PRO_11         0.071         0.021         0.006        -0.047        -0.010
 PRO_13         0.009         0.059         0.019         0.008        -0.041
 PRO_15         0.000         0.001         0.042         0.003        -0.004
 AGG_11        -0.039        -0.022        -0.006         0.072         0.021
 AGG_13        -0.016        -0.054        -0.026         0.008         0.130
 AGG_15        -0.008        -0.032        -0.035         0.003         0.047
 PEER_11        0.325         0.043         0.008        -0.063        -0.026
 PEER_13        0.043         0.340         0.065        -0.018        -0.061
 PEER_15        0.008         0.065         0.320        -0.002         0.000
 PERP_11       -0.063        -0.018        -0.002         0.289         0.028
 PERP_13       -0.026        -0.061         0.000         0.028         0.434
 PERP_15       -0.011        -0.043        -0.030         0.006         0.094
 GENDER         0.000         0.000         0.000         0.000         0.000


           ESTIMATED COVARIANCE MATRIX FOR THE LATENT VARIABLES
              L_PERP_1      PRO_11        PRO_13        PRO_15        AGG_11
              ________      ________      ________      ________      ________
 L_PERP_1       0.421
 PRO_11        -0.008         0.460
 PRO_13        -0.034         0.191         0.452
 PRO_15        -0.036         0.159         0.234         0.405
 AGG_11         0.012        -0.064        -0.051        -0.035         0.147
 AGG_13         0.078        -0.044        -0.081        -0.045         0.080
 AGG_15         0.121        -0.037        -0.060        -0.050         0.066
 PEER_11       -0.011         0.086         0.024         0.016        -0.053
 PEER_13       -0.043         0.037         0.074         0.017        -0.037
 PEER_15       -0.030         0.021         0.034         0.058        -0.021
 PERP_11        0.006        -0.107        -0.053        -0.057         0.144
 PERP_13        0.094        -0.070        -0.102        -0.064         0.093
 PERP_15        0.421        -0.069        -0.095        -0.096         0.084
 GENDER         0.000         0.101         0.101         0.101        -0.041


           ESTIMATED COVARIANCE MATRIX FOR THE LATENT VARIABLES
              AGG_13        AGG_15        PEER_11       PEER_13       PEER_15
              ________      ________      ________      ________      ________
 AGG_13         0.247
 AGG_15         0.131         0.228
 PEER_11       -0.031        -0.022         0.364
 PEER_13       -0.069        -0.047         0.082         0.378
 PEER_15       -0.041        -0.050         0.047         0.104         0.359
 PERP_11        0.080         0.075        -0.089        -0.044        -0.028
 PERP_13        0.202         0.119        -0.052        -0.087        -0.026
 PERP_15        0.151         0.194        -0.037        -0.069        -0.056
 GENDER        -0.041        -0.041        -0.005        -0.005        -0.005


           ESTIMATED COVARIANCE MATRIX FOR THE LATENT VARIABLES
              PERP_11       PERP_13       PERP_15       GENDER
              ________      ________      ________      ________
 PERP_11        0.441
 PERP_13        0.179         0.585
 PERP_15        0.158         0.245         0.573
 GENDER        -0.082        -0.082        -0.082         0.250


           S.E. FOR ESTIMATED COVARIANCE MATRIX FOR THE LATENT VARIABLES
              I_PRO         I_AGG         I_PEER        I_PERP        L_PRO_11
              ________      ________      ________      ________      ________
 I_PRO          0.021
 I_AGG          0.011         0.011
 I_PEER         0.012         0.009         0.015
 I_PERP         0.015         0.013         0.012         0.023
 L_PRO_11       0.000         0.000         0.000         0.000         0.023
 L_PRO_13       0.000         0.000         0.000         0.000         0.023
 L_PRO_15       0.000         0.000         0.000         0.000         0.008
 L_AGG_11       0.000         0.000         0.000         0.000         0.011
 L_AGG_13       0.000         0.000         0.000         0.000         0.014
 L_AGG_15       0.000         0.000         0.000         0.000         0.007
 L_PEER_1       0.000         0.000         0.000         0.000         0.014
 L_PEER_1       0.000         0.000         0.000         0.000         0.017
 L_PEER_1       0.000         0.000         0.000         0.000         0.005
 L_PERP_1       0.000         0.000         0.000         0.000         0.016
 L_PERP_1       0.000         0.000         0.000         0.000         0.019
 L_PERP_1       0.000         0.000         0.000         0.000         0.008
 PRO_11         0.021         0.011         0.012         0.015         0.023
 PRO_13         0.021         0.011         0.012         0.015         0.023
 PRO_15         0.021         0.011         0.012         0.015         0.008
 AGG_11         0.011         0.011         0.009         0.013         0.011
 AGG_13         0.011         0.011         0.009         0.013         0.014
 AGG_15         0.011         0.011         0.009         0.013         0.007
 PEER_11        0.012         0.009         0.015         0.012         0.014
 PEER_13        0.012         0.009         0.015         0.012         0.017
 PEER_15        0.012         0.009         0.015         0.012         0.005
 PERP_11        0.015         0.013         0.012         0.023         0.016
 PERP_13        0.015         0.013         0.012         0.023         0.019
 PERP_15        0.015         0.013         0.012         0.023         0.008
 GENDER         0.006         0.005         0.006         0.007         0.000


           S.E. FOR ESTIMATED COVARIANCE MATRIX FOR THE LATENT VARIABLES
              L_PRO_13      L_PRO_15      L_AGG_11      L_AGG_13      L_AGG_15
              ________      ________      ________      ________      ________
 L_PRO_13       0.025
 L_PRO_15       0.023         0.022
 L_AGG_11       0.013         0.005         0.012
 L_AGG_13       0.014         0.013         0.013         0.017
 L_AGG_15       0.014         0.011         0.006         0.014         0.014
 L_PEER_1       0.016         0.006         0.010         0.012         0.006
 L_PEER_1       0.017         0.015         0.011         0.013         0.012
 L_PEER_1       0.017         0.015         0.004         0.011         0.011
 L_PERP_1       0.019         0.006         0.016         0.016         0.007
 L_PERP_1       0.020         0.018         0.014         0.019         0.015
 L_PERP_1       0.020         0.017         0.006         0.017         0.016
 PRO_11         0.023         0.008         0.011         0.014         0.007
 PRO_13         0.025         0.023         0.013         0.014         0.014
 PRO_15         0.023         0.022         0.005         0.013         0.011
 AGG_11         0.013         0.005         0.012         0.013         0.006
 AGG_13         0.014         0.013         0.013         0.017         0.014
 AGG_15         0.014         0.011         0.006         0.014         0.014
 PEER_11        0.016         0.006         0.010         0.012         0.006
 PEER_13        0.017         0.015         0.011         0.013         0.012
 PEER_15        0.017         0.015         0.004         0.011         0.011
 PERP_11        0.019         0.006         0.016         0.016         0.007
 PERP_13        0.020         0.018         0.014         0.019         0.015
 PERP_15        0.020         0.017         0.006         0.017         0.016
 GENDER         0.000         0.000         0.000         0.000         0.000


           S.E. FOR ESTIMATED COVARIANCE MATRIX FOR THE LATENT VARIABLES
              L_PEER_1      L_PEER_1      L_PEER_1      L_PERP_1      L_PERP_1
              ________      ________      ________      ________      ________
 L_PEER_1       0.021
 L_PEER_1       0.019         0.022
 L_PEER_1       0.005         0.018         0.020
 L_PERP_1       0.015         0.017         0.004         0.033
 L_PERP_1       0.018         0.018         0.015         0.025         0.038
 L_PERP_1       0.007         0.018         0.016         0.008         0.027
 PRO_11         0.014         0.017         0.005         0.016         0.019
 PRO_13         0.016         0.017         0.017         0.019         0.020
 PRO_15         0.006         0.015         0.015         0.006         0.018
 AGG_11         0.010         0.011         0.004         0.016         0.014
 AGG_13         0.012         0.013         0.011         0.016         0.019
 AGG_15         0.006         0.012         0.011         0.007         0.015
 PEER_11        0.021         0.019         0.005         0.015         0.018
 PEER_13        0.019         0.022         0.018         0.017         0.018
 PEER_15        0.005         0.018         0.020         0.004         0.015
 PERP_11        0.015         0.017         0.004         0.033         0.025
 PERP_13        0.018         0.018         0.015         0.025         0.038
 PERP_15        0.007         0.018         0.016         0.008         0.027
 GENDER         0.000         0.000         0.000         0.000         0.000


           S.E. FOR ESTIMATED COVARIANCE MATRIX FOR THE LATENT VARIABLES
              L_PERP_1      PRO_11        PRO_13        PRO_15        AGG_11
              ________      ________      ________      ________      ________
 L_PERP_1       0.039
 PRO_11         0.008         0.019
 PRO_13         0.020         0.016         0.017
 PRO_15         0.017         0.015         0.014         0.016
 AGG_11         0.006         0.008         0.009         0.007         0.010
 AGG_13         0.017         0.010         0.011         0.010         0.009
 AGG_15         0.016         0.007         0.010         0.009         0.008
 PEER_11        0.007         0.012         0.013         0.009         0.007
 PEER_13        0.018         0.013         0.013         0.011         0.008
 PEER_15        0.016         0.009         0.012         0.010         0.006
 PERP_11        0.008         0.013         0.014         0.011         0.013
 PERP_13        0.027         0.016         0.016         0.014         0.011
 PERP_15        0.039         0.011         0.015         0.014         0.010
 GENDER         0.000         0.006         0.006         0.006         0.005


           S.E. FOR ESTIMATED COVARIANCE MATRIX FOR THE LATENT VARIABLES
              AGG_13        AGG_15        PEER_11       PEER_13       PEER_15
              ________      ________      ________      ________      ________
 AGG_13         0.015
 AGG_15         0.010         0.013
 PEER_11        0.009         0.006         0.017
 PEER_13        0.009         0.009         0.013         0.017
 PEER_15        0.009         0.009         0.012         0.011         0.015
 PERP_11        0.012         0.010         0.012         0.012         0.010
 PERP_13        0.016         0.011         0.014         0.014         0.012
 PERP_15        0.013         0.014         0.009         0.014         0.013
 GENDER         0.005         0.005         0.006         0.006         0.006


           S.E. FOR ESTIMATED COVARIANCE MATRIX FOR THE LATENT VARIABLES
              PERP_11       PERP_13       PERP_15       GENDER
              ________      ________      ________      ________
 PERP_11        0.033
 PERP_13        0.020         0.034
 PERP_15        0.019         0.020         0.035
 GENDER         0.007         0.007         0.007         0.000


           EST./S.E. FOR ESTIMATED COVARIANCE MATRIX FOR THE LATENT VARIABLES
              I_PRO         I_AGG         I_PEER        I_PERP        L_PRO_11
              ________      ________      ________      ________      ________
 I_PRO          7.048
 I_AGG         -2.836         4.809
 I_PEER         1.281        -1.719         2.581
 I_PERP        -4.148         5.545        -2.095         6.478
 L_PRO_11       0.000         0.000         0.000         0.000        13.859
 L_PRO_13       0.000         0.000         0.000         0.000         1.944
 L_PRO_15       0.000         0.000         0.000         0.000         1.413
 L_AGG_11       0.000         0.000         0.000         0.000        -3.006
 L_AGG_13       0.000         0.000         0.000         0.000        -0.962
 L_AGG_15       0.000         0.000         0.000         0.000        -1.064
 L_PEER_1       0.000         0.000         0.000         0.000         4.901
 L_PEER_1       0.000         0.000         0.000         0.000         1.269
 L_PEER_1       0.000         0.000         0.000         0.000         1.074
 L_PERP_1       0.000         0.000         0.000         0.000        -2.861
 L_PERP_1       0.000         0.000         0.000         0.000        -0.500
 L_PERP_1       0.000         0.000         0.000         0.000        -1.025
 PRO_11         7.048        -2.836         1.281        -4.148        13.859
 PRO_13         7.048        -2.836         1.281        -4.148         1.944
 PRO_15         7.048        -2.836         1.281        -4.148         1.413
 AGG_11        -2.836         4.809        -1.719         5.545        -3.006
 AGG_13        -2.836         4.809        -1.719         5.545        -0.962
 AGG_15        -2.836         4.809        -1.719         5.545        -1.064
 PEER_11        1.281        -1.719         2.581        -2.095         4.901
 PEER_13        1.281        -1.719         2.581        -2.095         1.269
 PEER_15        1.281        -1.719         2.581        -2.095         1.074
 PERP_11       -4.148         5.545        -2.095         6.478        -2.861
 PERP_13       -4.148         5.545        -2.095         6.478        -0.500
 PERP_15       -4.148         5.545        -2.095         6.478        -1.025
 GENDER        15.688        -8.985        -0.904       -11.779         0.000


           EST./S.E. FOR ESTIMATED COVARIANCE MATRIX FOR THE LATENT VARIABLES
              L_PRO_13      L_PRO_15      L_AGG_11      L_AGG_13      L_AGG_15
              ________      ________      ________      ________      ________
 L_PRO_13      12.134
 L_PRO_15       3.750        11.914
 L_AGG_11      -1.625        -1.112         7.729
 L_AGG_13      -3.624        -1.182         1.936        11.311
 L_AGG_15      -2.178        -1.806         1.811         5.598        12.011
 L_PEER_1       0.549         0.082        -3.815        -1.353        -1.348
 L_PEER_1       3.541         0.073        -1.934        -4.292        -2.636
 L_PEER_1       1.128         2.894        -1.638        -2.363        -3.246
 L_PERP_1       0.391         0.546         4.578         0.503         0.442
 L_PERP_1      -2.091        -0.210         1.433         6.874         3.082
 L_PERP_1      -1.700        -2.041         1.853         4.509         7.537
 PRO_11         1.944         1.413        -3.006        -0.962        -1.064
 PRO_13        12.134         3.750        -1.625        -3.624        -2.178
 PRO_15         3.750        11.914        -1.112        -1.182        -1.806
 AGG_11        -1.625        -1.112         7.729         1.936         1.811
 AGG_13        -3.624        -1.182         1.936        11.311         5.598
 AGG_15        -2.178        -1.806         1.811         5.598        12.011
 PEER_11        0.549         0.082        -3.815        -1.353        -1.348
 PEER_13        3.541         0.073        -1.934        -4.292        -2.636
 PEER_15        1.128         2.894        -1.638        -2.363        -3.246
 PERP_11        0.391         0.546         4.578         0.503         0.442
 PERP_13       -2.091        -0.210         1.433         6.874         3.082
 PERP_15       -1.700        -2.041         1.853         4.509         7.537
 GENDER         0.000         0.000         0.000         0.000         0.000


           EST./S.E. FOR ESTIMATED COVARIANCE MATRIX FOR THE LATENT VARIABLES
              L_PEER_1      L_PEER_1      L_PEER_1      L_PERP_1      L_PERP_1
              ________      ________      ________      ________      ________
 L_PEER_1      15.221
 L_PEER_1       2.308        15.488
 L_PEER_1       1.578         3.716        15.659
 L_PERP_1      -4.180        -1.046        -0.525         8.739
 L_PERP_1      -1.462        -3.445         0.033         1.112        11.440
 L_PERP_1      -1.580        -2.320        -1.936         0.771         3.425
 PRO_11         4.901         1.269         1.074        -2.861        -0.500
 PRO_13         0.549         3.541         1.128         0.391        -2.091
 PRO_15         0.082         0.073         2.894         0.546        -0.210
 AGG_11        -3.815        -1.934        -1.638         4.578         1.433
 AGG_13        -1.353        -4.292        -2.363         0.503         6.874
 AGG_15        -1.348        -2.636        -3.246         0.442         3.082
 PEER_11       15.221         2.308         1.578        -4.180        -1.462
 PEER_13        2.308        15.488         3.716        -1.046        -3.445
 PEER_15        1.578         3.716        15.659        -0.525         0.033
 PERP_11       -4.180        -1.046        -0.525         8.739         1.112
 PERP_13       -1.462        -3.445         0.033         1.112        11.440
 PERP_15       -1.580        -2.320        -1.936         0.771         3.425
 GENDER         0.000         0.000         0.000         0.000         0.000


           EST./S.E. FOR ESTIMATED COVARIANCE MATRIX FOR THE LATENT VARIABLES
              L_PERP_1      PRO_11        PRO_13        PRO_15        AGG_11
              ________      ________      ________      ________      ________
 L_PERP_1      10.861
 PRO_11        -1.025        23.619
 PRO_13        -1.700        11.893        26.321
 PRO_15        -2.041        10.537        16.848        26.078
 AGG_11         1.853        -8.014        -5.972        -4.784        14.384
 AGG_13         4.509        -4.201        -7.521        -4.744         8.461
 AGG_15         7.537        -5.089        -6.166        -5.830         8.004
 PEER_11       -1.580         7.110         1.831         1.691        -7.344
 PEER_13       -2.320         2.843         5.896         1.526        -4.717
 PEER_15       -1.936         2.270         2.820         5.630        -3.242
 PERP_11        0.771        -7.971        -3.738        -5.107        11.111
 PERP_13        3.425        -4.331        -6.387        -4.704         8.221
 PERP_15       10.861        -6.101        -6.455        -7.069         8.709
 GENDER         0.000        15.688        15.688        15.688        -8.985


           EST./S.E. FOR ESTIMATED COVARIANCE MATRIX FOR THE LATENT VARIABLES
              AGG_13        AGG_15        PEER_11       PEER_13       PEER_15
              ________      ________      ________      ________      ________
 AGG_13        16.988
 AGG_15        12.936        17.585
 PEER_11       -3.391        -3.610        21.148
 PEER_13       -7.370        -5.058         6.396        22.789
 PEER_15       -4.539        -5.771         4.092         9.139        23.974
 PERP_11        6.637         7.691        -7.653        -3.523        -2.815
 PERP_13       12.817        10.693        -3.644        -6.386        -2.183
 PERP_15       11.353        13.564        -3.883        -4.994        -4.289
 GENDER        -8.985        -8.985        -0.904        -0.904        -0.904


           EST./S.E. FOR ESTIMATED COVARIANCE MATRIX FOR THE LATENT VARIABLES
              PERP_11       PERP_13       PERP_15       GENDER
              ________      ________      ________      ________
 PERP_11       13.242
 PERP_13        8.870        17.058
 PERP_15        8.204        12.043        16.252
 GENDER       -11.779       -11.779       -11.779       645.113


           TWO-TAILED P-VALUE FOR ESTIMATED COVARIANCE MATRIX FOR THE LATENT VARIABLES
              I_PRO         I_AGG         I_PEER        I_PERP        L_PRO_11
              ________      ________      ________      ________      ________
 I_PRO          0.000
 I_AGG          0.005         0.000
 I_PEER         0.200         0.086         0.010
 I_PERP         0.000         0.000         0.036         0.000
 L_PRO_11       1.000         1.000         1.000         1.000         0.000
 L_PRO_13       1.000         1.000         1.000         1.000         0.052
 L_PRO_15       1.000         1.000         1.000         1.000         0.158
 L_AGG_11       1.000         1.000         1.000         1.000         0.003
 L_AGG_13       1.000         1.000         1.000         1.000         0.336
 L_AGG_15       1.000         1.000         1.000         1.000         0.287
 L_PEER_1       1.000         1.000         1.000         1.000         0.000
 L_PEER_1       1.000         1.000         1.000         1.000         0.205
 L_PEER_1       1.000         1.000         1.000         1.000         0.283
 L_PERP_1       1.000         1.000         1.000         1.000         0.004
 L_PERP_1       1.000         1.000         1.000         1.000         0.617
 L_PERP_1       1.000         1.000         1.000         1.000         0.306
 PRO_11         0.000         0.005         0.200         0.000         0.000
 PRO_13         0.000         0.005         0.200         0.000         0.052
 PRO_15         0.000         0.005         0.200         0.000         0.158
 AGG_11         0.005         0.000         0.086         0.000         0.003
 AGG_13         0.005         0.000         0.086         0.000         0.336
 AGG_15         0.005         0.000         0.086         0.000         0.287
 PEER_11        0.200         0.086         0.010         0.036         0.000
 PEER_13        0.200         0.086         0.010         0.036         0.205
 PEER_15        0.200         0.086         0.010         0.036         0.283
 PERP_11        0.000         0.000         0.036         0.000         0.004
 PERP_13        0.000         0.000         0.036         0.000         0.617
 PERP_15        0.000         0.000         0.036         0.000         0.306
 GENDER         0.000         0.000         0.366         0.000         1.000


           TWO-TAILED P-VALUE FOR ESTIMATED COVARIANCE MATRIX FOR THE LATENT VARIABLES
              L_PRO_13      L_PRO_15      L_AGG_11      L_AGG_13      L_AGG_15
              ________      ________      ________      ________      ________
 L_PRO_13       0.000
 L_PRO_15       0.000         0.000
 L_AGG_11       0.104         0.266         0.000
 L_AGG_13       0.000         0.237         0.053         0.000
 L_AGG_15       0.029         0.071         0.070         0.000         0.000
 L_PEER_1       0.583         0.935         0.000         0.176         0.178
 L_PEER_1       0.000         0.942         0.053         0.000         0.008
 L_PEER_1       0.259         0.004         0.101         0.018         0.001
 L_PERP_1       0.695         0.585         0.000         0.615         0.658
 L_PERP_1       0.037         0.834         0.152         0.000         0.002
 L_PERP_1       0.089         0.041         0.064         0.000         0.000
 PRO_11         0.052         0.158         0.003         0.336         0.287
 PRO_13         0.000         0.000         0.104         0.000         0.029
 PRO_15         0.000         0.000         0.266         0.237         0.071
 AGG_11         0.104         0.266         0.000         0.053         0.070
 AGG_13         0.000         0.237         0.053         0.000         0.000
 AGG_15         0.029         0.071         0.070         0.000         0.000
 PEER_11        0.583         0.935         0.000         0.176         0.178
 PEER_13        0.000         0.942         0.053         0.000         0.008
 PEER_15        0.259         0.004         0.101         0.018         0.001
 PERP_11        0.695         0.585         0.000         0.615         0.658
 PERP_13        0.037         0.834         0.152         0.000         0.002
 PERP_15        0.089         0.041         0.064         0.000         0.000
 GENDER         1.000         1.000         1.000         1.000         1.000


           TWO-TAILED P-VALUE FOR ESTIMATED COVARIANCE MATRIX FOR THE LATENT VARIABLES
              L_PEER_1      L_PEER_1      L_PEER_1      L_PERP_1      L_PERP_1
              ________      ________      ________      ________      ________
 L_PEER_1       0.000
 L_PEER_1       0.021         0.000
 L_PEER_1       0.115         0.000         0.000
 L_PERP_1       0.000         0.296         0.600         0.000
 L_PERP_1       0.144         0.001         0.974         0.266         0.000
 L_PERP_1       0.114         0.020         0.053         0.441         0.001
 PRO_11         0.000         0.205         0.283         0.004         0.617
 PRO_13         0.583         0.000         0.259         0.695         0.037
 PRO_15         0.935         0.942         0.004         0.585         0.834
 AGG_11         0.000         0.053         0.101         0.000         0.152
 AGG_13         0.176         0.000         0.018         0.615         0.000
 AGG_15         0.178         0.008         0.001         0.658         0.002
 PEER_11        0.000         0.021         0.115         0.000         0.144
 PEER_13        0.021         0.000         0.000         0.296         0.001
 PEER_15        0.115         0.000         0.000         0.600         0.974
 PERP_11        0.000         0.296         0.600         0.000         0.266
 PERP_13        0.144         0.001         0.974         0.266         0.000
 PERP_15        0.114         0.020         0.053         0.441         0.001
 GENDER         1.000         1.000         1.000         1.000         1.000


           TWO-TAILED P-VALUE FOR ESTIMATED COVARIANCE MATRIX FOR THE LATENT VARIABLES
              L_PERP_1      PRO_11        PRO_13        PRO_15        AGG_11
              ________      ________      ________      ________      ________
 L_PERP_1       0.000
 PRO_11         0.306         0.000
 PRO_13         0.089         0.000         0.000
 PRO_15         0.041         0.000         0.000         0.000
 AGG_11         0.064         0.000         0.000         0.000         0.000
 AGG_13         0.000         0.000         0.000         0.000         0.000
 AGG_15         0.000         0.000         0.000         0.000         0.000
 PEER_11        0.114         0.000         0.067         0.091         0.000
 PEER_13        0.020         0.004         0.000         0.127         0.000
 PEER_15        0.053         0.023         0.005         0.000         0.001
 PERP_11        0.441         0.000         0.000         0.000         0.000
 PERP_13        0.001         0.000         0.000         0.000         0.000
 PERP_15        0.000         0.000         0.000         0.000         0.000
 GENDER         1.000         0.000         0.000         0.000         0.000


           TWO-TAILED P-VALUE FOR ESTIMATED COVARIANCE MATRIX FOR THE LATENT VARIABLES
              AGG_13        AGG_15        PEER_11       PEER_13       PEER_15
              ________      ________      ________      ________      ________
 AGG_13         0.000
 AGG_15         0.000         0.000
 PEER_11        0.001         0.000         0.000
 PEER_13        0.000         0.000         0.000         0.000
 PEER_15        0.000         0.000         0.000         0.000         0.000
 PERP_11        0.000         0.000         0.000         0.000         0.005
 PERP_13        0.000         0.000         0.000         0.000         0.029
 PERP_15        0.000         0.000         0.000         0.000         0.000
 GENDER         0.000         0.000         0.366         0.366         0.366


           TWO-TAILED P-VALUE FOR ESTIMATED COVARIANCE MATRIX FOR THE LATENT VARIABLES
              PERP_11       PERP_13       PERP_15       GENDER
              ________      ________      ________      ________
 PERP_11        0.000
 PERP_13        0.000         0.000
 PERP_15        0.000         0.000         0.000
 GENDER         0.000         0.000         0.000         0.000


           ESTIMATED CORRELATION MATRIX FOR THE LATENT VARIABLES
              I_PRO         I_AGG         I_PEER        I_PERP        L_PRO_11
              ________      ________      ________      ________      ________
 I_PRO          1.000
 I_AGG         -0.334         1.000
 I_PEER         0.206        -0.321         1.000
 I_PERP        -0.406         0.790        -0.339         1.000
 L_PRO_11       0.000         0.000         0.000         0.000         1.000
 L_PRO_13       0.000         0.000         0.000         0.000         0.142
 L_PRO_15       0.000         0.000         0.000         0.000         0.042
 L_AGG_11       0.000         0.000         0.000         0.000        -0.198
 L_AGG_13       0.000         0.000         0.000         0.000        -0.057
 L_AGG_15       0.000         0.000         0.000         0.000        -0.031
 L_PEER_1       0.000         0.000         0.000         0.000         0.222
 L_PEER_1       0.000         0.000         0.000         0.000         0.065
 L_PEER_1       0.000         0.000         0.000         0.000         0.018
 L_PERP_1       0.000         0.000         0.000         0.000        -0.155
 L_PERP_1       0.000         0.000         0.000         0.000        -0.026
 L_PERP_1       0.000         0.000         0.000         0.000        -0.022
 PRO_11         0.565        -0.189         0.116        -0.229         0.825
 PRO_13         0.570        -0.191         0.117        -0.231         0.116
 PRO_15         0.602        -0.201         0.124        -0.244         0.034
 AGG_11        -0.205         0.613        -0.197         0.484        -0.156
 AGG_13        -0.158         0.472        -0.151         0.373        -0.050
 AGG_15        -0.164         0.492        -0.158         0.388        -0.027
 PEER_11        0.067        -0.105         0.327        -0.111         0.210
 PEER_13        0.066        -0.103         0.320        -0.109         0.062
 PEER_15        0.068        -0.105         0.329        -0.111         0.017
 PERP_11       -0.238         0.463        -0.199         0.587        -0.126
 PERP_13       -0.207         0.402        -0.173         0.509        -0.023
 PERP_15       -0.209         0.406        -0.174         0.515        -0.019
 GENDER         0.529        -0.349        -0.052        -0.421         0.000


           ESTIMATED CORRELATION MATRIX FOR THE LATENT VARIABLES
              L_PRO_13      L_PRO_15      L_AGG_11      L_AGG_13      L_AGG_15
              ________      ________      ________      ________      ________
 L_PRO_13       1.000
 L_PRO_15       0.309         1.000
 L_AGG_11      -0.127        -0.035         1.000
 L_AGG_13      -0.210        -0.068         0.189         1.000
 L_AGG_15      -0.132        -0.095         0.085         0.417         1.000
 L_PEER_1       0.028         0.002        -0.224        -0.066        -0.032
 L_PEER_1       0.183         0.004        -0.123        -0.212        -0.133
 L_PEER_1       0.060         0.147        -0.035        -0.105        -0.149
 L_PERP_1       0.025         0.012         0.440         0.034         0.013
 L_PERP_1      -0.113        -0.011         0.103         0.450         0.171
 L_PERP_1      -0.095        -0.108         0.061         0.275         0.450
 PRO_11         0.117         0.035        -0.163        -0.047        -0.026
 PRO_13         0.822         0.254        -0.104        -0.172        -0.109
 PRO_15         0.247         0.798        -0.028        -0.054        -0.076
 AGG_11        -0.100        -0.028         0.790         0.149         0.067
 AGG_13        -0.185        -0.060         0.167         0.882         0.367
 AGG_15        -0.115        -0.083         0.074         0.363         0.871
 PEER_11        0.027         0.002        -0.211        -0.062        -0.030
 PEER_13        0.173         0.004        -0.117        -0.201        -0.126
 PEER_15        0.057         0.139        -0.033        -0.099        -0.141
 PERP_11        0.021         0.010         0.356         0.028         0.011
 PERP_13       -0.097        -0.010         0.089         0.387         0.148
 PERP_15       -0.082        -0.093         0.052         0.236         0.386
 GENDER         0.000         0.000         0.000         0.000         0.000


           ESTIMATED CORRELATION MATRIX FOR THE LATENT VARIABLES
              L_PEER_1      L_PEER_1      L_PEER_1      L_PERP_1      L_PERP_1
              ________      ________      ________      ________      ________
 L_PEER_1       1.000
 L_PEER_1       0.130         1.000
 L_PEER_1       0.026         0.198         1.000
 L_PERP_1      -0.206        -0.056        -0.007         1.000
 L_PERP_1      -0.071        -0.159         0.001         0.078         1.000
 L_PERP_1      -0.029        -0.113        -0.082         0.018         0.219
 PRO_11         0.183         0.054         0.015        -0.128        -0.022
 PRO_13         0.023         0.150         0.050         0.021        -0.093
 PRO_15         0.001         0.003         0.118         0.010        -0.009
 AGG_11        -0.177        -0.097        -0.028         0.348         0.082
 AGG_13        -0.058        -0.187        -0.092         0.030         0.397
 AGG_15        -0.028        -0.116        -0.130         0.012         0.149
 PEER_11        0.945         0.122         0.024        -0.194        -0.067
 PEER_13        0.123         0.947         0.188        -0.053        -0.151
 PEER_15        0.024         0.187         0.944        -0.007         0.001
 PERP_11       -0.167        -0.045        -0.006         0.810         0.063
 PERP_13       -0.061        -0.137         0.001         0.067         0.861
 PERP_15       -0.024        -0.097        -0.071         0.015         0.188
 GENDER         0.000         0.000         0.000         0.000         0.000


           ESTIMATED CORRELATION MATRIX FOR THE LATENT VARIABLES
              L_PERP_1      PRO_11        PRO_13        PRO_15        AGG_11
              ________      ________      ________      ________      ________
 L_PERP_1       1.000
 PRO_11        -0.018         1.000
 PRO_13        -0.078         0.418         1.000
 PRO_15        -0.086         0.368         0.546         1.000
 AGG_11         0.048        -0.245        -0.199        -0.146         1.000
 AGG_13         0.243        -0.130        -0.242        -0.143         0.421
 AGG_15         0.392        -0.115        -0.188        -0.165         0.360
 PEER_11       -0.027         0.211         0.060         0.042        -0.231
 PEER_13       -0.107         0.088         0.180         0.043        -0.155
 PEER_15       -0.078         0.052         0.085         0.152        -0.091
 PERP_11        0.015        -0.238        -0.119        -0.135         0.566
 PERP_13        0.189        -0.135        -0.198        -0.132         0.317
 PERP_15        0.857        -0.134        -0.186        -0.200         0.290
 GENDER         0.000         0.299         0.301         0.318        -0.214


           ESTIMATED CORRELATION MATRIX FOR THE LATENT VARIABLES
              AGG_13        AGG_15        PEER_11       PEER_13       PEER_15
              ________      ________      ________      ________      ________
 AGG_13         1.000
 AGG_15         0.552         1.000
 PEER_11       -0.104        -0.078         1.000
 PEER_13       -0.226        -0.160         0.221         1.000
 PEER_15       -0.137        -0.175         0.130         0.283         1.000
 PERP_11        0.243         0.237        -0.222        -0.107        -0.071
 PERP_13        0.531         0.326        -0.114        -0.185        -0.056
 PERP_15        0.400         0.536        -0.080        -0.148        -0.124
 GENDER        -0.165        -0.171        -0.017        -0.017        -0.017


           ESTIMATED CORRELATION MATRIX FOR THE LATENT VARIABLES
              PERP_11       PERP_13       PERP_15       GENDER
              ________      ________      ________      ________
 PERP_11        1.000
 PERP_13        0.353         1.000
 PERP_15        0.314         0.424         1.000
 GENDER        -0.247        -0.214        -0.217         1.000


           S.E. FOR ESTIMATED CORRELATION MATRIX FOR THE LATENT VARIABLES
              I_PRO         I_AGG         I_PEER        I_PERP        L_PRO_11
              ________      ________      ________      ________      ________
 I_PRO          0.000
 I_AGG          0.112         0.000
 I_PEER         0.150         0.161         0.000
 I_PERP         0.098         0.065         0.152         0.000
 L_PRO_11       0.000         0.000         0.000         0.000         0.000
 L_PRO_13       0.000         0.000         0.000         0.000         0.065
 L_PRO_15       0.000         0.000         0.000         0.000         0.027
 L_AGG_11       0.000         0.000         0.000         0.000         0.064
 L_AGG_13       0.000         0.000         0.000         0.000         0.058
 L_AGG_15       0.000         0.000         0.000         0.000         0.029
 L_PEER_1       0.000         0.000         0.000         0.000         0.043
 L_PEER_1       0.000         0.000         0.000         0.000         0.051
 L_PEER_1       0.000         0.000         0.000         0.000         0.016
 L_PERP_1       0.000         0.000         0.000         0.000         0.054
 L_PERP_1       0.000         0.000         0.000         0.000         0.052
 L_PERP_1       0.000         0.000         0.000         0.000         0.021
 PRO_11         0.037         0.066         0.086         0.056         0.026
 PRO_13         0.040         0.067         0.087         0.057         0.057
 PRO_15         0.041         0.070         0.092         0.059         0.023
 AGG_11         0.068         0.058         0.105         0.063         0.051
 AGG_13         0.052         0.049         0.082         0.050         0.052
 AGG_15         0.055         0.049         0.085         0.050         0.025
 PEER_11        0.052         0.056         0.063         0.051         0.042
 PEER_13        0.051         0.056         0.062         0.050         0.048
 PEER_15        0.052         0.057         0.064         0.051         0.015
 PERP_11        0.055         0.055         0.092         0.043         0.044
 PERP_13        0.049         0.050         0.080         0.039         0.045
 PERP_15        0.049         0.051         0.081         0.040         0.018
 GENDER         0.043         0.043         0.059         0.039         0.000


           S.E. FOR ESTIMATED CORRELATION MATRIX FOR THE LATENT VARIABLES
              L_PRO_13      L_PRO_15      L_AGG_11      L_AGG_13      L_AGG_15
              ________      ________      ________      ________      ________
 L_PRO_13       0.000
 L_PRO_15       0.062         0.000
 L_AGG_11       0.076         0.031         0.000
 L_AGG_13       0.055         0.057         0.083         0.000
 L_AGG_15       0.058         0.052         0.041         0.050         0.000
 L_PEER_1       0.052         0.020         0.053         0.048         0.023
 L_PEER_1       0.048         0.051         0.060         0.045         0.048
 L_PEER_1       0.053         0.049         0.020         0.043         0.043
 L_PERP_1       0.065         0.023         0.066         0.067         0.030
 L_PERP_1       0.053         0.054         0.067         0.044         0.050
 L_PERP_1       0.055         0.052         0.029         0.049         0.038
 PRO_11         0.057         0.024         0.054         0.048         0.024
 PRO_13         0.028         0.058         0.063         0.047         0.049
 PRO_15         0.057         0.031         0.025         0.046         0.042
 AGG_11         0.060         0.025         0.045         0.073         0.035
 AGG_13         0.049         0.050         0.077         0.026         0.052
 AGG_15         0.051         0.045         0.037         0.053         0.027
 PEER_11        0.049         0.019         0.051         0.045         0.022
 PEER_13        0.047         0.049         0.058         0.043         0.046
 PEER_15        0.050         0.047         0.019         0.041         0.042
 PERP_11        0.053         0.018         0.060         0.055         0.025
 PERP_13        0.045         0.046         0.059         0.043         0.045
 PERP_15        0.047         0.045         0.025         0.046         0.038
 GENDER         0.000         0.000         0.000         0.000         0.000


           S.E. FOR ESTIMATED CORRELATION MATRIX FOR THE LATENT VARIABLES
              L_PEER_1      L_PEER_1      L_PEER_1      L_PERP_1      L_PERP_1
              ________      ________      ________      ________      ________
 L_PEER_1       0.000
 L_PEER_1       0.051         0.000
 L_PEER_1       0.015         0.046         0.000
 L_PERP_1       0.045         0.053         0.014         0.000
 L_PERP_1       0.047         0.044         0.039         0.066         0.000
 L_PERP_1       0.018         0.047         0.041         0.022         0.053
 PRO_11         0.036         0.042         0.013         0.045         0.043
 PRO_13         0.042         0.041         0.044         0.053         0.044
 PRO_15         0.016         0.041         0.040         0.018         0.043
 AGG_11         0.046         0.049         0.017         0.063         0.055
 AGG_13         0.043         0.041         0.038         0.060         0.044
 AGG_15         0.020         0.042         0.039         0.026         0.046
 PEER_11        0.022         0.051         0.015         0.043         0.045
 PEER_13        0.051         0.021         0.046         0.050         0.042
 PEER_15        0.015         0.046         0.022         0.013         0.037
 PERP_11        0.038         0.043         0.011         0.031         0.055
 PERP_13        0.041         0.039         0.034         0.058         0.023
 PERP_15        0.015         0.041         0.036         0.020         0.049
 GENDER         0.000         0.000         0.000         0.000         0.000


           S.E. FOR ESTIMATED CORRELATION MATRIX FOR THE LATENT VARIABLES
              L_PERP_1      PRO_11        PRO_13        PRO_15        AGG_11
              ________      ________      ________      ________      ________
 L_PERP_1       0.000
 PRO_11         0.018         0.000
 PRO_13         0.046         0.029         0.000
 PRO_15         0.042         0.030         0.023         0.000
 AGG_11         0.025         0.029         0.031         0.029         0.000
 AGG_13         0.047         0.031         0.029         0.030         0.038
 AGG_15         0.039         0.022         0.029         0.028         0.035
 PEER_11        0.017         0.029         0.033         0.025         0.029
 PEER_13        0.045         0.031         0.029         0.028         0.031
 PEER_15        0.039         0.023         0.030         0.026         0.027
 PERP_11        0.019         0.028         0.031         0.025         0.031
 PERP_13        0.050         0.031         0.029         0.028         0.033
 PERP_15        0.024         0.022         0.028         0.027         0.030
 GENDER         0.000         0.018         0.019         0.019         0.022


           S.E. FOR ESTIMATED CORRELATION MATRIX FOR THE LATENT VARIABLES
              AGG_13        AGG_15        PEER_11       PEER_13       PEER_15
              ________      ________      ________      ________      ________
 AGG_13         0.000
 AGG_15         0.028         0.000
 PEER_11        0.030         0.021         0.000
 PEER_13        0.028         0.030         0.033         0.000
 PEER_15        0.029         0.029         0.031         0.029         0.000
 PERP_11        0.034         0.027         0.027         0.030         0.025
 PERP_13        0.026         0.027         0.031         0.027         0.026
 PERP_15        0.027         0.023         0.021         0.028         0.028
 GENDER         0.018         0.018         0.019         0.018         0.019


           S.E. FOR ESTIMATED CORRELATION MATRIX FOR THE LATENT VARIABLES
              PERP_11       PERP_13       PERP_15       GENDER
              ________      ________      ________      ________
 PERP_11        0.000
 PERP_13        0.033         0.000
 PERP_15        0.034         0.028         0.000
 GENDER         0.019         0.017         0.019         0.000


           EST./S.E. FOR ESTIMATED CORRELATION MATRIX FOR THE LATENT VARIABLES
              I_PRO         I_AGG         I_PEER        I_PERP        L_PRO_11
              ________      ________      ________      ________      ________
 I_PRO        999.000
 I_AGG         -2.972       999.000
 I_PEER         1.376        -1.993       999.000
 I_PERP        -4.159        12.077        -2.235       999.000
 L_PRO_11       0.000         0.000         0.000         0.000       999.000
 L_PRO_13       0.000         0.000         0.000         0.000         2.168
 L_PRO_15       0.000         0.000         0.000         0.000         1.530
 L_AGG_11       0.000         0.000         0.000         0.000        -3.097
 L_AGG_13       0.000         0.000         0.000         0.000        -0.970
 L_AGG_15       0.000         0.000         0.000         0.000        -1.086
 L_PEER_1       0.000         0.000         0.000         0.000         5.153
 L_PEER_1       0.000         0.000         0.000         0.000         1.288
 L_PEER_1       0.000         0.000         0.000         0.000         1.097
 L_PERP_1       0.000         0.000         0.000         0.000        -2.885
 L_PERP_1       0.000         0.000         0.000         0.000        -0.502
 L_PERP_1       0.000         0.000         0.000         0.000        -1.039
 PRO_11        15.144        -2.862         1.351        -4.078        32.302
 PRO_13        14.104        -2.850         1.350        -4.090         2.054
 PRO_15        14.846        -2.868         1.353        -4.136         1.461
 AGG_11        -3.015        10.501        -1.867         7.630        -3.073
 AGG_13        -3.020         9.677        -1.852         7.479        -0.967
 AGG_15        -2.983        10.112        -1.848         7.749        -1.078
 PEER_11        1.306        -1.855         5.205        -2.170         5.035
 PEER_13        1.302        -1.846         5.154        -2.177         1.280
 PEER_15        1.301        -1.852         5.172        -2.190         1.087
 PERP_11       -4.333         8.412        -2.155        13.757        -2.889
 PERP_13       -4.236         8.031        -2.158        12.908        -0.501
 PERP_15       -4.233         8.046        -2.147        12.830        -1.037
 GENDER        12.327        -8.158        -0.876       -10.702         0.000


           EST./S.E. FOR ESTIMATED CORRELATION MATRIX FOR THE LATENT VARIABLES
              L_PRO_13      L_PRO_15      L_AGG_11      L_AGG_13      L_AGG_15
              ________      ________      ________      ________      ________
 L_PRO_13     999.000
 L_PRO_15       5.002       999.000
 L_AGG_11      -1.671        -1.140       999.000
 L_AGG_13      -3.783        -1.189         2.270       999.000
 L_AGG_15      -2.261        -1.843         2.085         8.277       999.000
 L_PEER_1       0.552         0.082        -4.206        -1.384        -1.392
 L_PEER_1       3.786         0.073        -2.044        -4.724        -2.804
 L_PEER_1       1.150         3.030        -1.751        -2.452        -3.452
 L_PERP_1       0.391         0.547         6.652         0.512         0.449
 L_PERP_1      -2.145        -0.210         1.543        10.185         3.410
 L_PERP_1      -1.720        -2.079         2.084         5.584        11.730
 PRO_11         2.062         1.473        -3.031        -0.963        -1.074
 PRO_13        29.286         4.374        -1.651        -3.702        -2.217
 PRO_15         4.303        26.114        -1.122        -1.175        -1.817
 AGG_11        -1.658        -1.130        17.413         2.054         1.900
 AGG_13        -3.796        -1.189         2.165        33.760         7.031
 AGG_15        -2.252        -1.835         1.987         6.894        31.695
 PEER_11        0.551         0.082        -4.127        -1.376        -1.380
 PEER_13        3.712         0.073        -2.016        -4.626        -2.760
 PEER_15        1.143         2.978        -1.722        -2.424        -3.380
 PERP_11        0.390         0.546         5.917         0.507         0.445
 PERP_13       -2.141        -0.210         1.511         8.943         3.265
 PERP_15       -1.725        -2.081         2.037         5.184        10.105
 GENDER         0.000         0.000         0.000         0.000         0.000


           EST./S.E. FOR ESTIMATED CORRELATION MATRIX FOR THE LATENT VARIABLES
              L_PEER_1      L_PEER_1      L_PEER_1      L_PERP_1      L_PERP_1
              ________      ________      ________      ________      ________
 L_PEER_1     999.000
 L_PEER_1       2.517       999.000
 L_PEER_1       1.677         4.338       999.000
 L_PERP_1      -4.584        -1.061        -0.528       999.000
 L_PERP_1      -1.488        -3.617         0.033         1.179       999.000
 L_PERP_1      -1.630        -2.421        -2.001         0.798         4.118
 PRO_11         5.066         1.280         1.086        -2.864        -0.501
 PRO_13         0.551         3.698         1.139         0.391        -2.132
 PRO_15         0.082         0.073         2.965         0.547        -0.210
 AGG_11        -3.876        -1.971        -1.667         5.539         1.479
 AGG_13        -1.363        -4.530        -2.400         0.508         8.924
 AGG_15        -1.364        -2.729        -3.353         0.445         3.225
 PEER_11       43.544         2.416         1.629        -4.525        -1.483
 PEER_13        2.420        45.080         4.053        -1.057        -3.575
 PEER_15        1.628         4.033        42.692        -0.526         0.033
 PERP_11       -4.354        -1.052        -0.527        26.235         1.142
 PERP_13       -1.474        -3.549         0.033         1.154        36.885
 PERP_15       -1.607        -2.382        -1.977         0.787         3.813
 GENDER         0.000         0.000         0.000         0.000         0.000


           EST./S.E. FOR ESTIMATED CORRELATION MATRIX FOR THE LATENT VARIABLES
              L_PERP_1      PRO_11        PRO_13        PRO_15        AGG_11
              ________      ________      ________      ________      ________
 L_PERP_1     999.000
 PRO_11        -1.029       999.000
 PRO_13        -1.701        14.365       999.000
 PRO_15        -2.054        12.348        23.964       999.000
 AGG_11         1.908        -8.433        -6.378        -5.001       999.000
 AGG_13         5.128        -4.244        -8.321        -4.748        11.078
 AGG_15         9.952        -5.211        -6.534        -5.973        10.283
 PEER_11       -1.613         7.366         1.846         1.698        -7.900
 PEER_13       -2.395         2.862         6.197         1.527        -4.980
 PEER_15       -1.984         2.272         2.844         5.744        -3.361
 PERP_11        0.781        -8.358        -3.863        -5.380        18.300
 PERP_13        3.802        -4.394        -6.860        -4.795         9.566
 PERP_15       35.594        -6.104        -6.582        -7.448         9.622
 GENDER         0.000        16.570        15.981        16.710        -9.648


           EST./S.E. FOR ESTIMATED CORRELATION MATRIX FOR THE LATENT VARIABLES
              AGG_13        AGG_15        PEER_11       PEER_13       PEER_15
              ________      ________      ________      ________      ________
 AGG_13       999.000
 AGG_15        19.934       999.000
 PEER_11       -3.462        -3.696       999.000
 PEER_13       -8.129        -5.331         6.720       999.000
 PEER_15       -4.660        -6.004         4.177         9.857       999.000
 PERP_11        7.081         8.732        -8.144        -3.574        -2.850
 PERP_13       20.211        12.205        -3.691        -6.723        -2.178
 PERP_15       15.033        23.566        -3.870        -5.203        -4.467
 GENDER        -9.150        -9.328        -0.903        -0.906        -0.903


           EST./S.E. FOR ESTIMATED CORRELATION MATRIX FOR THE LATENT VARIABLES
              PERP_11       PERP_13       PERP_15       GENDER
              ________      ________      ________      ________
 PERP_11      999.000
 PERP_13       10.714       999.000
 PERP_15        9.221        15.303       999.000
 GENDER       -12.694       -12.325       -11.615       999.000


           TWO-TAILED P-VALUE FOR ESTIMATED CORRELATION MATRIX FOR THE LATENT VARIABLES
              I_PRO         I_AGG         I_PEER        I_PERP        L_PRO_11
              ________      ________      ________      ________      ________
 I_PRO          0.000
 I_AGG          0.003         0.000
 I_PEER         0.169         0.046         0.000
 I_PERP         0.000         0.000         0.025         0.000
 L_PRO_11       1.000         1.000         1.000         1.000         0.000
 L_PRO_13       1.000         1.000         1.000         1.000         0.030
 L_PRO_15       1.000         1.000         1.000         1.000         0.126
 L_AGG_11       1.000         1.000         1.000         1.000         0.002
 L_AGG_13       1.000         1.000         1.000         1.000         0.332
 L_AGG_15       1.000         1.000         1.000         1.000         0.277
 L_PEER_1       1.000         1.000         1.000         1.000         0.000
 L_PEER_1       1.000         1.000         1.000         1.000         0.198
 L_PEER_1       1.000         1.000         1.000         1.000         0.273
 L_PERP_1       1.000         1.000         1.000         1.000         0.004
 L_PERP_1       1.000         1.000         1.000         1.000         0.616
 L_PERP_1       1.000         1.000         1.000         1.000         0.299
 PRO_11         0.000         0.004         0.177         0.000         0.000
 PRO_13         0.000         0.004         0.177         0.000         0.040
 PRO_15         0.000         0.004         0.176         0.000         0.144
 AGG_11         0.003         0.000         0.062         0.000         0.002
 AGG_13         0.003         0.000         0.064         0.000         0.334
 AGG_15         0.003         0.000         0.065         0.000         0.281
 PEER_11        0.192         0.064         0.000         0.030         0.000
 PEER_13        0.193         0.065         0.000         0.029         0.201
 PEER_15        0.193         0.064         0.000         0.029         0.277
 PERP_11        0.000         0.000         0.031         0.000         0.004
 PERP_13        0.000         0.000         0.031         0.000         0.616
 PERP_15        0.000         0.000         0.032         0.000         0.300
 GENDER         0.000         0.000         0.381         0.000         1.000


           TWO-TAILED P-VALUE FOR ESTIMATED CORRELATION MATRIX FOR THE LATENT VARIABLES
              L_PRO_13      L_PRO_15      L_AGG_11      L_AGG_13      L_AGG_15
              ________      ________      ________      ________      ________
 L_PRO_13       0.000
 L_PRO_15       0.000         0.000
 L_AGG_11       0.095         0.254         0.000
 L_AGG_13       0.000         0.234         0.023         0.000
 L_AGG_15       0.024         0.065         0.037         0.000         0.000
 L_PEER_1       0.581         0.935         0.000         0.166         0.164
 L_PEER_1       0.000         0.942         0.041         0.000         0.005
 L_PEER_1       0.250         0.002         0.080         0.014         0.001
 L_PERP_1       0.696         0.585         0.000         0.608         0.654
 L_PERP_1       0.032         0.834         0.123         0.000         0.001
 L_PERP_1       0.085         0.038         0.037         0.000         0.000
 PRO_11         0.039         0.141         0.002         0.336         0.283
 PRO_13         0.000         0.000         0.099         0.000         0.027
 PRO_15         0.000         0.000         0.262         0.240         0.069
 AGG_11         0.097         0.258         0.000         0.040         0.057
 AGG_13         0.000         0.235         0.030         0.000         0.000
 AGG_15         0.024         0.066         0.047         0.000         0.000
 PEER_11        0.582         0.935         0.000         0.169         0.168
 PEER_13        0.000         0.942         0.044         0.000         0.006
 PEER_15        0.253         0.003         0.085         0.015         0.001
 PERP_11        0.696         0.585         0.000         0.612         0.656
 PERP_13        0.032         0.834         0.131         0.000         0.001
 PERP_15        0.085         0.037         0.042         0.000         0.000
 GENDER         1.000         1.000         1.000         1.000         1.000


           TWO-TAILED P-VALUE FOR ESTIMATED CORRELATION MATRIX FOR THE LATENT VARIABLES
              L_PEER_1      L_PEER_1      L_PEER_1      L_PERP_1      L_PERP_1
              ________      ________      ________      ________      ________
 L_PEER_1       0.000
 L_PEER_1       0.012         0.000
 L_PEER_1       0.094         0.000         0.000
 L_PERP_1       0.000         0.289         0.597         0.000
 L_PERP_1       0.137         0.000         0.974         0.238         0.000
 L_PERP_1       0.103         0.015         0.045         0.425         0.000
 PRO_11         0.000         0.201         0.278         0.004         0.616
 PRO_13         0.582         0.000         0.255         0.696         0.033
 PRO_15         0.935         0.942         0.003         0.584         0.834
 AGG_11         0.000         0.049         0.095         0.000         0.139
 AGG_13         0.173         0.000         0.016         0.611         0.000
 AGG_15         0.173         0.006         0.001         0.656         0.001
 PEER_11        0.000         0.016         0.103         0.000         0.138
 PEER_13        0.016         0.000         0.000         0.291         0.000
 PEER_15        0.104         0.000         0.000         0.599         0.974
 PERP_11        0.000         0.293         0.598         0.000         0.253
 PERP_13        0.140         0.000         0.974         0.249         0.000
 PERP_15        0.108         0.017         0.048         0.431         0.000
 GENDER         1.000         1.000         1.000         1.000         1.000


           TWO-TAILED P-VALUE FOR ESTIMATED CORRELATION MATRIX FOR THE LATENT VARIABLES
              L_PERP_1      PRO_11        PRO_13        PRO_15        AGG_11
              ________      ________      ________      ________      ________
 L_PERP_1       0.000
 PRO_11         0.304         0.000
 PRO_13         0.089         0.000         0.000
 PRO_15         0.040         0.000         0.000         0.000
 AGG_11         0.056         0.000         0.000         0.000         0.000
 AGG_13         0.000         0.000         0.000         0.000         0.000
 AGG_15         0.000         0.000         0.000         0.000         0.000
 PEER_11        0.107         0.000         0.065         0.089         0.000
 PEER_13        0.017         0.004         0.000         0.127         0.000
 PEER_15        0.047         0.023         0.004         0.000         0.001
 PERP_11        0.435         0.000         0.000         0.000         0.000
 PERP_13        0.000         0.000         0.000         0.000         0.000
 PERP_15        0.000         0.000         0.000         0.000         0.000
 GENDER         1.000         0.000         0.000         0.000         0.000


           TWO-TAILED P-VALUE FOR ESTIMATED CORRELATION MATRIX FOR THE LATENT VARIABLES
              AGG_13        AGG_15        PEER_11       PEER_13       PEER_15
              ________      ________      ________      ________      ________
 AGG_13         0.000
 AGG_15         0.000         0.000
 PEER_11        0.001         0.000         0.000
 PEER_13        0.000         0.000         0.000         0.000
 PEER_15        0.000         0.000         0.000         0.000         0.000
 PERP_11        0.000         0.000         0.000         0.000         0.004
 PERP_13        0.000         0.000         0.000         0.000         0.029
 PERP_15        0.000         0.000         0.000         0.000         0.000
 GENDER         0.000         0.000         0.366         0.365         0.367


           TWO-TAILED P-VALUE FOR ESTIMATED CORRELATION MATRIX FOR THE LATENT VARIABLES
              PERP_11       PERP_13       PERP_15       GENDER
              ________      ________      ________      ________
 PERP_11        0.000
 PERP_13        0.000         0.000
 PERP_15        0.000         0.000         0.000
 GENDER         0.000         0.000         0.000         0.000


DIAGRAM INFORMATION

  Use View Diagram under the Diagram menu in the Mplus Editor to view the diagram.
  If running Mplus from the Mplus Diagrammer, the diagram opens automatically.

  Diagram output
    g:\my drive\university\phd\projects\z-proso\special issue\ri-clpm_self-report_r&r.dgm

     Beginning Time:  20:35:04
        Ending Time:  20:35:05
       Elapsed Time:  00:00:01


MUTHEN & MUTHEN
3463 Stoner Ave.
Los Angeles, CA  90066

Tel: (310) 391-9971
Fax: (310) 391-8971
Web: www.StatModel.com
Support: Support@StatModel.com

Copyright (c) 1998-2022 Muthen & Muthen
