# Supplementary material for: Does Prosociality in Early-to Mid-Adolescence Protect Against Later Development of Antisocial Behaviours?
Source: J Early Adolesc. 2023 Nov 13;44(9):1124–53. doi: 10.1177/02724316231210254 (PMC11446672; doi:10.1177/02724316231210254)
Supplement: Supplemental Material - Does Prosociality in Early-to Mid-Adolescence Protect Against Later Development of Antisocial Behaviours? [file sj-zip-1-jea-10.1177_02724316231210254.zip › Appendix K ri-clpm_self-report_r&r - aggression - no empathy.out]

Mplus VERSION 8.8
MUTHEN & MUTHEN
11/10/2022   4:17 PM

INPUT INSTRUCTIONS


  TITLE: CLPM dual path

  DATA:
    FILE IS "data_s_es.dat";


  VARIABLE:

    NAMES ARE KEY PRO_11 PRO_13 PRO_15 PRO_17 Agg_11 Agg_13 Agg_15 Agg_17
                  PEER_11 PEER_13 PEER_15 PEER_17
                  VICT_11 VICT_13 VICT_15 VICT_17
                  PERP_11 PERP_13 PERP_15 PERP_17 GENDER;

    USEVARIABLES ARE PRO_11 PRO_13 PRO_15 Agg_11 Agg_13 Agg_15
                     PEER_11 PEER_13 PEER_15
                     GENDER;


    MISSING ARE ALL (-999);

  ANALYSIS:
      !BOOTSTRAP=1000;
      ESTIMATOR=MLR;
      ITERATIONS=20000;
      model=nocovariances;

  MODEL:
      !LGC part
      i_PRO BY PRO_11@1 PRO_13@1 PRO_15@1;
      i_AGG BY AGG_11@1 AGG_13@1 AGG_15@1;
      i_PEER BY PEER_11@1 PEER_13@1 PEER_15@1;


      !Create within-person centered variables
      L_PRO_11 by PRO_11@1;
      L_PRO_13 by PRO_13@1;
      L_PRO_15 by PRO_15@1;
      L_AGG_11 by AGG_11@1;
      L_AGG_13 by AGG_13@1;
      L_AGG_15 by AGG_15@1;
      L_PEER_11 by PEER_11@1;
      L_PEER_13 by PEER_13@1;
      L_PEER_15 by PEER_15@1;


      !Constrain the measurement error variances to zero
      PRO_11-PEER_15@0;

      !Estimate the lagged effects between
      !the within-person centered variables
      L_PRO_15 ON L_PRO_13 L_AGG_13 L_PEER_13;
      L_AGG_15 ON L_PRO_13 L_AGG_13 L_PEER_13 L_PRO_11;
      L_PEER_15 ON L_PRO_13 L_AGG_13 L_PEER_13;


      L_PRO_13 ON L_PRO_11 L_AGG_11 L_PEER_11;
      L_AGG_13 ON L_PRO_11 L_AGG_11 L_PEER_11;
      L_PEER_13 ON L_PRO_11 L_AGG_11 L_PEER_11;

      !Estimate the covariance between the random intercepts
      i_PRO with i_AGG;
      i_PRO with i_PEER;
      i_AGG with i_PEER;

      !Regress Intercept on Gender
      i_PRO on GENDER;
      i_AGG on GENDER;
      i_PEER on GENDER;


      !Estimate the covariance between the within-person
      !components at the first wave
      L_PRO_11 with L_AGG_11;
      L_PRO_11 with L_PEER_11;
      L_AGG_11 with L_PEER_11;


      !Estimate the covariances between the residuals of
      !the within-person components (the innovations)

      L_PRO_15 with L_AGG_15;
      L_PRO_15 with L_PEER_15;
      L_AGG_15 with L_PEER_15;

      L_PRO_13 with L_AGG_13;
      L_PRO_13 with L_PEER_13;
      L_AGG_13 with L_PEER_13;

  model indirect:
     L_AGG_15 IND L_PEER_13 L_PRO_11;

  OUTPUT: Stand MOD(ALL) TECH4;


*** WARNING
  Data set contains cases with missing on all variables except
  x-variables.  These cases were not included in the analysis.
  Number of cases with missing on all variables except x-variables:  153
   1 WARNING(S) FOUND IN THE INPUT INSTRUCTIONS


CLPM dual path

SUMMARY OF ANALYSIS

Number of groups                                                 1
Number of observations                                        1522

Number of dependent variables                                    9
Number of independent variables                                  1
Number of continuous latent variables                           12

Observed dependent variables

  Continuous
   PRO_11      PRO_13      PRO_15      AGG_11      AGG_13      AGG_15
   PEER_11     PEER_13     PEER_15

Observed independent variables
   GENDER

Continuous latent variables
   I_PRO       I_AGG       I_PEER      L_PRO_11    L_PRO_13    L_PRO_15
   L_AGG_11    L_AGG_13    L_AGG_15    L_PEER_1    L_PEER_1    L_PEER_1


Estimator                                                      MLR
Information matrix                                        OBSERVED
Maximum number of iterations                                 20000
Convergence criterion                                    0.500D-04
Maximum number of steepest descent iterations                   20
Maximum number of iterations for H1                           2000
Convergence criterion for H1                             0.100D-03

Input data file(s)
  data_s_es.dat

Input data format  FREE


SUMMARY OF DATA

     Number of missing data patterns            56


COVARIANCE COVERAGE OF DATA

Minimum covariance coverage value   0.100


     PROPORTION OF DATA PRESENT


           Covariance Coverage
              PRO_11        PRO_13        PRO_15        AGG_11        AGG_13
              ________      ________      ________      ________      ________
 PRO_11         0.737
 PRO_13         0.641         0.867
 PRO_15         0.685         0.824         0.928
 AGG_11         0.698         0.620         0.658         0.708
 AGG_13         0.624         0.813         0.801         0.602         0.839
 AGG_15         0.666         0.806         0.888         0.641         0.783
 PEER_11        0.733         0.653         0.696         0.704         0.634
 PEER_13        0.660         0.865         0.850         0.635         0.836
 PEER_15        0.698         0.842         0.927         0.671         0.817
 GENDER         0.737         0.867         0.928         0.708         0.839


           Covariance Coverage
              AGG_15        PEER_11       PEER_13       PEER_15       GENDER
              ________      ________      ________      ________      ________
 AGG_15         0.903
 PEER_11        0.678         0.750
 PEER_13        0.831         0.672         0.894
 PEER_15        0.903         0.712         0.870         0.949
 GENDER         0.903         0.750         0.894         0.949         1.000


UNIVARIATE SAMPLE STATISTICS


     UNIVARIATE HIGHER-ORDER MOMENT DESCRIPTIVE STATISTICS

         Variable/         Mean/     Skewness/   Minimum/ % with                Percentiles
        Sample Size      Variance    Kurtosis    Maximum  Min/Max      20%/60%    40%/80%    Median

     PRO_11                3.719      -0.369       1.500    0.27%       3.167      3.500      3.667
            1121.000       0.475      -0.016       5.000    2.94%       4.000      4.333
     PRO_13                3.496      -0.354       1.000    0.15%       3.000      3.333      3.500
            1319.000       0.489       0.026       5.000    1.06%       3.667      4.167
     PRO_15                3.521      -0.239       1.167    0.14%       3.000      3.333      3.500
            1412.000       0.421       0.072       5.000    1.20%       3.667      4.000
     AGG_11                1.468       1.578       1.000    5.19%       1.133      1.267      1.400
            1078.000       0.149       3.490       3.533    0.09%       1.467      1.733
     AGG_13                1.727       1.304       1.000    1.41%       1.333      1.533      1.600
            1277.000       0.249       2.694       4.800    0.08%       1.733      2.133
     AGG_15                1.676       1.328       1.000    1.53%       1.267      1.467      1.600
            1375.000       0.223       2.465       4.000    0.15%       1.667      2.000
     PEER_11               3.338      -0.841       1.000    0.26%       3.000      3.333      3.333
            1141.000       0.363       0.524       4.000   28.40%       3.667      4.000
     PEER_13               3.291      -0.802       1.000    0.66%       2.667      3.000      3.333
            1361.000       0.378       0.614       4.000   25.42%       3.667      4.000
     PEER_15               3.290      -0.746       1.000    0.42%       3.000      3.000      3.333
            1445.000       0.359       0.491       4.000   24.08%       3.667      4.000
     GENDER                0.485       0.060       0.000   51.51%       0.000      0.000      0.000
            1522.000       0.250      -1.996       1.000   48.49%       1.000      1.000


THE MODEL ESTIMATION TERMINATED NORMALLY


MODEL FIT INFORMATION

Number of Free Parameters                       55

Loglikelihood

          H0 Value                       -8851.982
          H0 Scaling Correction Factor      1.2715
            for MLR
          H1 Value                       -8841.192
          H1 Scaling Correction Factor      1.2374
            for MLR

Information Criteria

          Akaike (AIC)                   17813.963
          Bayesian (BIC)                 18106.991
          Sample-Size Adjusted BIC       17932.271
            (n* = (n + 2) / 24)

Chi-Square Test of Model Fit

          Value                             21.528*
          Degrees of Freedom                     8
          P-Value                           0.0059
          Scaling Correction Factor         1.0024
            for MLR

*   The chi-square value for MLM, MLMV, MLR, ULSMV, WLSM and WLSMV cannot be used
    for chi-square difference testing in the regular way.  MLM, MLR and WLSM
    chi-square difference testing is described on the Mplus website.  MLMV, WLSMV,
    and ULSMV difference testing is done using the DIFFTEST option.

RMSEA (Root Mean Square Error Of Approximation)

          Estimate                           0.033
          90 Percent C.I.                    0.017  0.051
          Probability RMSEA <= .05           0.942

CFI/TLI

          CFI                                0.992
          TLI                                0.957

Chi-Square Test of Model Fit for the Baseline Model

          Value                           1795.789
          Degrees of Freedom                    45
          P-Value                           0.0000

SRMR (Standardized Root Mean Square Residual)

          Value                              0.018


MODEL RESULTS

                                                    Two-Tailed
                    Estimate       S.E.  Est./S.E.    P-Value

 I_PRO    BY
    PRO_11             1.000      0.000    999.000    999.000
    PRO_13             1.000      0.000    999.000    999.000
    PRO_15             1.000      0.000    999.000    999.000

 I_AGG    BY
    AGG_11             1.000      0.000    999.000    999.000
    AGG_13             1.000      0.000    999.000    999.000
    AGG_15             1.000      0.000    999.000    999.000

 I_PEER   BY
    PEER_11            1.000      0.000    999.000    999.000
    PEER_13            1.000      0.000    999.000    999.000
    PEER_15            1.000      0.000    999.000    999.000

 L_PRO_11 BY
    PRO_11             1.000      0.000    999.000    999.000

 L_PRO_13 BY
    PRO_13             1.000      0.000    999.000    999.000

 L_PRO_15 BY
    PRO_15             1.000      0.000    999.000    999.000

 L_AGG_11 BY
    AGG_11             1.000      0.000    999.000    999.000

 L_AGG_13 BY
    AGG_13             1.000      0.000    999.000    999.000

 L_AGG_15 BY
    AGG_15             1.000      0.000    999.000    999.000

 L_PEER_1 BY
    PEER_11            1.000      0.000    999.000    999.000

 L_PEER_1 BY
    PEER_13            1.000      0.000    999.000    999.000

 L_PEER_1 BY
    PEER_15            1.000      0.000    999.000    999.000

 L_PRO_15 ON
    L_PRO_13           0.292      0.054      5.413      0.000
    L_AGG_13          -0.041      0.061     -0.676      0.499
    L_PEER_13         -0.035      0.038     -0.910      0.363

 L_AGG_15 ON
    L_PRO_13          -0.037      0.034     -1.086      0.278
    L_AGG_13           0.383      0.055      7.007      0.000
    L_PEER_13         -0.030      0.027     -1.105      0.269
    L_PRO_11          -0.009      0.030     -0.311      0.756

 L_PEER_1 ON
    L_PRO_13           0.026      0.047      0.558      0.577
    L_AGG_13          -0.087      0.053     -1.647      0.100
    L_PEER_13          0.179      0.046      3.896      0.000

 L_PRO_13 ON
    L_PRO_11           0.112      0.067      1.684      0.092
    L_AGG_11          -0.312      0.134     -2.337      0.019
    L_PEER_11         -0.011      0.048     -0.231      0.817

 L_AGG_13 ON
    L_PRO_11          -0.021      0.042     -0.501      0.616
    L_AGG_11           0.284      0.115      2.471      0.013
    L_PEER_11         -0.025      0.032     -0.787      0.431

 L_PEER_1 ON
    L_PRO_11           0.028      0.052      0.538      0.591
    L_AGG_11          -0.196      0.112     -1.746      0.081
    L_PEER_11          0.111      0.055      2.023      0.043

 I_PRO    ON
    GENDER             0.388      0.027     14.621      0.000

 I_AGG    ON
    GENDER            -0.165      0.018     -9.016      0.000

 I_PEER   ON
    GENDER            -0.021      0.023     -0.950      0.342

 I_PRO    WITH
    I_AGG             -0.008      0.011     -0.711      0.477
    I_PEER             0.017      0.012      1.374      0.169

 I_AGG    WITH
    I_PEER            -0.012      0.009     -1.377      0.168

 L_PRO_11 WITH
    L_AGG_11          -0.047      0.013     -3.615      0.000
    L_PEER_11          0.081      0.015      5.370      0.000

 L_AGG_11 WITH
    L_PEER_11         -0.042      0.010     -4.009      0.000

 L_PRO_15 WITH
    L_AGG_15          -0.015      0.008     -1.948      0.051
    L_PEER_15          0.040      0.011      3.699      0.000

 L_AGG_15 WITH
    L_PEER_15         -0.023      0.008     -2.928      0.003

 L_PRO_13 WITH
    L_AGG_13          -0.051      0.012     -4.221      0.000
    L_PEER_13          0.056      0.014      3.959      0.000

 L_AGG_13 WITH
    L_PEER_13         -0.048      0.010     -4.611      0.000

 Intercepts
    PRO_11             3.536      0.025    143.933      0.000
    PRO_13             3.307      0.023    141.301      0.000
    PRO_15             3.333      0.022    151.029      0.000
    AGG_11             1.551      0.016     95.937      0.000
    AGG_13             1.813      0.017    103.777      0.000
    AGG_15             1.758      0.017    104.297      0.000
    PEER_11            3.344      0.021    156.035      0.000
    PEER_13            3.302      0.020    165.153      0.000
    PEER_15            3.300      0.019    171.209      0.000

 Variances
    L_PRO_11           0.326      0.023     13.927      0.000
    L_AGG_11           0.095      0.013      7.543      0.000
    L_PEER_11          0.329      0.022     15.265      0.000

 Residual Variances
    PRO_11             0.000      0.000    999.000    999.000
    PRO_13             0.000      0.000    999.000    999.000
    PRO_15             0.000      0.000    999.000    999.000
    AGG_11             0.000      0.000    999.000    999.000
    AGG_13             0.000      0.000    999.000    999.000
    AGG_15             0.000      0.000    999.000    999.000
    PEER_11            0.000      0.000    999.000    999.000
    PEER_13            0.000      0.000    999.000    999.000
    PEER_15            0.000      0.000    999.000    999.000
    I_PRO              0.110      0.020      5.449      0.000
    I_AGG              0.046      0.012      3.855      0.000
    I_PEER             0.036      0.015      2.329      0.020
    L_PRO_13           0.314      0.022     14.586      0.000
    L_PRO_15           0.251      0.014     18.182      0.000
    L_AGG_13           0.186      0.014     13.189      0.000
    L_AGG_15           0.141      0.009     15.766      0.000
    L_PEER_13          0.332      0.019     17.509      0.000
    L_PEER_15          0.307      0.017     18.304      0.000


QUALITY OF NUMERICAL RESULTS

     Condition Number for the Information Matrix              0.521E-03
       (ratio of smallest to largest eigenvalue)


STANDARDIZED MODEL RESULTS


STDYX Standardization

                                                    Two-Tailed
                    Estimate       S.E.  Est./S.E.    P-Value

 I_PRO    BY
    PRO_11             0.559      0.037     14.898      0.000
    PRO_13             0.556      0.039     14.149      0.000
    PRO_15             0.588      0.039     14.943      0.000

 I_AGG    BY
    AGG_11             0.599      0.065      9.244      0.000
    AGG_13             0.462      0.053      8.664      0.000
    AGG_15             0.483      0.054      8.937      0.000

 I_PEER   BY
    PEER_11            0.313      0.066      4.715      0.000
    PEER_13            0.308      0.066      4.671      0.000
    PEER_15            0.316      0.067      4.683      0.000

 L_PRO_11 BY
    PRO_11             0.829      0.025     32.838      0.000

 L_PRO_13 BY
    PRO_13             0.831      0.026     31.583      0.000

 L_PRO_15 BY
    PRO_15             0.809      0.029     28.339      0.000

 L_AGG_11 BY
    AGG_11             0.801      0.049     16.494      0.000

 L_AGG_13 BY
    AGG_13             0.887      0.028     31.871      0.000

 L_AGG_15 BY
    AGG_15             0.876      0.030     29.349      0.000

 L_PEER_1 BY
    PEER_11            0.950      0.022     43.340      0.000

 L_PEER_1 BY
    PEER_13            0.952      0.021     44.716      0.000

 L_PEER_1 BY
    PEER_15            0.949      0.022     42.276      0.000

 L_PRO_15 ON
    L_PRO_13           0.317      0.057      5.516      0.000
    L_AGG_13          -0.034      0.051     -0.678      0.498
    L_PEER_13         -0.038      0.042     -0.916      0.360

 L_AGG_15 ON
    L_PRO_13          -0.052      0.048     -1.081      0.280
    L_AGG_13           0.405      0.054      7.516      0.000
    L_PEER_13         -0.043      0.039     -1.101      0.271
    L_PRO_11          -0.013      0.041     -0.311      0.755

 L_PEER_1 ON
    L_PRO_13           0.026      0.048      0.557      0.578
    L_AGG_13          -0.068      0.042     -1.636      0.102
    L_PEER_13          0.184      0.046      3.984      0.000

 L_PRO_13 ON
    L_PRO_11           0.112      0.066      1.696      0.090
    L_AGG_11          -0.167      0.072     -2.331      0.020
    L_PEER_11         -0.011      0.048     -0.231      0.817

 L_AGG_13 ON
    L_PRO_11          -0.027      0.054     -0.498      0.618
    L_AGG_11           0.198      0.085      2.343      0.019
    L_PEER_11         -0.032      0.041     -0.787      0.431

 L_PEER_1 ON
    L_PRO_11           0.027      0.050      0.537      0.592
    L_AGG_11          -0.103      0.059     -1.737      0.082
    L_PEER_11          0.109      0.054      2.023      0.043

 I_PRO    ON
    GENDER             0.504      0.043     11.795      0.000

 I_AGG    ON
    GENDER            -0.358      0.047     -7.699      0.000

 I_PEER   ON
    GENDER            -0.057      0.062     -0.913      0.361

 I_PRO    WITH
    I_AGG             -0.112      0.151     -0.743      0.457
    I_PEER             0.272      0.178      1.531      0.126

 I_AGG    WITH
    I_PEER            -0.300      0.185     -1.621      0.105

 L_PRO_11 WITH
    L_AGG_11          -0.269      0.068     -3.958      0.000
    L_PEER_11          0.249      0.043      5.816      0.000

 L_AGG_11 WITH
    L_PEER_11         -0.238      0.053     -4.505      0.000

 L_PRO_15 WITH
    L_AGG_15          -0.082      0.042     -1.972      0.049
    L_PEER_15          0.143      0.037      3.828      0.000

 L_AGG_15 WITH
    L_PEER_15         -0.108      0.037     -2.969      0.003

 L_PRO_13 WITH
    L_AGG_13          -0.213      0.050     -4.293      0.000
    L_PEER_13          0.172      0.041      4.179      0.000

 L_AGG_13 WITH
    L_PEER_13         -0.192      0.039     -4.886      0.000

 Intercepts
    PRO_11             5.139      0.120     42.918      0.000
    PRO_13             4.784      0.104     45.809      0.000
    PRO_15             5.094      0.111     46.080      0.000
    AGG_11             4.038      0.117     34.653      0.000
    AGG_13             3.641      0.092     39.747      0.000
    AGG_15             3.689      0.088     41.784      0.000
    PEER_11            5.540      0.150     36.909      0.000
    PEER_13            5.371      0.133     40.275      0.000
    PEER_15            5.511      0.132     41.840      0.000

 Variances
    L_PRO_11           1.000      0.000    999.000    999.000
    L_AGG_11           1.000      0.000    999.000    999.000
    L_PEER_11          1.000      0.000    999.000    999.000

 Residual Variances
    PRO_11             0.000    999.000    999.000    999.000
    PRO_13             0.000    999.000    999.000    999.000
    PRO_15             0.000    999.000    999.000    999.000
    AGG_11             0.000    999.000    999.000    999.000
    AGG_13             0.000    999.000    999.000    999.000
    AGG_15             0.000    999.000    999.000    999.000
    PEER_11            0.000    999.000    999.000    999.000
    PEER_13            0.000    999.000    999.000    999.000
    PEER_15            0.000    999.000    999.000    999.000
    I_PRO              0.746      0.043     17.304      0.000
    I_AGG              0.872      0.033     26.181      0.000
    I_PEER             0.997      0.007    142.304      0.000
    L_PRO_13           0.951      0.029     32.658      0.000
    L_PRO_15           0.897      0.037     24.261      0.000
    L_AGG_13           0.953      0.034     27.856      0.000
    L_AGG_15           0.811      0.044     18.311      0.000
    L_PEER_13          0.969      0.019     50.401      0.000
    L_PEER_15          0.952      0.020     48.081      0.000


STDY Standardization

                                                    Two-Tailed
                    Estimate       S.E.  Est./S.E.    P-Value

 I_PRO    BY
    PRO_11             0.559      0.037     14.898      0.000
    PRO_13             0.556      0.039     14.149      0.000
    PRO_15             0.588      0.039     14.943      0.000

 I_AGG    BY
    AGG_11             0.599      0.065      9.244      0.000
    AGG_13             0.462      0.053      8.664      0.000
    AGG_15             0.483      0.054      8.937      0.000

 I_PEER   BY
    PEER_11            0.313      0.066      4.715      0.000
    PEER_13            0.308      0.066      4.671      0.000
    PEER_15            0.316      0.067      4.683      0.000

 L_PRO_11 BY
    PRO_11             0.829      0.025     32.838      0.000

 L_PRO_13 BY
    PRO_13             0.831      0.026     31.583      0.000

 L_PRO_15 BY
    PRO_15             0.809      0.029     28.339      0.000

 L_AGG_11 BY
    AGG_11             0.801      0.049     16.494      0.000

 L_AGG_13 BY
    AGG_13             0.887      0.028     31.871      0.000

 L_AGG_15 BY
    AGG_15             0.876      0.030     29.349      0.000

 L_PEER_1 BY
    PEER_11            0.950      0.022     43.340      0.000

 L_PEER_1 BY
    PEER_13            0.952      0.021     44.716      0.000

 L_PEER_1 BY
    PEER_15            0.949      0.022     42.276      0.000

 L_PRO_15 ON
    L_PRO_13           0.317      0.057      5.516      0.000
    L_AGG_13          -0.034      0.051     -0.678      0.498
    L_PEER_13         -0.038      0.042     -0.916      0.360

 L_AGG_15 ON
    L_PRO_13          -0.052      0.048     -1.081      0.280
    L_AGG_13           0.405      0.054      7.516      0.000
    L_PEER_13         -0.043      0.039     -1.101      0.271
    L_PRO_11          -0.013      0.041     -0.311      0.755

 L_PEER_1 ON
    L_PRO_13           0.026      0.048      0.557      0.578
    L_AGG_13          -0.068      0.042     -1.636      0.102
    L_PEER_13          0.184      0.046      3.984      0.000

 L_PRO_13 ON
    L_PRO_11           0.112      0.066      1.696      0.090
    L_AGG_11          -0.167      0.072     -2.331      0.020
    L_PEER_11         -0.011      0.048     -0.231      0.817

 L_AGG_13 ON
    L_PRO_11          -0.027      0.054     -0.498      0.618
    L_AGG_11           0.198      0.085      2.343      0.019
    L_PEER_11         -0.032      0.041     -0.787      0.431

 L_PEER_1 ON
    L_PRO_11           0.027      0.050      0.537      0.592
    L_AGG_11          -0.103      0.059     -1.737      0.082
    L_PEER_11          0.109      0.054      2.023      0.043

 I_PRO    ON
    GENDER             1.009      0.086     11.796      0.000

 I_AGG    ON
    GENDER            -0.716      0.093     -7.700      0.000

 I_PEER   ON
    GENDER            -0.113      0.124     -0.913      0.361

 I_PRO    WITH
    I_AGG             -0.112      0.151     -0.743      0.457
    I_PEER             0.272      0.178      1.531      0.126

 I_AGG    WITH
    I_PEER            -0.300      0.185     -1.621      0.105

 L_PRO_11 WITH
    L_AGG_11          -0.269      0.068     -3.958      0.000
    L_PEER_11          0.249      0.043      5.816      0.000

 L_AGG_11 WITH
    L_PEER_11         -0.238      0.053     -4.505      0.000

 L_PRO_15 WITH
    L_AGG_15          -0.082      0.042     -1.972      0.049
    L_PEER_15          0.143      0.037      3.828      0.000

 L_AGG_15 WITH
    L_PEER_15         -0.108      0.037     -2.969      0.003

 L_PRO_13 WITH
    L_AGG_13          -0.213      0.050     -4.293      0.000
    L_PEER_13          0.172      0.041      4.179      0.000

 L_AGG_13 WITH
    L_PEER_13         -0.192      0.039     -4.886      0.000

 Intercepts
    PRO_11             5.139      0.120     42.918      0.000
    PRO_13             4.784      0.104     45.809      0.000
    PRO_15             5.094      0.111     46.080      0.000
    AGG_11             4.038      0.117     34.653      0.000
    AGG_13             3.641      0.092     39.747      0.000
    AGG_15             3.689      0.088     41.784      0.000
    PEER_11            5.540      0.150     36.909      0.000
    PEER_13            5.371      0.133     40.275      0.000
    PEER_15            5.511      0.132     41.840      0.000

 Variances
    L_PRO_11           1.000      0.000    999.000    999.000
    L_AGG_11           1.000      0.000    999.000    999.000
    L_PEER_11          1.000      0.000    999.000    999.000

 Residual Variances
    PRO_11           999.000    999.000    999.000    999.000
    PRO_13           999.000    999.000    999.000    999.000
    PRO_15           999.000    999.000    999.000    999.000
    AGG_11           999.000    999.000    999.000    999.000
    AGG_13           999.000    999.000    999.000    999.000
    AGG_15           999.000    999.000    999.000    999.000
    PEER_11          999.000    999.000    999.000    999.000
    PEER_13          999.000    999.000    999.000    999.000
    PEER_15          999.000    999.000    999.000    999.000
    I_PRO              0.746      0.043     17.304      0.000
    I_AGG              0.872      0.033     26.181      0.000
    I_PEER             0.997      0.007    142.304      0.000
    L_PRO_13           0.951      0.029     32.658      0.000
    L_PRO_15           0.897      0.037     24.261      0.000
    L_AGG_13           0.953      0.034     27.856      0.000
    L_AGG_15           0.811      0.044     18.311      0.000
    L_PEER_13          0.969      0.019     50.401      0.000
    L_PEER_15          0.952      0.020     48.081      0.000


STD Standardization

                                                    Two-Tailed
                    Estimate       S.E.  Est./S.E.    P-Value

 I_PRO    BY
    PRO_11             0.384      0.027     14.115      0.000
    PRO_13             0.384      0.027     14.115      0.000
    PRO_15             0.384      0.027     14.115      0.000

 I_AGG    BY
    AGG_11             0.230      0.027      8.524      0.000
    AGG_13             0.230      0.027      8.524      0.000
    AGG_15             0.230      0.027      8.524      0.000

 I_PEER   BY
    PEER_11            0.189      0.040      4.680      0.000
    PEER_13            0.189      0.040      4.680      0.000
    PEER_15            0.189      0.040      4.680      0.000

 L_PRO_11 BY
    PRO_11             0.571      0.020     27.855      0.000

 L_PRO_13 BY
    PRO_13             0.574      0.022     25.786      0.000

 L_PRO_15 BY
    PRO_15             0.529      0.020     25.827      0.000

 L_AGG_11 BY
    AGG_11             0.308      0.020     15.087      0.000

 L_AGG_13 BY
    AGG_13             0.442      0.020     22.607      0.000

 L_AGG_15 BY
    AGG_15             0.417      0.018     23.281      0.000

 L_PEER_1 BY
    PEER_11            0.573      0.019     30.529      0.000

 L_PEER_1 BY
    PEER_13            0.585      0.019     30.840      0.000

 L_PEER_1 BY
    PEER_15            0.568      0.018     31.091      0.000

 L_PRO_15 ON
    L_PRO_13           0.317      0.057      5.516      0.000
    L_AGG_13          -0.034      0.051     -0.678      0.498
    L_PEER_13         -0.038      0.042     -0.916      0.360

 L_AGG_15 ON
    L_PRO_13          -0.052      0.048     -1.081      0.280
    L_AGG_13           0.405      0.054      7.516      0.000
    L_PEER_13         -0.043      0.039     -1.101      0.271
    L_PRO_11          -0.013      0.041     -0.311      0.755

 L_PEER_1 ON
    L_PRO_13           0.026      0.048      0.557      0.578
    L_AGG_13          -0.068      0.042     -1.636      0.102
    L_PEER_13          0.184      0.046      3.984      0.000

 L_PRO_13 ON
    L_PRO_11           0.112      0.066      1.696      0.090
    L_AGG_11          -0.167      0.072     -2.331      0.020
    L_PEER_11         -0.011      0.048     -0.231      0.817

 L_AGG_13 ON
    L_PRO_11          -0.027      0.054     -0.498      0.618
    L_AGG_11           0.198      0.085      2.343      0.019
    L_PEER_11         -0.032      0.041     -0.787      0.431

 L_PEER_1 ON
    L_PRO_11           0.027      0.050      0.537      0.592
    L_AGG_11          -0.103      0.059     -1.737      0.082
    L_PEER_11          0.109      0.054      2.023      0.043

 I_PRO    ON
    GENDER             1.009      0.086     11.796      0.000

 I_AGG    ON
    GENDER            -0.716      0.093     -7.700      0.000

 I_PEER   ON
    GENDER            -0.113      0.124     -0.913      0.361

 I_PRO    WITH
    I_AGG             -0.112      0.151     -0.743      0.457
    I_PEER             0.272      0.178      1.531      0.126

 I_AGG    WITH
    I_PEER            -0.300      0.185     -1.621      0.105

 L_PRO_11 WITH
    L_AGG_11          -0.269      0.068     -3.958      0.000
    L_PEER_11          0.249      0.043      5.816      0.000

 L_AGG_11 WITH
    L_PEER_11         -0.238      0.053     -4.505      0.000

 L_PRO_15 WITH
    L_AGG_15          -0.082      0.042     -1.972      0.049
    L_PEER_15          0.143      0.037      3.828      0.000

 L_AGG_15 WITH
    L_PEER_15         -0.108      0.037     -2.969      0.003

 L_PRO_13 WITH
    L_AGG_13          -0.213      0.050     -4.293      0.000
    L_PEER_13          0.172      0.041      4.179      0.000

 L_AGG_13 WITH
    L_PEER_13         -0.192      0.039     -4.886      0.000

 Intercepts
    PRO_11             3.536      0.025    143.933      0.000
    PRO_13             3.307      0.023    141.301      0.000
    PRO_15             3.333      0.022    151.029      0.000
    AGG_11             1.551      0.016     95.937      0.000
    AGG_13             1.813      0.017    103.777      0.000
    AGG_15             1.758      0.017    104.297      0.000
    PEER_11            3.344      0.021    156.035      0.000
    PEER_13            3.302      0.020    165.153      0.000
    PEER_15            3.300      0.019    171.209      0.000

 Variances
    L_PRO_11           1.000      0.000    999.000    999.000
    L_AGG_11           1.000      0.000    999.000    999.000
    L_PEER_11          1.000      0.000    999.000    999.000

 Residual Variances
    PRO_11           999.000    999.000    999.000    999.000
    PRO_13           999.000    999.000    999.000    999.000
    PRO_15           999.000    999.000    999.000    999.000
    AGG_11           999.000    999.000    999.000    999.000
    AGG_13           999.000    999.000    999.000    999.000
    AGG_15           999.000    999.000    999.000    999.000
    PEER_11          999.000    999.000    999.000    999.000
    PEER_13          999.000    999.000    999.000    999.000
    PEER_15          999.000    999.000    999.000    999.000
    I_PRO              0.746      0.043     17.304      0.000
    I_AGG              0.872      0.033     26.181      0.000
    I_PEER             0.997      0.007    142.304      0.000
    L_PRO_13           0.951      0.029     32.658      0.000
    L_PRO_15           0.897      0.037     24.261      0.000
    L_AGG_13           0.953      0.034     27.856      0.000
    L_AGG_15           0.811      0.044     18.311      0.000
    L_PEER_13          0.969      0.019     50.401      0.000
    L_PEER_15          0.952      0.020     48.081      0.000


R-SQUARE

    Observed                                        Two-Tailed
    Variable        Estimate       S.E.  Est./S.E.    P-Value

    PRO_11             1.000    999.000    999.000    999.000
    PRO_13             1.000    999.000    999.000    999.000
    PRO_15             1.000    999.000    999.000    999.000
    AGG_11             1.000    999.000    999.000    999.000
    AGG_13             1.000    999.000    999.000    999.000
    AGG_15             1.000    999.000    999.000    999.000
    PEER_11            1.000    999.000    999.000    999.000
    PEER_13            1.000    999.000    999.000    999.000
    PEER_15            1.000    999.000    999.000    999.000

     Latent                                         Two-Tailed
    Variable        Estimate       S.E.  Est./S.E.    P-Value

    I_PRO              0.254      0.043      5.898      0.000
    I_AGG              0.128      0.033      3.850      0.000
    I_PEER             0.003      0.007      0.456      0.648
    L_PRO_13           0.049      0.029      1.686      0.092
    L_PRO_15           0.103      0.037      2.790      0.005
    L_AGG_13           0.047      0.034      1.385      0.166
    L_AGG_15           0.189      0.044      4.254      0.000
    L_PEER_1           0.031      0.019      1.634      0.102
    L_PEER_1           0.048      0.020      2.404      0.016


TOTAL, TOTAL INDIRECT, SPECIFIC INDIRECT, AND DIRECT EFFECTS


                                                    Two-Tailed
                    Estimate       S.E.  Est./S.E.    P-Value

Effects from L_PRO_11 to L_AGG_15

  Indirect            -0.001      0.002     -0.493      0.622


STANDARDIZED TOTAL, TOTAL INDIRECT, SPECIFIC INDIRECT, AND DIRECT EFFECTS


STDYX Standardization

                                                    Two-Tailed
                    Estimate       S.E.  Est./S.E.    P-Value

Effects from L_PRO_11 to L_AGG_15

  Indirect            -0.001      0.002     -0.493      0.622


STDY Standardization

                                                    Two-Tailed
                    Estimate       S.E.  Est./S.E.    P-Value

Effects from L_PRO_11 to L_AGG_15

  Indirect            -0.001      0.002     -0.493      0.622


STD Standardization

                                                    Two-Tailed
                    Estimate       S.E.  Est./S.E.    P-Value

Effects from L_PRO_11 to L_AGG_15

  Indirect            -0.001      0.002     -0.493      0.622


MODEL MODIFICATION INDICES

Minimum M.I. value for printing the modification index    10.000

                                   M.I.     E.P.C.  Std E.P.C.  StdYX E.P.C.

No modification indices above the minimum value.


TECHNICAL 4 OUTPUT


     ESTIMATES DERIVED FROM THE MODEL


           ESTIMATED MEANS FOR THE LATENT VARIABLES
              I_PRO         I_AGG         I_PEER        L_PRO_11      L_PRO_13
              ________      ________      ________      ________      ________
                0.188        -0.080        -0.010         0.000         0.000


           ESTIMATED MEANS FOR THE LATENT VARIABLES
              L_PRO_15      L_AGG_11      L_AGG_13      L_AGG_15      L_PEER_1
              ________      ________      ________      ________      ________
                0.000         0.000         0.000         0.000         0.000


           ESTIMATED MEANS FOR THE LATENT VARIABLES
              L_PEER_1      L_PEER_1      PRO_11        PRO_13        PRO_15
              ________      ________      ________      ________      ________
                0.000         0.000         3.724         3.495         3.521


           ESTIMATED MEANS FOR THE LATENT VARIABLES
              AGG_11        AGG_13        AGG_15        PEER_11       PEER_13
              ________      ________      ________      ________      ________
                1.471         1.733         1.678         3.334         3.292


           ESTIMATED MEANS FOR THE LATENT VARIABLES
              PEER_15       GENDER
              ________      ________
                3.290         0.485


           S.E. FOR ESTIMATED MEANS FOR THE LATENT VARIABLES
              I_PRO         I_AGG         I_PEER        L_PRO_11      L_PRO_13
              ________      ________      ________      ________      ________
                0.014         0.009         0.011         0.000         0.000


           S.E. FOR ESTIMATED MEANS FOR THE LATENT VARIABLES
              L_PRO_15      L_AGG_11      L_AGG_13      L_AGG_15      L_PEER_1
              ________      ________      ________      ________      ________
                0.000         0.000         0.000         0.000         0.000


           S.E. FOR ESTIMATED MEANS FOR THE LATENT VARIABLES
              L_PEER_1      L_PEER_1      PRO_11        PRO_13        PRO_15
              ________      ________      ________      ________      ________
                0.000         0.000         0.020         0.019         0.017


           S.E. FOR ESTIMATED MEANS FOR THE LATENT VARIABLES
              AGG_11        AGG_13        AGG_15        PEER_11       PEER_13
              ________      ________      ________      ________      ________
                0.011         0.014         0.013         0.018         0.017


           S.E. FOR ESTIMATED MEANS FOR THE LATENT VARIABLES
              PEER_15       GENDER
              ________      ________
                0.016         0.013


           EST./S.E. FOR ESTIMATED MEANS FOR THE LATENT VARIABLES
              I_PRO         I_AGG         I_PEER        L_PRO_11      L_PRO_13
              ________      ________      ________      ________      ________
               13.639        -8.771        -0.950         0.000         0.000


           EST./S.E. FOR ESTIMATED MEANS FOR THE LATENT VARIABLES
              L_PRO_15      L_AGG_11      L_AGG_13      L_AGG_15      L_PEER_1
              ________      ________      ________      ________      ________
                0.000         0.000         0.000         0.000         0.000


           EST./S.E. FOR ESTIMATED MEANS FOR THE LATENT VARIABLES
              L_PEER_1      L_PEER_1      PRO_11        PRO_13        PRO_15
              ________      ________      ________      ________      ________
                0.000         0.000       187.389       187.402       204.193


           EST./S.E. FOR ESTIMATED MEANS FOR THE LATENT VARIABLES
              AGG_11        AGG_13        AGG_15        PEER_11       PEER_13
              ________      ________      ________      ________      ________
              128.316       126.771       131.804       186.965       198.663


           EST./S.E. FOR ESTIMATED MEANS FOR THE LATENT VARIABLES
              PEER_15       GENDER
              ________      ________
              208.930        37.851


           TWO-TAILED P-VALUE FOR ESTIMATED MEANS FOR THE LATENT VARIABLES
              I_PRO         I_AGG         I_PEER        L_PRO_11      L_PRO_13
              ________      ________      ________      ________      ________
                0.000         0.000         0.342         1.000         1.000


           TWO-TAILED P-VALUE FOR ESTIMATED MEANS FOR THE LATENT VARIABLES
              L_PRO_15      L_AGG_11      L_AGG_13      L_AGG_15      L_PEER_1
              ________      ________      ________      ________      ________
                1.000         1.000         1.000         1.000         1.000


           TWO-TAILED P-VALUE FOR ESTIMATED MEANS FOR THE LATENT VARIABLES
              L_PEER_1      L_PEER_1      PRO_11        PRO_13        PRO_15
              ________      ________      ________      ________      ________
                1.000         1.000         0.000         0.000         0.000


           TWO-TAILED P-VALUE FOR ESTIMATED MEANS FOR THE LATENT VARIABLES
              AGG_11        AGG_13        AGG_15        PEER_11       PEER_13
              ________      ________      ________      ________      ________
                0.000         0.000         0.000         0.000         0.000


           TWO-TAILED P-VALUE FOR ESTIMATED MEANS FOR THE LATENT VARIABLES
              PEER_15       GENDER
              ________      ________
                0.000         0.000


           ESTIMATED COVARIANCE MATRIX FOR THE LATENT VARIABLES
              I_PRO         I_AGG         I_PEER        L_PRO_11      L_PRO_13
              ________      ________      ________      ________      ________
 I_PRO          0.148
 I_AGG         -0.024         0.053
 I_PEER         0.015        -0.011         0.036
 L_PRO_11       0.000         0.000         0.000         0.326
 L_PRO_13       0.000         0.000         0.000         0.050         0.330
 L_PRO_15       0.000         0.000         0.000         0.015         0.097
 L_AGG_11       0.000         0.000         0.000        -0.047        -0.034
 L_AGG_13       0.000         0.000         0.000        -0.022        -0.063
 L_AGG_15       0.000         0.000         0.000        -0.014        -0.039
 L_PEER_1       0.000         0.000         0.000         0.081         0.019
 L_PEER_1       0.000         0.000         0.000         0.027         0.066
 L_PEER_1       0.000         0.000         0.000         0.008         0.026
 PRO_11         0.148        -0.024         0.015         0.326         0.050
 PRO_13         0.148        -0.024         0.015         0.050         0.330
 PRO_15         0.148        -0.024         0.015         0.015         0.097
 AGG_11        -0.024         0.053        -0.011        -0.047        -0.034
 AGG_13        -0.024         0.053        -0.011        -0.022        -0.063
 AGG_15        -0.024         0.053        -0.011        -0.014        -0.039
 PEER_11        0.015        -0.011         0.036         0.081         0.019
 PEER_13        0.015        -0.011         0.036         0.027         0.066
 PEER_15        0.015        -0.011         0.036         0.008         0.026
 GENDER         0.097        -0.041        -0.005         0.000         0.000


           ESTIMATED COVARIANCE MATRIX FOR THE LATENT VARIABLES
              L_PRO_15      L_AGG_11      L_AGG_13      L_AGG_15      L_PEER_1
              ________      ________      ________      ________      ________
 L_PRO_15       0.280
 L_AGG_11      -0.010         0.095
 L_AGG_13      -0.024         0.029         0.195
 L_AGG_15      -0.029         0.014         0.079         0.174
 L_PEER_1       0.005        -0.042        -0.022        -0.011         0.329
 L_PEER_1       0.010        -0.024        -0.056        -0.035         0.047
 L_PEER_1       0.046        -0.008        -0.029        -0.037         0.011
 PRO_11         0.015        -0.047        -0.022        -0.014         0.081
 PRO_13         0.097        -0.034        -0.063        -0.039         0.019
 PRO_15         0.280        -0.010        -0.024        -0.029         0.005
 AGG_11        -0.010         0.095         0.029         0.014        -0.042
 AGG_13        -0.024         0.029         0.195         0.079        -0.022
 AGG_15        -0.029         0.014         0.079         0.174        -0.011
 PEER_11        0.005        -0.042        -0.022        -0.011         0.329
 PEER_13        0.010        -0.024        -0.056        -0.035         0.047
 PEER_15        0.046        -0.008        -0.029        -0.037         0.011
 GENDER         0.000         0.000         0.000         0.000         0.000


           ESTIMATED COVARIANCE MATRIX FOR THE LATENT VARIABLES
              L_PEER_1      L_PEER_1      PRO_11        PRO_13        PRO_15
              ________      ________      ________      ________      ________
 L_PEER_1       0.342
 L_PEER_1       0.068         0.323
 PRO_11         0.027         0.008         0.473
 PRO_13         0.066         0.026         0.198         0.478
 PRO_15         0.010         0.046         0.162         0.244         0.428
 AGG_11        -0.024        -0.008        -0.071        -0.058        -0.034
 AGG_13        -0.056        -0.029        -0.046        -0.087        -0.048
 AGG_15        -0.035        -0.037        -0.038        -0.063        -0.053
 PEER_11        0.047         0.011         0.096         0.034         0.020
 PEER_13        0.342         0.068         0.042         0.081         0.025
 PEER_15        0.068         0.323         0.023         0.041         0.061
 GENDER         0.000         0.000         0.097         0.097         0.097


           ESTIMATED COVARIANCE MATRIX FOR THE LATENT VARIABLES
              AGG_11        AGG_13        AGG_15        PEER_11       PEER_13
              ________      ________      ________      ________      ________
 AGG_11         0.148
 AGG_13         0.082         0.248
 AGG_15         0.067         0.132         0.227
 PEER_11       -0.053        -0.033        -0.023         0.364
 PEER_13       -0.036        -0.068        -0.046         0.083         0.378
 PEER_15       -0.019        -0.040        -0.048         0.047         0.104
 GENDER        -0.041        -0.041        -0.041        -0.005        -0.005


           ESTIMATED COVARIANCE MATRIX FOR THE LATENT VARIABLES
              PEER_15       GENDER
              ________      ________
 PEER_15        0.359
 GENDER        -0.005         0.250


           S.E. FOR ESTIMATED COVARIANCE MATRIX FOR THE LATENT VARIABLES
              I_PRO         I_AGG         I_PEER        L_PRO_11      L_PRO_13
              ________      ________      ________      ________      ________
 I_PRO          0.021
 I_AGG          0.012         0.012
 I_PEER         0.013         0.009         0.015
 L_PRO_11       0.000         0.000         0.000         0.023
 L_PRO_13       0.000         0.000         0.000         0.023         0.026
 L_PRO_15       0.000         0.000         0.000         0.009         0.023
 L_AGG_11       0.000         0.000         0.000         0.013         0.014
 L_AGG_13       0.000         0.000         0.000         0.016         0.015
 L_AGG_15       0.000         0.000         0.000         0.014         0.015
 L_PEER_1       0.000         0.000         0.000         0.015         0.017
 L_PEER_1       0.000         0.000         0.000         0.017         0.017
 L_PEER_1       0.000         0.000         0.000         0.006         0.017
 PRO_11         0.021         0.012         0.013         0.023         0.023
 PRO_13         0.021         0.012         0.013         0.023         0.026
 PRO_15         0.021         0.012         0.013         0.009         0.023
 AGG_11         0.012         0.012         0.009         0.013         0.014
 AGG_13         0.012         0.012         0.009         0.016         0.015
 AGG_15         0.012         0.012         0.009         0.014         0.015
 PEER_11        0.013         0.009         0.015         0.015         0.017
 PEER_13        0.013         0.009         0.015         0.017         0.017
 PEER_15        0.013         0.009         0.015         0.006         0.017
 GENDER         0.007         0.005         0.006         0.000         0.000


           S.E. FOR ESTIMATED COVARIANCE MATRIX FOR THE LATENT VARIABLES
              L_PRO_15      L_AGG_11      L_AGG_13      L_AGG_15      L_PEER_1
              ________      ________      ________      ________      ________
 L_PRO_15       0.022
 L_AGG_11       0.006         0.013
 L_AGG_13       0.014         0.013         0.017
 L_AGG_15       0.013         0.007         0.014         0.015
 L_PEER_1       0.006         0.010         0.012         0.007         0.022
 L_PEER_1       0.016         0.011         0.013         0.012         0.019
 L_PEER_1       0.015         0.004         0.011         0.011         0.006
 PRO_11         0.009         0.013         0.016         0.014         0.015
 PRO_13         0.023         0.014         0.015         0.015         0.017
 PRO_15         0.022         0.006         0.014         0.013         0.006
 AGG_11         0.006         0.013         0.013         0.007         0.010
 AGG_13         0.014         0.013         0.017         0.014         0.012
 AGG_15         0.013         0.007         0.014         0.015         0.007
 PEER_11        0.006         0.010         0.012         0.007         0.022
 PEER_13        0.016         0.011         0.013         0.012         0.019
 PEER_15        0.015         0.004         0.011         0.011         0.006
 GENDER         0.000         0.000         0.000         0.000         0.000


           S.E. FOR ESTIMATED COVARIANCE MATRIX FOR THE LATENT VARIABLES
              L_PEER_1      L_PEER_1      PRO_11        PRO_13        PRO_15
              ________      ________      ________      ________      ________
 L_PEER_1       0.022
 L_PEER_1       0.018         0.021
 PRO_11         0.017         0.006         0.019
 PRO_13         0.017         0.017         0.016         0.018
 PRO_15         0.016         0.015         0.015         0.015         0.016
 AGG_11         0.011         0.004         0.008         0.009         0.008
 AGG_13         0.013         0.011         0.010         0.011         0.010
 AGG_15         0.012         0.011         0.010         0.010         0.009
 PEER_11        0.019         0.006         0.012         0.014         0.010
 PEER_13        0.022         0.018         0.013         0.012         0.011
 PEER_15        0.018         0.021         0.009         0.012         0.010
 GENDER         0.000         0.000         0.007         0.007         0.007


           S.E. FOR ESTIMATED COVARIANCE MATRIX FOR THE LATENT VARIABLES
              AGG_11        AGG_13        AGG_15        PEER_11       PEER_13
              ________      ________      ________      ________      ________
 AGG_11         0.010
 AGG_13         0.009         0.015
 AGG_15         0.008         0.010         0.013
 PEER_11        0.007         0.009         0.006         0.017
 PEER_13        0.008         0.009         0.009         0.013         0.017
 PEER_15        0.006         0.009         0.009         0.011         0.011
 GENDER         0.005         0.005         0.005         0.006         0.006


           S.E. FOR ESTIMATED COVARIANCE MATRIX FOR THE LATENT VARIABLES
              PEER_15       GENDER
              ________      ________
 PEER_15        0.015
 GENDER         0.006         0.000


           EST./S.E. FOR ESTIMATED COVARIANCE MATRIX FOR THE LATENT VARIABLES
              I_PRO         I_AGG         I_PEER        L_PRO_11      L_PRO_13
              ________      ________      ________      ________      ________
 I_PRO          7.057
 I_AGG         -2.061         4.262
 I_PEER         1.177        -1.265         2.340
 L_PRO_11       0.000         0.000         0.000        13.927
 L_PRO_13       0.000         0.000         0.000         2.175        12.893
 L_PRO_15       0.000         0.000         0.000         1.630         4.170
 L_AGG_11       0.000         0.000         0.000        -3.615        -2.535
 L_AGG_13       0.000         0.000         0.000        -1.412        -4.159
 L_AGG_15       0.000         0.000         0.000        -1.011        -2.534
 L_PEER_1       0.000         0.000         0.000         5.370         1.114
 L_PEER_1       0.000         0.000         0.000         1.568         3.935
 L_PEER_1       0.000         0.000         0.000         1.419         1.513
 PRO_11         7.057        -2.061         1.177        13.927         2.175
 PRO_13         7.057        -2.061         1.177         2.175        12.893
 PRO_15         7.057        -2.061         1.177         1.630         4.170
 AGG_11        -2.061         4.262        -1.265        -3.615        -2.535
 AGG_13        -2.061         4.262        -1.265        -1.412        -4.159
 AGG_15        -2.061         4.262        -1.265        -1.011        -2.534
 PEER_11        1.177        -1.265         2.340         5.370         1.114
 PEER_13        1.177        -1.265         2.340         1.568         3.935
 PEER_15        1.177        -1.265         2.340         1.419         1.513
 GENDER        14.617        -9.016        -0.950         0.000         0.000


           EST./S.E. FOR ESTIMATED COVARIANCE MATRIX FOR THE LATENT VARIABLES
              L_PRO_15      L_AGG_11      L_AGG_13      L_AGG_15      L_PEER_1
              ________      ________      ________      ________      ________
 L_PRO_15      12.914
 L_AGG_11      -1.847         7.543
 L_AGG_13      -1.737         2.180        11.303
 L_AGG_15      -2.274         1.964         5.533        11.640
 L_PEER_1       0.768        -4.009        -1.755        -1.684        15.265
 L_PEER_1       0.596        -2.131        -4.437        -2.801         2.475
 L_PEER_1       3.006        -1.923        -2.573        -3.347         1.928
 PRO_11         1.630        -3.615        -1.412        -1.011         5.370
 PRO_13         4.170        -2.535        -4.159        -2.534         1.114
 PRO_15        12.914        -1.847        -1.737        -2.274         0.768
 AGG_11        -1.847         7.543         2.180         1.964        -4.009
 AGG_13        -1.737         2.180        11.303         5.533        -1.755
 AGG_15        -2.274         1.964         5.533        11.640        -1.684
 PEER_11        0.768        -4.009        -1.755        -1.684        15.265
 PEER_13        0.596        -2.131        -4.437        -2.801         2.475
 PEER_15        3.006        -1.923        -2.573        -3.347         1.928
 GENDER         0.000         0.000         0.000         0.000         0.000


           EST./S.E. FOR ESTIMATED COVARIANCE MATRIX FOR THE LATENT VARIABLES
              L_PEER_1      L_PEER_1      PRO_11        PRO_13        PRO_15
              ________      ________      ________      ________      ________
 L_PEER_1      15.420
 L_PEER_1       3.797        15.545
 PRO_11         1.568         1.419        24.720
 PRO_13         3.935         1.513        12.044        26.585
 PRO_15         0.596         3.006        10.773        16.577        26.609
 AGG_11        -2.131        -1.923        -8.808        -6.859        -4.334
 AGG_13        -4.437        -2.573        -4.478        -7.917        -4.883
 AGG_15        -2.801        -3.347        -3.719        -6.368        -5.927
 PEER_11        2.475         1.928         7.777         2.457         2.040
 PEER_13       15.420         3.797         3.167         6.485         2.145
 PEER_15        3.797        15.545         2.438         3.390         5.847
 GENDER         0.000         0.000        14.617        14.617        14.617


           EST./S.E. FOR ESTIMATED COVARIANCE MATRIX FOR THE LATENT VARIABLES
              AGG_11        AGG_13        AGG_15        PEER_11       PEER_13
              ________      ________      ________      ________      ________
 AGG_11        14.428
 AGG_13         8.772        17.059
 AGG_15         7.859        12.943        17.516
 PEER_11       -7.351        -3.607        -3.479        21.258
 PEER_13       -4.606        -7.272        -4.955         6.458        22.790
 PEER_15       -2.961        -4.465        -5.586         4.082         9.119
 GENDER        -9.016        -9.016        -9.016        -0.950        -0.950


           EST./S.E. FOR ESTIMATED COVARIANCE MATRIX FOR THE LATENT VARIABLES
              PEER_15       GENDER
              ________      ________
 PEER_15       24.016
 GENDER        -0.950       645.113


           TWO-TAILED P-VALUE FOR ESTIMATED COVARIANCE MATRIX FOR THE LATENT VARIABLES
              I_PRO         I_AGG         I_PEER        L_PRO_11      L_PRO_13
              ________      ________      ________      ________      ________
 I_PRO          0.000
 I_AGG          0.039         0.000
 I_PEER         0.239         0.206         0.019
 L_PRO_11       1.000         1.000         1.000         0.000
 L_PRO_13       1.000         1.000         1.000         0.030         0.000
 L_PRO_15       1.000         1.000         1.000         0.103         0.000
 L_AGG_11       1.000         1.000         1.000         0.000         0.011
 L_AGG_13       1.000         1.000         1.000         0.158         0.000
 L_AGG_15       1.000         1.000         1.000         0.312         0.011
 L_PEER_1       1.000         1.000         1.000         0.000         0.265
 L_PEER_1       1.000         1.000         1.000         0.117         0.000
 L_PEER_1       1.000         1.000         1.000         0.156         0.130
 PRO_11         0.000         0.039         0.239         0.000         0.030
 PRO_13         0.000         0.039         0.239         0.030         0.000
 PRO_15         0.000         0.039         0.239         0.103         0.000
 AGG_11         0.039         0.000         0.206         0.000         0.011
 AGG_13         0.039         0.000         0.206         0.158         0.000
 AGG_15         0.039         0.000         0.206         0.312         0.011
 PEER_11        0.239         0.206         0.019         0.000         0.265
 PEER_13        0.239         0.206         0.019         0.117         0.000
 PEER_15        0.239         0.206         0.019         0.156         0.130
 GENDER         0.000         0.000         0.342         1.000         1.000


           TWO-TAILED P-VALUE FOR ESTIMATED COVARIANCE MATRIX FOR THE LATENT VARIABLES
              L_PRO_15      L_AGG_11      L_AGG_13      L_AGG_15      L_PEER_1
              ________      ________      ________      ________      ________
 L_PRO_15       0.000
 L_AGG_11       0.065         0.000
 L_AGG_13       0.082         0.029         0.000
 L_AGG_15       0.023         0.050         0.000         0.000
 L_PEER_1       0.443         0.000         0.079         0.092         0.000
 L_PEER_1       0.551         0.033         0.000         0.005         0.013
 L_PEER_1       0.003         0.054         0.010         0.001         0.054
 PRO_11         0.103         0.000         0.158         0.312         0.000
 PRO_13         0.000         0.011         0.000         0.011         0.265
 PRO_15         0.000         0.065         0.082         0.023         0.443
 AGG_11         0.065         0.000         0.029         0.050         0.000
 AGG_13         0.082         0.029         0.000         0.000         0.079
 AGG_15         0.023         0.050         0.000         0.000         0.092
 PEER_11        0.443         0.000         0.079         0.092         0.000
 PEER_13        0.551         0.033         0.000         0.005         0.013
 PEER_15        0.003         0.054         0.010         0.001         0.054
 GENDER         1.000         1.000         1.000         1.000         1.000


           TWO-TAILED P-VALUE FOR ESTIMATED COVARIANCE MATRIX FOR THE LATENT VARIABLES
              L_PEER_1      L_PEER_1      PRO_11        PRO_13        PRO_15
              ________      ________      ________      ________      ________
 L_PEER_1       0.000
 L_PEER_1       0.000         0.000
 PRO_11         0.117         0.156         0.000
 PRO_13         0.000         0.130         0.000         0.000
 PRO_15         0.551         0.003         0.000         0.000         0.000
 AGG_11         0.033         0.054         0.000         0.000         0.000
 AGG_13         0.000         0.010         0.000         0.000         0.000
 AGG_15         0.005         0.001         0.000         0.000         0.000
 PEER_11        0.013         0.054         0.000         0.014         0.041
 PEER_13        0.000         0.000         0.002         0.000         0.032
 PEER_15        0.000         0.000         0.015         0.001         0.000
 GENDER         1.000         1.000         0.000         0.000         0.000


           TWO-TAILED P-VALUE FOR ESTIMATED COVARIANCE MATRIX FOR THE LATENT VARIABLES
              AGG_11        AGG_13        AGG_15        PEER_11       PEER_13
              ________      ________      ________      ________      ________
 AGG_11         0.000
 AGG_13         0.000         0.000
 AGG_15         0.000         0.000         0.000
 PEER_11        0.000         0.000         0.001         0.000
 PEER_13        0.000         0.000         0.000         0.000         0.000
 PEER_15        0.003         0.000         0.000         0.000         0.000
 GENDER         0.000         0.000         0.000         0.342         0.342


           TWO-TAILED P-VALUE FOR ESTIMATED COVARIANCE MATRIX FOR THE LATENT VARIABLES
              PEER_15       GENDER
              ________      ________
 PEER_15        0.000
 GENDER         0.342         0.000


           ESTIMATED CORRELATION MATRIX FOR THE LATENT VARIABLES
              I_PRO         I_AGG         I_PEER        L_PRO_11      L_PRO_13
              ________      ________      ________      ________      ________
 I_PRO          1.000
 I_AGG         -0.271         1.000
 I_PEER         0.206        -0.260         1.000
 L_PRO_11       0.000         0.000         0.000         1.000
 L_PRO_13       0.000         0.000         0.000         0.154         1.000
 L_PRO_15       0.000         0.000         0.000         0.049         0.318
 L_AGG_11       0.000         0.000         0.000        -0.269        -0.195
 L_AGG_13       0.000         0.000         0.000        -0.088        -0.247
 L_AGG_15       0.000         0.000         0.000        -0.060        -0.162
 L_PEER_1       0.000         0.000         0.000         0.249         0.057
 L_PEER_1       0.000         0.000         0.000         0.082         0.196
 L_PEER_1       0.000         0.000         0.000         0.025         0.079
 PRO_11         0.559        -0.151         0.115         0.829         0.128
 PRO_13         0.556        -0.151         0.115         0.128         0.831
 PRO_15         0.588        -0.159         0.121         0.039         0.257
 AGG_11        -0.163         0.599        -0.156        -0.215        -0.156
 AGG_13        -0.125         0.462        -0.120        -0.078        -0.219
 AGG_15        -0.131         0.483        -0.126        -0.052        -0.142
 PEER_11        0.065        -0.081         0.313         0.236         0.054
 PEER_13        0.063        -0.080         0.308         0.078         0.186
 PEER_15        0.065        -0.082         0.316         0.024         0.075
 GENDER         0.504        -0.358        -0.057         0.000         0.000


           ESTIMATED CORRELATION MATRIX FOR THE LATENT VARIABLES
              L_PRO_15      L_AGG_11      L_AGG_13      L_AGG_15      L_PEER_1
              ________      ________      ________      ________      ________
 L_PRO_15       1.000
 L_AGG_11      -0.064         1.000
 L_AGG_13      -0.104         0.213         1.000
 L_AGG_15      -0.131         0.105         0.428         1.000
 L_PEER_1       0.016        -0.238        -0.086        -0.047         1.000
 L_PEER_1       0.031        -0.136        -0.218        -0.142         0.140
 L_PEER_1       0.153        -0.045        -0.115        -0.155         0.033
 PRO_11         0.040        -0.223        -0.073        -0.050         0.206
 PRO_13         0.264        -0.162        -0.206        -0.135         0.047
 PRO_15         0.809        -0.052        -0.084        -0.106         0.013
 AGG_11        -0.051         0.801         0.171         0.084        -0.191
 AGG_13        -0.093         0.189         0.887         0.380        -0.076
 AGG_15        -0.114         0.092         0.375         0.876        -0.041
 PEER_11        0.015        -0.226        -0.082        -0.045         0.950
 PEER_13        0.030        -0.129        -0.208        -0.135         0.133
 PEER_15        0.145        -0.042        -0.109        -0.147         0.031
 GENDER         0.000         0.000         0.000         0.000         0.000


           ESTIMATED CORRELATION MATRIX FOR THE LATENT VARIABLES
              L_PEER_1      L_PEER_1      PRO_11        PRO_13        PRO_15
              ________      ________      ________      ________      ________
 L_PEER_1       1.000
 L_PEER_1       0.204         1.000
 PRO_11         0.068         0.021         1.000
 PRO_13         0.163         0.066         0.417         1.000
 PRO_15         0.025         0.124         0.361         0.541         1.000
 AGG_11        -0.109        -0.036        -0.269        -0.220        -0.137
 AGG_13        -0.193        -0.102        -0.135        -0.252        -0.149
 AGG_15        -0.124        -0.136        -0.117        -0.191        -0.169
 PEER_11        0.133         0.031         0.232         0.081         0.050
 PEER_13        0.952         0.195         0.100         0.190         0.061
 PEER_15        0.194         0.949         0.056         0.099         0.156
 GENDER         0.000         0.000         0.282         0.280         0.296


           ESTIMATED CORRELATION MATRIX FOR THE LATENT VARIABLES
              AGG_11        AGG_13        AGG_15        PEER_11       PEER_13
              ________      ________      ________      ________      ________
 AGG_11         1.000
 AGG_13         0.428         1.000
 AGG_15         0.363         0.556         1.000
 PEER_11       -0.230        -0.110        -0.078         1.000
 PEER_13       -0.152        -0.221        -0.157         0.223         1.000
 PEER_15       -0.083        -0.134        -0.168         0.129         0.282
 GENDER        -0.215        -0.166        -0.173        -0.018        -0.017


           ESTIMATED CORRELATION MATRIX FOR THE LATENT VARIABLES
              PEER_15       GENDER
              ________      ________
 PEER_15        1.000
 GENDER        -0.018         1.000


           S.E. FOR ESTIMATED CORRELATION MATRIX FOR THE LATENT VARIABLES
              I_PRO         I_AGG         I_PEER        L_PRO_11      L_PRO_13
              ________      ________      ________      ________      ________
 I_PRO          0.000
 I_AGG          0.119         0.000
 I_PEER         0.160         0.177         0.000
 L_PRO_11       0.000         0.000         0.000         0.000
 L_PRO_13       0.000         0.000         0.000         0.063         0.000
 L_PRO_15       0.000         0.000         0.000         0.027         0.057
 L_AGG_11       0.000         0.000         0.000         0.068         0.071
 L_AGG_13       0.000         0.000         0.000         0.061         0.056
 L_AGG_15       0.000         0.000         0.000         0.058         0.061
 L_PEER_1       0.000         0.000         0.000         0.043         0.050
 L_PEER_1       0.000         0.000         0.000         0.051         0.046
 L_PEER_1       0.000         0.000         0.000         0.017         0.051
 PRO_11         0.037         0.070         0.091         0.025         0.055
 PRO_13         0.039         0.070         0.091         0.055         0.026
 PRO_15         0.039         0.073         0.096         0.023         0.054
 AGG_11         0.075         0.065         0.113         0.057         0.059
 AGG_13         0.058         0.053         0.088         0.055         0.050
 AGG_15         0.061         0.054         0.092         0.051         0.054
 PEER_11        0.054         0.060         0.066         0.042         0.048
 PEER_13        0.053         0.059         0.066         0.049         0.045
 PEER_15        0.054         0.061         0.067         0.016         0.049
 GENDER         0.043         0.047         0.062         0.000         0.000


           S.E. FOR ESTIMATED CORRELATION MATRIX FOR THE LATENT VARIABLES
              L_PRO_15      L_AGG_11      L_AGG_13      L_AGG_15      L_PEER_1
              ________      ________      ________      ________      ________
 L_PRO_15       0.000
 L_AGG_11       0.032         0.000
 L_AGG_13       0.059         0.081         0.000
 L_AGG_15       0.055         0.046         0.051         0.000
 L_PEER_1       0.020         0.053         0.048         0.027         0.000
 L_PEER_1       0.052         0.060         0.044         0.047         0.051
 L_PEER_1       0.048         0.021         0.043         0.043         0.016
 PRO_11         0.024         0.058         0.051         0.048         0.037
 PRO_13         0.054         0.061         0.048         0.051         0.042
 PRO_15         0.029         0.027         0.049         0.045         0.016
 AGG_11         0.027         0.049         0.073         0.041         0.047
 AGG_13         0.053         0.076         0.028         0.055         0.043
 AGG_15         0.049         0.042         0.055         0.030         0.024
 PEER_11        0.019         0.051         0.046         0.026         0.022
 PEER_13        0.049         0.058         0.043         0.046         0.051
 PEER_15        0.047         0.021         0.041         0.042         0.016
 GENDER         0.000         0.000         0.000         0.000         0.000


           S.E. FOR ESTIMATED CORRELATION MATRIX FOR THE LATENT VARIABLES
              L_PEER_1      L_PEER_1      PRO_11        PRO_13        PRO_15
              ________      ________      ________      ________      ________
 L_PEER_1       0.000
 L_PEER_1       0.046         0.000
 PRO_11         0.043         0.014         0.000
 PRO_13         0.039         0.043         0.029         0.000
 PRO_15         0.042         0.040         0.029         0.023         0.000
 AGG_11         0.050         0.018         0.029         0.030         0.031
 AGG_13         0.041         0.039         0.030         0.029         0.031
 AGG_15         0.043         0.039         0.031         0.028         0.028
 PEER_11        0.051         0.016         0.029         0.032         0.024
 PEER_13        0.021         0.047         0.031         0.028         0.028
 PEER_15        0.047         0.022         0.023         0.029         0.026
 GENDER         0.000         0.000         0.018         0.019         0.019


           S.E. FOR ESTIMATED CORRELATION MATRIX FOR THE LATENT VARIABLES
              AGG_11        AGG_13        AGG_15        PEER_11       PEER_13
              ________      ________      ________      ________      ________
 AGG_11         0.000
 AGG_13         0.037         0.000
 AGG_15         0.036         0.028         0.000
 PEER_11        0.029         0.030         0.022         0.000
 PEER_13        0.031         0.028         0.030         0.033         0.000
 PEER_15        0.027         0.029         0.029         0.031         0.029
 GENDER         0.022         0.018         0.018         0.019         0.018


           S.E. FOR ESTIMATED CORRELATION MATRIX FOR THE LATENT VARIABLES
              PEER_15       GENDER
              ________      ________
 PEER_15        0.000
 GENDER         0.019         0.000


           EST./S.E. FOR ESTIMATED CORRELATION MATRIX FOR THE LATENT VARIABLES
              I_PRO         I_AGG         I_PEER        L_PRO_11      L_PRO_13
              ________      ________      ________      ________      ________
 I_PRO        999.000
 I_AGG         -2.270       999.000
 I_PEER         1.291        -1.469       999.000
 L_PRO_11       0.000         0.000         0.000       999.000
 L_PRO_13       0.000         0.000         0.000         2.450       999.000
 L_PRO_15       0.000         0.000         0.000         1.778         5.571
 L_AGG_11       0.000         0.000         0.000        -3.958        -2.725
 L_AGG_13       0.000         0.000         0.000        -1.442        -4.453
 L_AGG_15       0.000         0.000         0.000        -1.030        -2.676
 L_PEER_1       0.000         0.000         0.000         5.816         1.130
 L_PEER_1       0.000         0.000         0.000         1.606         4.266
 L_PEER_1       0.000         0.000         0.000         1.471         1.557
 PRO_11        14.898        -2.175         1.264        32.838         2.319
 PRO_13        14.149        -2.170         1.265         2.315        31.583
 PRO_15        14.943        -2.176         1.267         1.694         4.797
 AGG_11        -2.171         9.244        -1.376        -3.754        -2.629
 AGG_13        -2.176         8.664        -1.371        -1.426        -4.393
 AGG_15        -2.160         8.937        -1.368        -1.017        -2.624
 PEER_11        1.204        -1.358         4.715         5.642         1.124
 PEER_13        1.201        -1.353         4.671         1.590         4.148
 PEER_15        1.199        -1.354         4.683         1.450         1.540
 GENDER        11.795        -7.699        -0.913         0.000         0.000


           EST./S.E. FOR ESTIMATED CORRELATION MATRIX FOR THE LATENT VARIABLES
              L_PRO_15      L_AGG_11      L_AGG_13      L_AGG_15      L_PEER_1
              ________      ________      ________      ________      ________
 L_PRO_15     999.000
 L_AGG_11      -1.991       999.000
 L_AGG_13      -1.770         2.632       999.000
 L_AGG_15      -2.380         2.316         8.325       999.000
 L_PEER_1       0.774        -4.505        -1.811        -1.761       999.000
 L_PEER_1       0.601        -2.283        -4.902        -2.996         2.722
 L_PEER_1       3.166        -2.106        -2.686        -3.581         2.085
 PRO_11         1.704        -3.827        -1.424        -1.025         5.622
 PRO_13         4.876        -2.663        -4.324        -2.618         1.123
 PRO_15        28.339        -1.926        -1.737        -2.328         0.769
 AGG_11        -1.917        16.494         2.327         2.075        -4.083
 AGG_13        -1.756         2.479        31.871         6.962        -1.772
 AGG_15        -2.333         2.182         6.803        29.349        -1.707
 PEER_11        0.771        -4.400        -1.795        -1.741        43.340
 PEER_13        0.598        -2.245        -4.785        -2.943         2.608
 PEER_15        3.092        -2.059        -2.647        -3.496         2.008
 GENDER         0.000         0.000         0.000         0.000         0.000


           EST./S.E. FOR ESTIMATED CORRELATION MATRIX FOR THE LATENT VARIABLES
              L_PEER_1      L_PEER_1      PRO_11        PRO_13        PRO_15
              ________      ________      ________      ________      ________
 L_PEER_1     999.000
 L_PEER_1       4.465       999.000
 PRO_11         1.590         1.447       999.000
 PRO_13         4.144         1.537        14.482       999.000
 PRO_15         0.598         3.089        12.544        23.080       999.000
 AGG_11        -2.180        -1.972        -9.347        -7.450        -4.477
 AGG_13        -4.678        -2.618        -4.523        -8.740        -4.857
 AGG_15        -2.902        -3.460        -3.752        -6.729        -6.082
 PEER_11        2.604         2.010         8.141         2.485         2.054
 PEER_13       44.716         4.159         3.200         6.836         2.153
 PEER_15        4.137        42.276         2.439         3.415         5.920
 GENDER         0.000         0.000        15.338        14.886        15.458


           EST./S.E. FOR ESTIMATED CORRELATION MATRIX FOR THE LATENT VARIABLES
              AGG_11        AGG_13        AGG_15        PEER_11       PEER_13
              ________      ________      ________      ________      ________
 AGG_11       999.000
 AGG_13        11.564       999.000
 AGG_15        10.079        20.055       999.000
 PEER_11       -7.831        -3.690        -3.568       999.000
 PEER_13       -4.847        -7.976        -5.216         6.790       999.000
 PEER_15       -3.051        -4.573        -5.788         4.164         9.816
 GENDER        -9.681        -9.194        -9.391        -0.949        -0.952


           EST./S.E. FOR ESTIMATED CORRELATION MATRIX FOR THE LATENT VARIABLES
              PEER_15       GENDER
              ________      ________
 PEER_15      999.000
 GENDER        -0.949       999.000


           TWO-TAILED P-VALUE FOR ESTIMATED CORRELATION MATRIX FOR THE LATENT VARIABLES
              I_PRO         I_AGG         I_PEER        L_PRO_11      L_PRO_13
              ________      ________      ________      ________      ________
 I_PRO          0.000
 I_AGG          0.023         0.000
 I_PEER         0.197         0.142         0.000
 L_PRO_11       1.000         1.000         1.000         0.000
 L_PRO_13       1.000         1.000         1.000         0.014         0.000
 L_PRO_15       1.000         1.000         1.000         0.075         0.000
 L_AGG_11       1.000         1.000         1.000         0.000         0.006
 L_AGG_13       1.000         1.000         1.000         0.149         0.000
 L_AGG_15       1.000         1.000         1.000         0.303         0.007
 L_PEER_1       1.000         1.000         1.000         0.000         0.258
 L_PEER_1       1.000         1.000         1.000         0.108         0.000
 L_PEER_1       1.000         1.000         1.000         0.141         0.119
 PRO_11         0.000         0.030         0.206         0.000         0.020
 PRO_13         0.000         0.030         0.206         0.021         0.000
 PRO_15         0.000         0.030         0.205         0.090         0.000
 AGG_11         0.030         0.000         0.169         0.000         0.009
 AGG_13         0.030         0.000         0.170         0.154         0.000
 AGG_15         0.031         0.000         0.171         0.309         0.009
 PEER_11        0.229         0.174         0.000         0.000         0.261
 PEER_13        0.230         0.176         0.000         0.112         0.000
 PEER_15        0.231         0.176         0.000         0.147         0.124
 GENDER         0.000         0.000         0.361         1.000         1.000


           TWO-TAILED P-VALUE FOR ESTIMATED CORRELATION MATRIX FOR THE LATENT VARIABLES
              L_PRO_15      L_AGG_11      L_AGG_13      L_AGG_15      L_PEER_1
              ________      ________      ________      ________      ________
 L_PRO_15       0.000
 L_AGG_11       0.047         0.000
 L_AGG_13       0.077         0.008         0.000
 L_AGG_15       0.017         0.021         0.000         0.000
 L_PEER_1       0.439         0.000         0.070         0.078         0.000
 L_PEER_1       0.548         0.022         0.000         0.003         0.006
 L_PEER_1       0.002         0.035         0.007         0.000         0.037
 PRO_11         0.088         0.000         0.155         0.306         0.000
 PRO_13         0.000         0.008         0.000         0.009         0.261
 PRO_15         0.000         0.054         0.082         0.020         0.442
 AGG_11         0.055         0.000         0.020         0.038         0.000
 AGG_13         0.079         0.013         0.000         0.000         0.076
 AGG_15         0.020         0.029         0.000         0.000         0.088
 PEER_11        0.440         0.000         0.073         0.082         0.000
 PEER_13        0.550         0.025         0.000         0.003         0.009
 PEER_15        0.002         0.039         0.008         0.000         0.045
 GENDER         1.000         1.000         1.000         1.000         1.000


           TWO-TAILED P-VALUE FOR ESTIMATED CORRELATION MATRIX FOR THE LATENT VARIABLES
              L_PEER_1      L_PEER_1      PRO_11        PRO_13        PRO_15
              ________      ________      ________      ________      ________
 L_PEER_1       0.000
 L_PEER_1       0.000         0.000
 PRO_11         0.112         0.148         0.000
 PRO_13         0.000         0.124         0.000         0.000
 PRO_15         0.550         0.002         0.000         0.000         0.000
 AGG_11         0.029         0.049         0.000         0.000         0.000
 AGG_13         0.000         0.009         0.000         0.000         0.000
 AGG_15         0.004         0.001         0.000         0.000         0.000
 PEER_11        0.009         0.044         0.000         0.013         0.040
 PEER_13        0.000         0.000         0.001         0.000         0.031
 PEER_15        0.000         0.000         0.015         0.001         0.000
 GENDER         1.000         1.000         0.000         0.000         0.000


           TWO-TAILED P-VALUE FOR ESTIMATED CORRELATION MATRIX FOR THE LATENT VARIABLES
              AGG_11        AGG_13        AGG_15        PEER_11       PEER_13
              ________      ________      ________      ________      ________
 AGG_11         0.000
 AGG_13         0.000         0.000
 AGG_15         0.000         0.000         0.000
 PEER_11        0.000         0.000         0.000         0.000
 PEER_13        0.000         0.000         0.000         0.000         0.000
 PEER_15        0.002         0.000         0.000         0.000         0.000
 GENDER         0.000         0.000         0.000         0.342         0.341


           TWO-TAILED P-VALUE FOR ESTIMATED CORRELATION MATRIX FOR THE LATENT VARIABLES
              PEER_15       GENDER
              ________      ________
 PEER_15        0.000
 GENDER         0.343         0.000


DIAGRAM INFORMATION

  Use View Diagram under the Diagram menu in the Mplus Editor to view the diagram.
  If running Mplus from the Mplus Diagrammer, the diagram opens automatically.

  Diagram output
    g:\my drive\university\phd\projects\z-proso\special issue\final r&r\ri-clpm_self-report_r&r - aggression - no empath

     Beginning Time:  16:17:17
        Ending Time:  16:17:18
       Elapsed Time:  00:00:01


MUTHEN & MUTHEN
3463 Stoner Ave.
Los Angeles, CA  90066

Tel: (310) 391-9971
Fax: (310) 391-8971
Web: www.StatModel.com
Support: Support@StatModel.com

Copyright (c) 1998-2022 Muthen & Muthen
