# Supplementary material for: Does Prosociality in Early-to Mid-Adolescence Protect Against Later Development of Antisocial Behaviours?
Source: J Early Adolesc. 2023 Nov 13;44(9):1124–53. doi: 10.1177/02724316231210254 (PMC11446672; doi:10.1177/02724316231210254)
Supplement: Supplemental Material - Does Prosociality in Early-to Mid-Adolescence Protect Against Later Development of Antisocial Behaviours? [file sj-zip-1-jea-10.1177_02724316231210254.zip › Appendix E ri-clpm_teacher-report_r&r_combined.out]

Mplus VERSION 8.8
MUTHEN & MUTHEN
04/17/2023   8:36 PM

INPUT INSTRUCTIONS


  TITLE: CLPM dual path

  DATA:
    FILE IS "data_t_NACD.dat";


  VARIABLE:

    NAMES ARE KEY PRO_11 PRO_13 PRO_15 PRO_17 Agg_11 Agg_13 Agg_15 Agg_17
                      NAC_11  NAC_13  NAC_15  NAC_17
                    PEER_11 PEER_13 PEER_15 PEER_17
                    VICT_11 VICT_13 VICT_15 VICT_17
                    PERP_11 PERP_13 PERP_15 PERP_17 GENDER;

    USEVARIABLES ARE PRO_11 PRO_13 PRO_15 Agg_11 Agg_13 Agg_15
                     PEER_11 PEER_13 PEER_15
                     PERP_11 PERP_13 PERP_15
                     GENDER;


    MISSING ARE ALL (-999);

  ANALYSIS:
      !BOOTSTRAP=1000;
      ESTIMATOR=MLR;
      ITERATIONS=20000;
      model=nocovariances;

  MODEL:
      !LGC part
      i_PRO BY PRO_11@1 PRO_13@1 PRO_15@1;
      i_AGG BY AGG_11@1 AGG_13@1 AGG_15@1;
      i_PEER BY PEER_11@1 PEER_13@1 PEER_15@1;
      i_PERP BY PERP_11@1 PERP_13@1 PERP_15@1;


      !Create within-person centered variables
      L_PRO_11 by PRO_11@1;
      L_PRO_13 by PRO_13@1;
      L_PRO_15 by PRO_15@1;
      L_AGG_11 by AGG_11@1;
      L_AGG_13 by AGG_13@1;
      L_AGG_15 by AGG_15@1;
      L_PEER_11 by PEER_11@1;
      L_PEER_13 by PEER_13@1;
      L_PEER_15 by PEER_15@1;
      L_PERP_11 by PERP_11@1;
      L_PERP_13 by PERP_13@1;
      L_PERP_15 by PERP_15@1;


      !Constrain the measurement error variances to zero
      PRO_11-PERP_15@0;

      !Estimate the lagged effects between
      !the within-person centered variables
      L_PRO_15 ON L_PRO_13 L_AGG_13 L_PEER_13 L_PERP_13;
      L_AGG_15 ON L_PRO_13 L_AGG_13 L_PEER_13 L_PERP_13;
      L_PEER_15 ON L_PRO_13 L_AGG_13 L_PEER_13 L_PERP_13;
      L_PERP_15 ON L_PRO_13 L_AGG_13 L_PEER_13 L_PERP_13;

      L_PRO_13 ON L_PRO_11 L_AGG_11 L_PEER_11 L_PERP_11;
      L_AGG_13 ON L_PRO_11 L_AGG_11 L_PEER_11 L_PERP_11;
      L_PEER_13 ON L_PRO_11 L_AGG_11 L_PEER_11 L_PERP_11;
      L_PERP_13 ON L_PRO_11 L_AGG_11 L_PEER_11 L_PERP_11;

      !Estimate the covariance between the random intercepts
      i_PRO with i_AGG;
      i_PRO with i_PEER;
      i_PRO with i_PERP;
      i_AGG with i_PEER;
      i_AGG with i_PERP;
      i_PEER with i_PERP;

      !Regress Intercept on Gender
      i_PRO on GENDER;
      i_AGG on GENDER;
      i_PEER on GENDER;
      i_PERP on GENDER;


      !Estimate the covariance between the within-person
      !components at the first wave
      L_PRO_11 with L_AGG_11;
      L_PRO_11 with L_PEER_11;
      L_PRO_11 with L_PERP_11;
      L_AGG_11 with L_PEER_11;
      L_AGG_11 with L_PERP_11;
      L_PEER_11 with L_PERP_11;


      !Estimate the covariances between the residuals of
      !the within-person components (the innovations)

      L_PRO_15 with L_AGG_15;
      L_PRO_15 with L_PEER_15;
      L_PRO_15 with L_PERP_15;
      L_AGG_15 with L_PEER_15;
      L_AGG_15 with L_PERP_15;
      L_PEER_15 with L_PERP_15;

      L_PRO_13 with L_AGG_13;
      L_PRO_13 with L_PEER_13;
      L_PRO_13 with L_PERP_13;
      L_AGG_13 with L_PEER_13;
      L_AGG_13 with L_PERP_13;
      L_PEER_13 with L_PERP_13;

  model indirect:
     L_AGG_15 IND L_PEER_13 L_PRO_11;
     L_PERP_15 IND L_PEER_13 L_PRO_11;

  OUTPUT: Stand MOD(ALL) TECH4;


*** WARNING
  Data set contains cases with missing on all variables except
  x-variables.  These cases were not included in the analysis.
  Number of cases with missing on all variables except x-variables:  149
   1 WARNING(S) FOUND IN THE INPUT INSTRUCTIONS


CLPM dual path

SUMMARY OF ANALYSIS

Number of groups                                                 1
Number of observations                                        1526

Number of dependent variables                                   12
Number of independent variables                                  1
Number of continuous latent variables                           16

Observed dependent variables

  Continuous
   PRO_11      PRO_13      PRO_15      AGG_11      AGG_13      AGG_15
   PEER_11     PEER_13     PEER_15     PERP_11     PERP_13     PERP_15

Observed independent variables
   GENDER

Continuous latent variables
   I_PRO       I_AGG       I_PEER      I_PERP      L_PRO_11    L_PRO_13
   L_PRO_15    L_AGG_11    L_AGG_13    L_AGG_15    L_PEER_1    L_PEER_1
   L_PEER_1    L_PERP_1    L_PERP_1    L_PERP_1


Estimator                                                      MLR
Information matrix                                        OBSERVED
Maximum number of iterations                                 20000
Convergence criterion                                    0.500D-04
Maximum number of steepest descent iterations                   20
Maximum number of iterations for H1                           2000
Convergence criterion for H1                             0.100D-03

Input data file(s)
  data_t_NACD.dat

Input data format  FREE


SUMMARY OF DATA

     Number of missing data patterns            94


COVARIANCE COVERAGE OF DATA

Minimum covariance coverage value   0.100


     PROPORTION OF DATA PRESENT


           Covariance Coverage
              PRO_11        PRO_13        PRO_15        AGG_11        AGG_13
              ________      ________      ________      ________      ________
 PRO_11         0.674
 PRO_13         0.498         0.740
 PRO_15         0.501         0.617         0.754
 AGG_11         0.663         0.500         0.506         0.682
 AGG_13         0.531         0.729         0.653         0.539         0.793
 AGG_15         0.537         0.646         0.738         0.545         0.688
 PEER_11        0.657         0.548         0.558         0.665         0.593
 PEER_13        0.603         0.733         0.696         0.611         0.786
 PEER_15        0.638         0.720         0.753         0.647         0.771
 PERP_11        0.659         0.549         0.559         0.667         0.594
 PERP_13        0.604         0.735         0.697         0.611         0.787
 PERP_15        0.637         0.719         0.753         0.645         0.769
 GENDER         0.674         0.740         0.754         0.682         0.793


           Covariance Coverage
              AGG_15        PEER_11       PEER_13       PEER_15       PERP_11
              ________      ________      ________      ________      ________
 AGG_15         0.804
 PEER_11        0.596         0.748
 PEER_13        0.740         0.670         0.892
 PEER_15        0.803         0.710         0.868         0.947
 PERP_11        0.598         0.746         0.672         0.711         0.750
 PERP_13        0.742         0.671         0.891         0.869         0.672
 PERP_15        0.802         0.708         0.866         0.946         0.710
 GENDER         0.804         0.748         0.892         0.947         0.750


           Covariance Coverage
              PERP_13       PERP_15       GENDER
              ________      ________      ________
 PERP_13        0.893
 PERP_15        0.868         0.946
 GENDER         0.893         0.946         1.000


UNIVARIATE SAMPLE STATISTICS


     UNIVARIATE HIGHER-ORDER MOMENT DESCRIPTIVE STATISTICS

         Variable/         Mean/     Skewness/   Minimum/ % with                Percentiles
        Sample Size      Variance    Kurtosis    Maximum  Min/Max      20%/60%    40%/80%    Median

     PRO_11                3.254      -0.117       1.000    0.68%       2.500      3.000      3.167
            1028.000       0.764      -0.437       5.000    3.02%       3.500      4.000
     PRO_13                3.085      -0.115       1.000    0.97%       2.333      3.000      3.000
            1129.000       0.737      -0.289       5.000    1.68%       3.333      3.833
     PRO_15                3.077      -0.026       1.000    0.61%       2.333      2.833      3.000
            1151.000       0.664      -0.238       5.000    1.48%       3.167      3.833
     AGG_11                1.480       1.885       1.000   30.29%       1.000      1.154      1.231
            1040.000       0.385       3.937       5.000    0.10%       1.385      1.846
     AGG_13                1.355       2.447       1.000   39.75%       1.000      1.077      1.154
            1210.000       0.292       7.639       5.000    0.08%       1.231      1.615
     AGG_15                1.336       2.254       1.000   37.82%       1.000      1.077      1.154
            1227.000       0.240       6.276       5.000    0.08%       1.231      1.538
     PEER_11               3.338      -0.841       1.000    0.26%       3.000      3.333      3.333
            1141.000       0.363       0.524       4.000   28.40%       3.667      4.000
     PEER_13               3.291      -0.802       1.000    0.66%       2.667      3.000      3.333
            1361.000       0.378       0.614       4.000   25.42%       3.667      4.000
     PEER_15               3.290      -0.746       1.000    0.42%       3.000      3.000      3.333
            1445.000       0.359       0.491       4.000   24.08%       3.667      4.000
     PERP_11               1.541       1.955       1.000   31.82%       1.000      1.250      1.250
            1144.000       0.436       4.860       5.000    0.17%       1.500      2.000
     PERP_13               1.722       1.604       1.000   23.55%       1.000      1.250      1.500
            1363.000       0.584       2.963       5.500    0.15%       1.750      2.250
     PERP_15               1.766       1.636       1.000   19.82%       1.250      1.500      1.500
            1443.000       0.583       3.576       6.000    0.14%       1.750      2.250
     GENDER                0.486       0.055       0.000   51.38%       0.000      0.000      0.000
            1526.000       0.250      -1.997       1.000   48.62%       1.000      1.000


THE MODEL ESTIMATION TERMINATED NORMALLY


MODEL FIT INFORMATION

Number of Free Parameters                       88

Loglikelihood

          H0 Value                      -13810.430
          H0 Scaling Correction Factor      1.2902
            for MLR
          H1 Value                      -13792.147
          H1 Scaling Correction Factor      1.2486
            for MLR

Information Criteria

          Akaike (AIC)                   27796.860
          Bayesian (BIC)                 28265.935
          Sample-Size Adjusted BIC       27986.382
            (n* = (n + 2) / 24)

Chi-Square Test of Model Fit

          Value                             37.041*
          Degrees of Freedom                    14
          P-Value                           0.0007
          Scaling Correction Factor         0.9872
            for MLR

*   The chi-square value for MLM, MLMV, MLR, ULSMV, WLSM and WLSMV cannot be used
    for chi-square difference testing in the regular way.  MLM, MLR and WLSM
    chi-square difference testing is described on the Mplus website.  MLMV, WLSMV,
    and ULSMV difference testing is done using the DIFFTEST option.

RMSEA (Root Mean Square Error Of Approximation)

          Estimate                           0.033
          90 Percent C.I.                    0.020  0.046
          Probability RMSEA <= .05           0.986

CFI/TLI

          CFI                                0.988
          TLI                                0.935

Chi-Square Test of Model Fit for the Baseline Model

          Value                           2062.014
          Degrees of Freedom                    78
          P-Value                           0.0000

SRMR (Standardized Root Mean Square Residual)

          Value                              0.018


MODEL RESULTS

                                                    Two-Tailed
                    Estimate       S.E.  Est./S.E.    P-Value

 I_PRO    BY
    PRO_11             1.000      0.000    999.000    999.000
    PRO_13             1.000      0.000    999.000    999.000
    PRO_15             1.000      0.000    999.000    999.000

 I_AGG    BY
    AGG_11             1.000      0.000    999.000    999.000
    AGG_13             1.000      0.000    999.000    999.000
    AGG_15             1.000      0.000    999.000    999.000

 I_PEER   BY
    PEER_11            1.000      0.000    999.000    999.000
    PEER_13            1.000      0.000    999.000    999.000
    PEER_15            1.000      0.000    999.000    999.000

 I_PERP   BY
    PERP_11            1.000      0.000    999.000    999.000
    PERP_13            1.000      0.000    999.000    999.000
    PERP_15            1.000      0.000    999.000    999.000

 L_PRO_11 BY
    PRO_11             1.000      0.000    999.000    999.000

 L_PRO_13 BY
    PRO_13             1.000      0.000    999.000    999.000

 L_PRO_15 BY
    PRO_15             1.000      0.000    999.000    999.000

 L_AGG_11 BY
    AGG_11             1.000      0.000    999.000    999.000

 L_AGG_13 BY
    AGG_13             1.000      0.000    999.000    999.000

 L_AGG_15 BY
    AGG_15             1.000      0.000    999.000    999.000

 L_PEER_1 BY
    PEER_11            1.000      0.000    999.000    999.000

 L_PEER_1 BY
    PEER_13            1.000      0.000    999.000    999.000

 L_PEER_1 BY
    PEER_15            1.000      0.000    999.000    999.000

 L_PERP_1 BY
    PERP_11            1.000      0.000    999.000    999.000

 L_PERP_1 BY
    PERP_13            1.000      0.000    999.000    999.000

 L_PERP_1 BY
    PERP_15            1.000      0.000    999.000    999.000

 L_PRO_15 ON
    L_PRO_13           0.240      0.056      4.294      0.000
    L_AGG_13          -0.079      0.082     -0.973      0.331
    L_PEER_13          0.119      0.050      2.378      0.017
    L_PERP_13          0.029      0.041      0.721      0.471

 L_AGG_15 ON
    L_PRO_13          -0.025      0.026     -0.966      0.334
    L_AGG_13           0.227      0.079      2.855      0.004
    L_PEER_13          0.005      0.035      0.135      0.893
    L_PERP_13          0.015      0.030      0.494      0.622

 L_PEER_1 ON
    L_PRO_13           0.026      0.031      0.852      0.394
    L_AGG_13           0.004      0.060      0.070      0.944
    L_PEER_13          0.188      0.045      4.151      0.000
    L_PERP_13          0.035      0.030      1.174      0.241

 L_PERP_1 ON
    L_PRO_13          -0.055      0.035     -1.572      0.116
    L_AGG_13           0.123      0.073      1.683      0.092
    L_PEER_13         -0.073      0.046     -1.595      0.111
    L_PERP_13          0.185      0.049      3.760      0.000

 L_PRO_13 ON
    L_PRO_11           0.056      0.071      0.784      0.433
    L_AGG_11          -0.126      0.069     -1.817      0.069
    L_PEER_11          0.010      0.067      0.150      0.881
    L_PERP_11          0.027      0.082      0.332      0.740

 L_AGG_13 ON
    L_PRO_11           0.000      0.029     -0.006      0.995
    L_AGG_11           0.211      0.069      3.039      0.002
    L_PEER_11          0.008      0.040      0.206      0.836
    L_PERP_11         -0.056      0.045     -1.237      0.216

 L_PEER_1 ON
    L_PRO_11          -0.007      0.034     -0.215      0.830
    L_AGG_11          -0.011      0.046     -0.238      0.812
    L_PEER_11          0.116      0.054      2.162      0.031
    L_PERP_11         -0.028      0.055     -0.512      0.609

 L_PERP_1 ON
    L_PRO_11          -0.070      0.038     -1.837      0.066
    L_AGG_11           0.029      0.060      0.491      0.624
    L_PEER_11         -0.048      0.056     -0.861      0.389
    L_PERP_11          0.057      0.083      0.695      0.487

 I_PRO    ON
    GENDER             0.493      0.033     15.109      0.000

 I_AGG    ON
    GENDER            -0.178      0.022     -7.961      0.000

 I_PEER   ON
    GENDER            -0.020      0.023     -0.869      0.385

 I_PERP   ON
    GENDER            -0.329      0.028    -11.613      0.000

 I_PRO    WITH
    I_AGG             -0.026      0.016     -1.643      0.100
    I_PEER             0.024      0.015      1.578      0.115
    I_PERP            -0.014      0.017     -0.801      0.423

 I_AGG    WITH
    I_PEER            -0.024      0.011     -2.116      0.034
    I_PERP             0.035      0.013      2.615      0.009

 I_PEER   WITH
    I_PERP            -0.030      0.012     -2.488      0.013

 L_PRO_11 WITH
    L_AGG_11          -0.116      0.021     -5.483      0.000
    L_PEER_11          0.057      0.021      2.745      0.006
    L_PERP_11         -0.033      0.020     -1.637      0.102

 L_AGG_11 WITH
    L_PEER_11         -0.037      0.015     -2.430      0.015
    L_PERP_11          0.052      0.017      3.075      0.002

 L_PEER_1 WITH
    L_PERP_11         -0.060      0.014     -4.121      0.000

 L_PRO_15 WITH
    L_AGG_15          -0.039      0.013     -2.878      0.004
    L_PEER_15          0.041      0.014      2.863      0.004
    L_PERP_15         -0.047      0.017     -2.823      0.005

 L_AGG_15 WITH
    L_PEER_15         -0.011      0.009     -1.253      0.210
    L_PERP_15          0.038      0.013      3.040      0.002

 L_PEER_1 WITH
    L_PERP_15         -0.023      0.012     -1.840      0.066

 L_PRO_13 WITH
    L_AGG_13          -0.088      0.017     -5.051      0.000
    L_PEER_13          0.029      0.019      1.579      0.114
    L_PERP_13         -0.060      0.022     -2.739      0.006

 L_AGG_13 WITH
    L_PEER_13         -0.023      0.012     -1.884      0.060
    L_PERP_13          0.032      0.017      1.917      0.055

 L_PEER_1 WITH
    L_PERP_13         -0.055      0.016     -3.541      0.000

 Intercepts
    PRO_11             3.011      0.032     95.292      0.000
    PRO_13             2.846      0.030     94.765      0.000
    PRO_15             2.849      0.028    103.053      0.000
    AGG_11             1.571      0.023     67.564      0.000
    AGG_13             1.441      0.020     71.189      0.000
    AGG_15             1.427      0.020     72.135      0.000
    PEER_11            3.344      0.021    155.733      0.000
    PEER_13            3.300      0.020    164.556      0.000
    PEER_15            3.299      0.019    170.249      0.000
    PERP_11            1.700      0.027     63.168      0.000
    PERP_13            1.883      0.027     69.253      0.000
    PERP_15            1.925      0.026     73.196      0.000

 Variances
    L_PRO_11           0.625      0.044     14.239      0.000
    L_AGG_11           0.304      0.028     10.991      0.000
    L_PEER_11          0.321      0.021     15.072      0.000
    L_PERP_11          0.285      0.032      8.840      0.000

 Residual Variances
    PRO_11             0.000      0.000    999.000    999.000
    PRO_13             0.000      0.000    999.000    999.000
    PRO_15             0.000      0.000    999.000    999.000
    AGG_11             0.000      0.000    999.000    999.000
    AGG_13             0.000      0.000    999.000    999.000
    AGG_15             0.000      0.000    999.000    999.000
    PEER_11            0.000      0.000    999.000    999.000
    PEER_13            0.000      0.000    999.000    999.000
    PEER_15            0.000      0.000    999.000    999.000
    PERP_11            0.000      0.000    999.000    999.000
    PERP_13            0.000      0.000    999.000    999.000
    PERP_15            0.000      0.000    999.000    999.000
    I_PRO              0.071      0.035      2.004      0.045
    I_AGG              0.067      0.019      3.467      0.001
    I_PEER             0.042      0.015      2.816      0.005
    I_PERP             0.127      0.022      5.735      0.000
    L_PRO_13           0.599      0.039     15.182      0.000
    L_PRO_15           0.481      0.028     16.888      0.000
    L_AGG_13           0.201      0.024      8.271      0.000
    L_AGG_15           0.160      0.021      7.440      0.000
    L_PEER_13          0.331      0.020     16.835      0.000
    L_PEER_15          0.304      0.016     18.462      0.000
    L_PERP_13          0.424      0.036     11.867      0.000
    L_PERP_15          0.391      0.033     11.799      0.000


QUALITY OF NUMERICAL RESULTS

     Condition Number for the Information Matrix              0.133E-02
       (ratio of smallest to largest eigenvalue)


STANDARDIZED MODEL RESULTS


STDYX Standardization

                                                    Two-Tailed
                    Estimate       S.E.  Est./S.E.    P-Value

 I_PRO    BY
    PRO_11             0.417      0.057      7.245      0.000
    PRO_13             0.421      0.059      7.199      0.000
    PRO_15             0.447      0.062      7.199      0.000

 I_AGG    BY
    AGG_11             0.446      0.055      8.134      0.000
    AGG_13             0.510      0.068      7.454      0.000
    AGG_15             0.551      0.073      7.503      0.000

 I_PEER   BY
    PEER_11            0.342      0.060      5.705      0.000
    PEER_13            0.335      0.059      5.652      0.000
    PEER_15            0.344      0.060      5.691      0.000

 I_PERP   BY
    PERP_11            0.592      0.042     14.257      0.000
    PERP_13            0.513      0.039     13.114      0.000
    PERP_15            0.518      0.039     13.151      0.000

 L_PRO_11 BY
    PRO_11             0.909      0.026     34.511      0.000

 L_PRO_13 BY
    PRO_13             0.907      0.027     33.345      0.000

 L_PRO_15 BY
    PRO_15             0.895      0.031     28.895      0.000

 L_AGG_11 BY
    AGG_11             0.895      0.027     32.798      0.000

 L_AGG_13 BY
    AGG_13             0.860      0.041     21.188      0.000

 L_AGG_15 BY
    AGG_15             0.834      0.049     17.171      0.000

 L_PEER_1 BY
    PEER_11            0.940      0.022     42.977      0.000

 L_PEER_1 BY
    PEER_13            0.942      0.021     44.605      0.000

 L_PEER_1 BY
    PEER_15            0.939      0.022     42.319      0.000

 L_PERP_1 BY
    PERP_11            0.806      0.030     26.430      0.000

 L_PERP_1 BY
    PERP_13            0.858      0.023     36.736      0.000

 L_PERP_1 BY
    PERP_15            0.855      0.024     35.837      0.000

 L_PRO_15 ON
    L_PRO_13           0.258      0.059      4.385      0.000
    L_AGG_13          -0.051      0.053     -0.963      0.335
    L_PEER_13          0.095      0.040      2.390      0.017
    L_PERP_13          0.027      0.037      0.723      0.469

 L_AGG_15 ON
    L_PRO_13          -0.047      0.049     -0.953      0.341
    L_AGG_13           0.253      0.088      2.889      0.004
    L_PEER_13          0.007      0.049      0.135      0.893
    L_PERP_13          0.024      0.048      0.494      0.621

 L_PEER_1 ON
    L_PRO_13           0.036      0.043      0.850      0.395
    L_AGG_13           0.003      0.049      0.071      0.944
    L_PEER_13          0.194      0.046      4.250      0.000
    L_PERP_13          0.041      0.034      1.180      0.238

 L_PERP_1 ON
    L_PRO_13          -0.066      0.042     -1.565      0.118
    L_AGG_13           0.088      0.052      1.677      0.094
    L_PEER_13         -0.065      0.041     -1.599      0.110
    L_PERP_13          0.188      0.050      3.735      0.000

 L_PRO_13 ON
    L_PRO_11           0.057      0.072      0.785      0.432
    L_AGG_11          -0.089      0.050     -1.794      0.073
    L_PEER_11          0.007      0.049      0.150      0.881
    L_PERP_11          0.019      0.056      0.332      0.740

 L_AGG_13 ON
    L_PRO_11           0.000      0.049     -0.006      0.995
    L_AGG_11           0.251      0.073      3.421      0.001
    L_PEER_11          0.010      0.049      0.207      0.836
    L_PERP_11         -0.065      0.053     -1.231      0.218

 L_PEER_1 ON
    L_PRO_11          -0.010      0.046     -0.215      0.830
    L_AGG_11          -0.011      0.044     -0.238      0.812
    L_PEER_11          0.113      0.052      2.170      0.030
    L_PERP_11         -0.026      0.051     -0.510      0.610

 L_PERP_1 ON
    L_PRO_11          -0.084      0.046     -1.837      0.066
    L_AGG_11           0.025      0.050      0.490      0.624
    L_PEER_11         -0.041      0.048     -0.857      0.391
    L_PERP_11          0.047      0.068      0.692      0.489

 I_PRO    ON
    GENDER             0.680      0.093      7.285      0.000

 I_AGG    ON
    GENDER            -0.325      0.052     -6.248      0.000

 I_PEER   ON
    GENDER            -0.048      0.057     -0.845      0.398

 I_PERP   ON
    GENDER            -0.419      0.039    -10.710      0.000

 I_PRO    WITH
    I_AGG             -0.378      0.193     -1.958      0.050
    I_PEER             0.432      0.258      1.673      0.094
    I_PERP            -0.146      0.175     -0.832      0.405

 I_AGG    WITH
    I_PEER            -0.450      0.216     -2.078      0.038
    I_PERP             0.375      0.110      3.420      0.001

 I_PEER   WITH
    I_PERP            -0.407      0.154     -2.633      0.008

 L_PRO_11 WITH
    L_AGG_11          -0.267      0.040     -6.593      0.000
    L_PEER_11          0.126      0.045      2.819      0.005
    L_PERP_11         -0.079      0.047     -1.672      0.095

 L_AGG_11 WITH
    L_PEER_11         -0.117      0.048     -2.455      0.014
    L_PERP_11          0.175      0.053      3.336      0.001

 L_PEER_1 WITH
    L_PERP_11         -0.197      0.044     -4.479      0.000

 L_PRO_15 WITH
    L_AGG_15          -0.140      0.050     -2.787      0.005
    L_PEER_15          0.108      0.037      2.916      0.004
    L_PERP_15         -0.108      0.037     -2.888      0.004

 L_AGG_15 WITH
    L_PEER_15         -0.051      0.040     -1.264      0.206
    L_PERP_15          0.153      0.046      3.346      0.001

 L_PEER_1 WITH
    L_PERP_15         -0.066      0.035     -1.880      0.060

 L_PRO_13 WITH
    L_AGG_13          -0.254      0.043     -5.891      0.000
    L_PEER_13          0.066      0.041      1.601      0.109
    L_PERP_13         -0.119      0.043     -2.776      0.006

 L_AGG_13 WITH
    L_PEER_13         -0.091      0.047     -1.922      0.055
    L_PERP_13          0.109      0.054      2.009      0.045

 L_PEER_1 WITH
    L_PERP_13         -0.148      0.040     -3.662      0.000

 Intercepts
    PRO_11             3.463      0.080     43.363      0.000
    PRO_13             3.311      0.077     43.033      0.000
    PRO_15             3.512      0.079     44.286      0.000
    AGG_11             2.552      0.072     35.353      0.000
    AGG_13             2.678      0.096     27.798      0.000
    AGG_15             2.866      0.090     31.795      0.000
    PEER_11            5.547      0.151     36.818      0.000
    PEER_13            5.364      0.133     40.232      0.000
    PEER_15            5.504      0.132     41.834      0.000
    PERP_11            2.565      0.074     34.630      0.000
    PERP_13            2.462      0.055     44.801      0.000
    PERP_15            2.542      0.065     38.984      0.000

 Variances
    L_PRO_11           1.000      0.000    999.000    999.000
    L_AGG_11           1.000      0.000    999.000    999.000
    L_PEER_11          1.000      0.000    999.000    999.000
    L_PERP_11          1.000      0.000    999.000    999.000

 Residual Variances
    PRO_11             0.000    999.000    999.000    999.000
    PRO_13             0.000    999.000    999.000    999.000
    PRO_15             0.000    999.000    999.000    999.000
    AGG_11             0.000    999.000    999.000    999.000
    AGG_13             0.000    999.000    999.000    999.000
    AGG_15             0.000    999.000    999.000    999.000
    PEER_11            0.000    999.000    999.000    999.000
    PEER_13            0.000    999.000    999.000    999.000
    PEER_15            0.000    999.000    999.000    999.000
    PERP_11            0.000    999.000    999.000    999.000
    PERP_13            0.000    999.000    999.000    999.000
    PERP_15            0.000    999.000    999.000    999.000
    I_PRO              0.538      0.127      4.243      0.000
    I_AGG              0.894      0.034     26.468      0.000
    I_PEER             0.998      0.005    184.066      0.000
    I_PERP             0.825      0.033     25.161      0.000
    L_PRO_13           0.986      0.014     72.192      0.000
    L_PRO_15           0.913      0.034     27.174      0.000
    L_AGG_13           0.939      0.034     27.831      0.000
    L_AGG_15           0.926      0.045     20.477      0.000
    L_PEER_13          0.985      0.013     77.381      0.000
    L_PEER_15          0.961      0.018     53.811      0.000
    L_PERP_13          0.984      0.013     75.551      0.000
    L_PERP_15          0.933      0.028     32.866      0.000


STDY Standardization

                                                    Two-Tailed
                    Estimate       S.E.  Est./S.E.    P-Value

 I_PRO    BY
    PRO_11             0.417      0.057      7.245      0.000
    PRO_13             0.421      0.059      7.199      0.000
    PRO_15             0.447      0.062      7.199      0.000

 I_AGG    BY
    AGG_11             0.446      0.055      8.134      0.000
    AGG_13             0.510      0.068      7.454      0.000
    AGG_15             0.551      0.073      7.503      0.000

 I_PEER   BY
    PEER_11            0.342      0.060      5.705      0.000
    PEER_13            0.335      0.059      5.652      0.000
    PEER_15            0.344      0.060      5.691      0.000

 I_PERP   BY
    PERP_11            0.592      0.042     14.257      0.000
    PERP_13            0.513      0.039     13.114      0.000
    PERP_15            0.518      0.039     13.151      0.000

 L_PRO_11 BY
    PRO_11             0.909      0.026     34.511      0.000

 L_PRO_13 BY
    PRO_13             0.907      0.027     33.345      0.000

 L_PRO_15 BY
    PRO_15             0.895      0.031     28.895      0.000

 L_AGG_11 BY
    AGG_11             0.895      0.027     32.798      0.000

 L_AGG_13 BY
    AGG_13             0.860      0.041     21.188      0.000

 L_AGG_15 BY
    AGG_15             0.834      0.049     17.171      0.000

 L_PEER_1 BY
    PEER_11            0.940      0.022     42.977      0.000

 L_PEER_1 BY
    PEER_13            0.942      0.021     44.605      0.000

 L_PEER_1 BY
    PEER_15            0.939      0.022     42.319      0.000

 L_PERP_1 BY
    PERP_11            0.806      0.030     26.430      0.000

 L_PERP_1 BY
    PERP_13            0.858      0.023     36.736      0.000

 L_PERP_1 BY
    PERP_15            0.855      0.024     35.837      0.000

 L_PRO_15 ON
    L_PRO_13           0.258      0.059      4.385      0.000
    L_AGG_13          -0.051      0.053     -0.963      0.335
    L_PEER_13          0.095      0.040      2.390      0.017
    L_PERP_13          0.027      0.037      0.723      0.469

 L_AGG_15 ON
    L_PRO_13          -0.047      0.049     -0.953      0.341
    L_AGG_13           0.253      0.088      2.889      0.004
    L_PEER_13          0.007      0.049      0.135      0.893
    L_PERP_13          0.024      0.048      0.494      0.621

 L_PEER_1 ON
    L_PRO_13           0.036      0.043      0.850      0.395
    L_AGG_13           0.003      0.049      0.071      0.944
    L_PEER_13          0.194      0.046      4.250      0.000
    L_PERP_13          0.041      0.034      1.180      0.238

 L_PERP_1 ON
    L_PRO_13          -0.066      0.042     -1.565      0.118
    L_AGG_13           0.088      0.052      1.677      0.094
    L_PEER_13         -0.065      0.041     -1.599      0.110
    L_PERP_13          0.188      0.050      3.735      0.000

 L_PRO_13 ON
    L_PRO_11           0.057      0.072      0.785      0.432
    L_AGG_11          -0.089      0.050     -1.794      0.073
    L_PEER_11          0.007      0.049      0.150      0.881
    L_PERP_11          0.019      0.056      0.332      0.740

 L_AGG_13 ON
    L_PRO_11           0.000      0.049     -0.006      0.995
    L_AGG_11           0.251      0.073      3.421      0.001
    L_PEER_11          0.010      0.049      0.207      0.836
    L_PERP_11         -0.065      0.053     -1.231      0.218

 L_PEER_1 ON
    L_PRO_11          -0.010      0.046     -0.215      0.830
    L_AGG_11          -0.011      0.044     -0.238      0.812
    L_PEER_11          0.113      0.052      2.170      0.030
    L_PERP_11         -0.026      0.051     -0.510      0.610

 L_PERP_1 ON
    L_PRO_11          -0.084      0.046     -1.837      0.066
    L_AGG_11           0.025      0.050      0.490      0.624
    L_PEER_11         -0.041      0.048     -0.857      0.391
    L_PERP_11          0.047      0.068      0.692      0.489

 I_PRO    ON
    GENDER             1.360      0.187      7.285      0.000

 I_AGG    ON
    GENDER            -0.650      0.104     -6.248      0.000

 I_PEER   ON
    GENDER            -0.096      0.113     -0.845      0.398

 I_PERP   ON
    GENDER            -0.838      0.078    -10.710      0.000

 I_PRO    WITH
    I_AGG             -0.378      0.193     -1.958      0.050
    I_PEER             0.432      0.258      1.673      0.094
    I_PERP            -0.146      0.175     -0.832      0.405

 I_AGG    WITH
    I_PEER            -0.450      0.216     -2.078      0.038
    I_PERP             0.375      0.110      3.420      0.001

 I_PEER   WITH
    I_PERP            -0.407      0.154     -2.633      0.008

 L_PRO_11 WITH
    L_AGG_11          -0.267      0.040     -6.593      0.000
    L_PEER_11          0.126      0.045      2.819      0.005
    L_PERP_11         -0.079      0.047     -1.672      0.095

 L_AGG_11 WITH
    L_PEER_11         -0.117      0.048     -2.455      0.014
    L_PERP_11          0.175      0.053      3.336      0.001

 L_PEER_1 WITH
    L_PERP_11         -0.197      0.044     -4.479      0.000

 L_PRO_15 WITH
    L_AGG_15          -0.140      0.050     -2.787      0.005
    L_PEER_15          0.108      0.037      2.916      0.004
    L_PERP_15         -0.108      0.037     -2.888      0.004

 L_AGG_15 WITH
    L_PEER_15         -0.051      0.040     -1.264      0.206
    L_PERP_15          0.153      0.046      3.346      0.001

 L_PEER_1 WITH
    L_PERP_15         -0.066      0.035     -1.880      0.060

 L_PRO_13 WITH
    L_AGG_13          -0.254      0.043     -5.891      0.000
    L_PEER_13          0.066      0.041      1.601      0.109
    L_PERP_13         -0.119      0.043     -2.776      0.006

 L_AGG_13 WITH
    L_PEER_13         -0.091      0.047     -1.922      0.055
    L_PERP_13          0.109      0.054      2.009      0.045

 L_PEER_1 WITH
    L_PERP_13         -0.148      0.040     -3.662      0.000

 Intercepts
    PRO_11             3.463      0.080     43.363      0.000
    PRO_13             3.311      0.077     43.033      0.000
    PRO_15             3.512      0.079     44.286      0.000
    AGG_11             2.552      0.072     35.353      0.000
    AGG_13             2.678      0.096     27.798      0.000
    AGG_15             2.866      0.090     31.795      0.000
    PEER_11            5.547      0.151     36.818      0.000
    PEER_13            5.364      0.133     40.232      0.000
    PEER_15            5.504      0.132     41.834      0.000
    PERP_11            2.565      0.074     34.630      0.000
    PERP_13            2.462      0.055     44.801      0.000
    PERP_15            2.542      0.065     38.984      0.000

 Variances
    L_PRO_11           1.000      0.000    999.000    999.000
    L_AGG_11           1.000      0.000    999.000    999.000
    L_PEER_11          1.000      0.000    999.000    999.000
    L_PERP_11          1.000      0.000    999.000    999.000

 Residual Variances
    PRO_11           999.000    999.000    999.000    999.000
    PRO_13           999.000    999.000    999.000    999.000
    PRO_15           999.000    999.000    999.000    999.000
    AGG_11           999.000    999.000    999.000    999.000
    AGG_13           999.000    999.000    999.000    999.000
    AGG_15           999.000    999.000    999.000    999.000
    PEER_11          999.000    999.000    999.000    999.000
    PEER_13          999.000    999.000    999.000    999.000
    PEER_15          999.000    999.000    999.000    999.000
    PERP_11          999.000    999.000    999.000    999.000
    PERP_13          999.000    999.000    999.000    999.000
    PERP_15          999.000    999.000    999.000    999.000
    I_PRO              0.538      0.127      4.243      0.000
    I_AGG              0.894      0.034     26.468      0.000
    I_PEER             0.998      0.005    184.066      0.000
    I_PERP             0.825      0.033     25.161      0.000
    L_PRO_13           0.986      0.014     72.192      0.000
    L_PRO_15           0.913      0.034     27.174      0.000
    L_AGG_13           0.939      0.034     27.831      0.000
    L_AGG_15           0.926      0.045     20.477      0.000
    L_PEER_13          0.985      0.013     77.381      0.000
    L_PEER_15          0.961      0.018     53.811      0.000
    L_PERP_13          0.984      0.013     75.551      0.000
    L_PERP_15          0.933      0.028     32.866      0.000


STD Standardization

                                                    Two-Tailed
                    Estimate       S.E.  Est./S.E.    P-Value

 I_PRO    BY
    PRO_11             0.362      0.050      7.193      0.000
    PRO_13             0.362      0.050      7.193      0.000
    PRO_15             0.362      0.050      7.193      0.000

 I_AGG    BY
    AGG_11             0.275      0.036      7.614      0.000
    AGG_13             0.275      0.036      7.614      0.000
    AGG_15             0.275      0.036      7.614      0.000

 I_PEER   BY
    PEER_11            0.206      0.036      5.655      0.000
    PEER_13            0.206      0.036      5.655      0.000
    PEER_15            0.206      0.036      5.655      0.000

 I_PERP   BY
    PERP_11            0.392      0.030     13.231      0.000
    PERP_13            0.392      0.030     13.231      0.000
    PERP_15            0.392      0.030     13.231      0.000

 L_PRO_11 BY
    PRO_11             0.791      0.028     28.479      0.000

 L_PRO_13 BY
    PRO_13             0.780      0.028     27.434      0.000

 L_PRO_15 BY
    PRO_15             0.726      0.029     24.729      0.000

 L_AGG_11 BY
    AGG_11             0.551      0.025     21.983      0.000

 L_AGG_13 BY
    AGG_13             0.463      0.033     13.996      0.000

 L_AGG_15 BY
    AGG_15             0.415      0.032     12.923      0.000

 L_PEER_1 BY
    PEER_11            0.566      0.019     30.144      0.000

 L_PEER_1 BY
    PEER_13            0.580      0.019     30.870      0.000

 L_PEER_1 BY
    PEER_15            0.563      0.018     31.680      0.000

 L_PERP_1 BY
    PERP_11            0.534      0.030     17.679      0.000

 L_PERP_1 BY
    PERP_13            0.657      0.029     22.683      0.000

 L_PERP_1 BY
    PERP_15            0.648      0.030     21.748      0.000

 L_PRO_15 ON
    L_PRO_13           0.258      0.059      4.385      0.000
    L_AGG_13          -0.051      0.053     -0.963      0.335
    L_PEER_13          0.095      0.040      2.390      0.017
    L_PERP_13          0.027      0.037      0.723      0.469

 L_AGG_15 ON
    L_PRO_13          -0.047      0.049     -0.953      0.341
    L_AGG_13           0.253      0.088      2.889      0.004
    L_PEER_13          0.007      0.049      0.135      0.893
    L_PERP_13          0.024      0.048      0.494      0.621

 L_PEER_1 ON
    L_PRO_13           0.036      0.043      0.850      0.395
    L_AGG_13           0.003      0.049      0.071      0.944
    L_PEER_13          0.194      0.046      4.250      0.000
    L_PERP_13          0.041      0.034      1.180      0.238

 L_PERP_1 ON
    L_PRO_13          -0.066      0.042     -1.565      0.118
    L_AGG_13           0.088      0.052      1.677      0.094
    L_PEER_13         -0.065      0.041     -1.599      0.110
    L_PERP_13          0.188      0.050      3.735      0.000

 L_PRO_13 ON
    L_PRO_11           0.057      0.072      0.785      0.432
    L_AGG_11          -0.089      0.050     -1.794      0.073
    L_PEER_11          0.007      0.049      0.150      0.881
    L_PERP_11          0.019      0.056      0.332      0.740

 L_AGG_13 ON
    L_PRO_11           0.000      0.049     -0.006      0.995
    L_AGG_11           0.251      0.073      3.421      0.001
    L_PEER_11          0.010      0.049      0.207      0.836
    L_PERP_11         -0.065      0.053     -1.231      0.218

 L_PEER_1 ON
    L_PRO_11          -0.010      0.046     -0.215      0.830
    L_AGG_11          -0.011      0.044     -0.238      0.812
    L_PEER_11          0.113      0.052      2.170      0.030
    L_PERP_11         -0.026      0.051     -0.510      0.610

 L_PERP_1 ON
    L_PRO_11          -0.084      0.046     -1.837      0.066
    L_AGG_11           0.025      0.050      0.490      0.624
    L_PEER_11         -0.041      0.048     -0.857      0.391
    L_PERP_11          0.047      0.068      0.692      0.489

 I_PRO    ON
    GENDER             1.360      0.187      7.285      0.000

 I_AGG    ON
    GENDER            -0.650      0.104     -6.248      0.000

 I_PEER   ON
    GENDER            -0.096      0.113     -0.845      0.398

 I_PERP   ON
    GENDER            -0.838      0.078    -10.710      0.000

 I_PRO    WITH
    I_AGG             -0.378      0.193     -1.958      0.050
    I_PEER             0.432      0.258      1.673      0.094
    I_PERP            -0.146      0.175     -0.832      0.405

 I_AGG    WITH
    I_PEER            -0.450      0.216     -2.078      0.038
    I_PERP             0.375      0.110      3.420      0.001

 I_PEER   WITH
    I_PERP            -0.407      0.154     -2.633      0.008

 L_PRO_11 WITH
    L_AGG_11          -0.267      0.040     -6.593      0.000
    L_PEER_11          0.126      0.045      2.819      0.005
    L_PERP_11         -0.079      0.047     -1.672      0.095

 L_AGG_11 WITH
    L_PEER_11         -0.117      0.048     -2.455      0.014
    L_PERP_11          0.175      0.053      3.336      0.001

 L_PEER_1 WITH
    L_PERP_11         -0.197      0.044     -4.479      0.000

 L_PRO_15 WITH
    L_AGG_15          -0.140      0.050     -2.787      0.005
    L_PEER_15          0.108      0.037      2.916      0.004
    L_PERP_15         -0.108      0.037     -2.888      0.004

 L_AGG_15 WITH
    L_PEER_15         -0.051      0.040     -1.264      0.206
    L_PERP_15          0.153      0.046      3.346      0.001

 L_PEER_1 WITH
    L_PERP_15         -0.066      0.035     -1.880      0.060

 L_PRO_13 WITH
    L_AGG_13          -0.254      0.043     -5.891      0.000
    L_PEER_13          0.066      0.041      1.601      0.109
    L_PERP_13         -0.119      0.043     -2.776      0.006

 L_AGG_13 WITH
    L_PEER_13         -0.091      0.047     -1.922      0.055
    L_PERP_13          0.109      0.054      2.009      0.045

 L_PEER_1 WITH
    L_PERP_13         -0.148      0.040     -3.662      0.000

 Intercepts
    PRO_11             3.011      0.032     95.292      0.000
    PRO_13             2.846      0.030     94.765      0.000
    PRO_15             2.849      0.028    103.053      0.000
    AGG_11             1.571      0.023     67.564      0.000
    AGG_13             1.441      0.020     71.189      0.000
    AGG_15             1.427      0.020     72.135      0.000
    PEER_11            3.344      0.021    155.733      0.000
    PEER_13            3.300      0.020    164.556      0.000
    PEER_15            3.299      0.019    170.249      0.000
    PERP_11            1.700      0.027     63.168      0.000
    PERP_13            1.883      0.027     69.253      0.000
    PERP_15            1.925      0.026     73.196      0.000

 Variances
    L_PRO_11           1.000      0.000    999.000    999.000
    L_AGG_11           1.000      0.000    999.000    999.000
    L_PEER_11          1.000      0.000    999.000    999.000
    L_PERP_11          1.000      0.000    999.000    999.000

 Residual Variances
    PRO_11           999.000    999.000    999.000    999.000
    PRO_13           999.000    999.000    999.000    999.000
    PRO_15           999.000    999.000    999.000    999.000
    AGG_11           999.000    999.000    999.000    999.000
    AGG_13           999.000    999.000    999.000    999.000
    AGG_15           999.000    999.000    999.000    999.000
    PEER_11          999.000    999.000    999.000    999.000
    PEER_13          999.000    999.000    999.000    999.000
    PEER_15          999.000    999.000    999.000    999.000
    PERP_11          999.000    999.000    999.000    999.000
    PERP_13          999.000    999.000    999.000    999.000
    PERP_15          999.000    999.000    999.000    999.000
    I_PRO              0.538      0.127      4.243      0.000
    I_AGG              0.894      0.034     26.468      0.000
    I_PEER             0.998      0.005    184.066      0.000
    I_PERP             0.825      0.033     25.161      0.000
    L_PRO_13           0.986      0.014     72.192      0.000
    L_PRO_15           0.913      0.034     27.174      0.000
    L_AGG_13           0.939      0.034     27.831      0.000
    L_AGG_15           0.926      0.045     20.477      0.000
    L_PEER_13          0.985      0.013     77.381      0.000
    L_PEER_15          0.961      0.018     53.811      0.000
    L_PERP_13          0.984      0.013     75.551      0.000
    L_PERP_15          0.933      0.028     32.866      0.000


R-SQUARE

    Observed                                        Two-Tailed
    Variable        Estimate       S.E.  Est./S.E.    P-Value

    PRO_11             1.000    999.000    999.000    999.000
    PRO_13             1.000    999.000    999.000    999.000
    PRO_15             1.000    999.000    999.000    999.000
    AGG_11             1.000    999.000    999.000    999.000
    AGG_13             1.000    999.000    999.000    999.000
    AGG_15             1.000    999.000    999.000    999.000
    PEER_11            1.000    999.000    999.000    999.000
    PEER_13            1.000    999.000    999.000    999.000
    PEER_15            1.000    999.000    999.000    999.000
    PERP_11            1.000    999.000    999.000    999.000
    PERP_13            1.000    999.000    999.000    999.000
    PERP_15            1.000    999.000    999.000    999.000

     Latent                                         Two-Tailed
    Variable        Estimate       S.E.  Est./S.E.    P-Value

    I_PRO              0.462      0.127      3.643      0.000
    I_AGG              0.106      0.034      3.124      0.002
    I_PEER             0.002      0.005      0.422      0.673
    I_PERP             0.175      0.033      5.355      0.000
    L_PRO_13           0.014      0.014      1.005      0.315
    L_PRO_15           0.087      0.034      2.593      0.010
    L_AGG_13           0.061      0.034      1.814      0.070
    L_AGG_15           0.074      0.045      1.646      0.100
    L_PEER_1           0.015      0.013      1.172      0.241
    L_PEER_1           0.039      0.018      2.157      0.031
    L_PERP_1           0.016      0.013      1.197      0.231
    L_PERP_1           0.067      0.028      2.366      0.018


TOTAL, TOTAL INDIRECT, SPECIFIC INDIRECT, AND DIRECT EFFECTS


                                                    Two-Tailed
                    Estimate       S.E.  Est./S.E.    P-Value

Effects from L_PRO_11 to L_AGG_15

  Indirect             0.000      0.000     -0.113      0.910

Effects from L_PRO_11 to L_PERP_1

  Indirect             0.001      0.002      0.214      0.831


STANDARDIZED TOTAL, TOTAL INDIRECT, SPECIFIC INDIRECT, AND DIRECT EFFECTS


STDYX Standardization

                                                    Two-Tailed
                    Estimate       S.E.  Est./S.E.    P-Value

Effects from L_PRO_11 to L_AGG_15

  Indirect             0.000      0.001     -0.113      0.910

Effects from L_PRO_11 to L_PERP_1

  Indirect             0.001      0.003      0.214      0.830


STDY Standardization

                                                    Two-Tailed
                    Estimate       S.E.  Est./S.E.    P-Value

Effects from L_PRO_11 to L_AGG_15

  Indirect             0.000      0.001     -0.113      0.910

Effects from L_PRO_11 to L_PERP_1

  Indirect             0.001      0.003      0.214      0.830


STD Standardization

                                                    Two-Tailed
                    Estimate       S.E.  Est./S.E.    P-Value

Effects from L_PRO_11 to L_AGG_15

  Indirect             0.000      0.001     -0.113      0.910

Effects from L_PRO_11 to L_PERP_1

  Indirect             0.001      0.003      0.214      0.830


MODEL MODIFICATION INDICES

Minimum M.I. value for printing the modification index    10.000

                                   M.I.     E.P.C.  Std E.P.C.  StdYX E.P.C.

ON/BY Statements

AGG_15   ON I_PRO    /
I_PRO    BY AGG_15                14.196     0.216      0.078        0.157
AGG_15   ON I_AGG    /
I_AGG    BY AGG_15                12.344    -0.540     -0.148       -0.298
PEER_15  ON I_PERP   /
I_PERP   BY PEER_15               12.448     0.301      0.118        0.197
L_AGG_15 ON I_PRO    /
I_PRO    BY L_AGG_15              14.196     0.216      0.189        0.189
L_AGG_15 ON I_AGG    /
I_AGG    BY L_AGG_15              12.344    -0.540     -0.357       -0.357
L_PEER_1 ON I_PERP   /
I_PERP   BY L_PEER_1              12.448     0.301      0.210        0.210

ON Statements

L_AGG_15 ON PRO_13                14.194     0.216      0.521        0.448
L_AGG_15 ON PRO_15                14.195     0.216      0.521        0.422
L_AGG_15 ON AGG_11                11.955    -0.398     -0.959       -0.591
L_AGG_15 ON AGG_13                12.346    -0.540     -1.301       -0.700
L_AGG_15 ON AGG_15                12.344    -0.540     -1.301       -0.648
L_AGG_15 ON GENDER                12.956     0.103      0.249        0.124
L_PEER_1 ON PERP_13               12.448     0.301      0.534        0.409
L_PEER_1 ON PERP_15               12.448     0.301      0.534        0.404
L_PEER_1 ON GENDER                11.079    -0.116     -0.206       -0.103
AGG_15   ON PRO_13                14.194     0.216      0.216        0.374
AGG_15   ON PRO_15                14.195     0.216      0.216        0.352
AGG_15   ON AGG_11                11.955    -0.398     -0.398       -0.493
AGG_15   ON AGG_13                12.346    -0.540     -0.540       -0.584
AGG_15   ON AGG_15                12.344    -0.540     -0.540       -0.540
AGG_15   ON GENDER                12.956     0.103      0.103        0.104
PEER_15  ON PERP_13               12.448     0.301      0.301        0.384
PEER_15  ON PERP_15               12.448     0.301      0.301        0.380
PEER_15  ON GENDER                11.079    -0.116     -0.116       -0.097

WITH Statements

GENDER   WITH L_AGG_15            12.956     0.026      0.065        0.129
GENDER   WITH L_PEER_1            11.079    -0.029     -0.053       -0.105
GENDER   WITH AGG_15              12.956     0.026      0.026      999.000
GENDER   WITH PEER_15             11.079    -0.029     -0.029      999.000


TECHNICAL 4 OUTPUT


     ESTIMATES DERIVED FROM THE MODEL


           ESTIMATED MEANS FOR THE LATENT VARIABLES
              I_PRO         I_AGG         I_PEER        I_PERP        L_PRO_11
              ________      ________      ________      ________      ________
                0.240        -0.087        -0.010        -0.160         0.000


           ESTIMATED MEANS FOR THE LATENT VARIABLES
              L_PRO_13      L_PRO_15      L_AGG_11      L_AGG_13      L_AGG_15
              ________      ________      ________      ________      ________
                0.000         0.000         0.000         0.000         0.000


           ESTIMATED MEANS FOR THE LATENT VARIABLES
              L_PEER_1      L_PEER_1      L_PEER_1      L_PERP_1      L_PERP_1
              ________      ________      ________      ________      ________
                0.000         0.000         0.000         0.000         0.000


           ESTIMATED MEANS FOR THE LATENT VARIABLES
              L_PERP_1      PRO_11        PRO_13        PRO_15        AGG_11
              ________      ________      ________      ________      ________
                0.000         3.251         3.086         3.088         1.485


           ESTIMATED MEANS FOR THE LATENT VARIABLES
              AGG_13        AGG_15        PEER_11       PEER_13       PEER_15
              ________      ________      ________      ________      ________
                1.354         1.340         3.334         3.291         3.289


           ESTIMATED MEANS FOR THE LATENT VARIABLES
              PERP_11       PERP_13       PERP_15       GENDER
              ________      ________      ________      ________
                1.540         1.724         1.765         0.486


           S.E. FOR ESTIMATED MEANS FOR THE LATENT VARIABLES
              I_PRO         I_AGG         I_PEER        I_PERP        L_PRO_11
              ________      ________      ________      ________      ________
                0.017         0.011         0.011         0.014         0.000


           S.E. FOR ESTIMATED MEANS FOR THE LATENT VARIABLES
              L_PRO_13      L_PRO_15      L_AGG_11      L_AGG_13      L_AGG_15
              ________      ________      ________      ________      ________
                0.000         0.000         0.000         0.000         0.000


           S.E. FOR ESTIMATED MEANS FOR THE LATENT VARIABLES
              L_PEER_1      L_PEER_1      L_PEER_1      L_PERP_1      L_PERP_1
              ________      ________      ________      ________      ________
                0.000         0.000         0.000         0.000         0.000


           S.E. FOR ESTIMATED MEANS FOR THE LATENT VARIABLES
              L_PERP_1      PRO_11        PRO_13        PRO_15        AGG_11
              ________      ________      ________      ________      ________
                0.000         0.027         0.025         0.023         0.019


           S.E. FOR ESTIMATED MEANS FOR THE LATENT VARIABLES
              AGG_13        AGG_15        PEER_11       PEER_13       PEER_15
              ________      ________      ________      ________      ________
                0.015         0.014         0.018         0.017         0.016


           S.E. FOR ESTIMATED MEANS FOR THE LATENT VARIABLES
              PERP_11       PERP_13       PERP_15       GENDER
              ________      ________      ________      ________
                0.019         0.021         0.020         0.013


           EST./S.E. FOR ESTIMATED MEANS FOR THE LATENT VARIABLES
              I_PRO         I_AGG         I_PEER        I_PERP        L_PRO_11
              ________      ________      ________      ________      ________
               14.040        -7.792        -0.869       -11.106         0.000


           EST./S.E. FOR ESTIMATED MEANS FOR THE LATENT VARIABLES
              L_PRO_13      L_PRO_15      L_AGG_11      L_AGG_13      L_AGG_15
              ________      ________      ________      ________      ________
                0.000         0.000         0.000         0.000         0.000


           EST./S.E. FOR ESTIMATED MEANS FOR THE LATENT VARIABLES
              L_PEER_1      L_PEER_1      L_PEER_1      L_PERP_1      L_PERP_1
              ________      ________      ________      ________      ________
                0.000         0.000         0.000         0.000         0.000


           EST./S.E. FOR ESTIMATED MEANS FOR THE LATENT VARIABLES
              L_PERP_1      PRO_11        PRO_13        PRO_15        AGG_11
              ________      ________      ________      ________      ________
                0.000       122.159       123.730       132.454        79.344


           EST./S.E. FOR ESTIMATED MEANS FOR THE LATENT VARIABLES
              AGG_13        AGG_15        PEER_11       PEER_13       PEER_15
              ________      ________      ________      ________      ________
               89.804        95.665       187.255       198.423       208.865


           EST./S.E. FOR ESTIMATED MEANS FOR THE LATENT VARIABLES
              PERP_11       PERP_13       PERP_15       GENDER
              ________      ________      ________      ________
               80.522        84.065        88.911        38.003


           TWO-TAILED P-VALUE FOR ESTIMATED MEANS FOR THE LATENT VARIABLES
              I_PRO         I_AGG         I_PEER        I_PERP        L_PRO_11
              ________      ________      ________      ________      ________
                0.000         0.000         0.385         0.000         1.000


           TWO-TAILED P-VALUE FOR ESTIMATED MEANS FOR THE LATENT VARIABLES
              L_PRO_13      L_PRO_15      L_AGG_11      L_AGG_13      L_AGG_15
              ________      ________      ________      ________      ________
                1.000         1.000         1.000         1.000         1.000


           TWO-TAILED P-VALUE FOR ESTIMATED MEANS FOR THE LATENT VARIABLES
              L_PEER_1      L_PEER_1      L_PEER_1      L_PERP_1      L_PERP_1
              ________      ________      ________      ________      ________
                1.000         1.000         1.000         1.000         1.000


           TWO-TAILED P-VALUE FOR ESTIMATED MEANS FOR THE LATENT VARIABLES
              L_PERP_1      PRO_11        PRO_13        PRO_15        AGG_11
              ________      ________      ________      ________      ________
                1.000         0.000         0.000         0.000         0.000


           TWO-TAILED P-VALUE FOR ESTIMATED MEANS FOR THE LATENT VARIABLES
              AGG_13        AGG_15        PEER_11       PEER_13       PEER_15
              ________      ________      ________      ________      ________
                0.000         0.000         0.000         0.000         0.000


           TWO-TAILED P-VALUE FOR ESTIMATED MEANS FOR THE LATENT VARIABLES
              PERP_11       PERP_13       PERP_15       GENDER
              ________      ________      ________      ________
                0.000         0.000         0.000         0.000


           ESTIMATED COVARIANCE MATRIX FOR THE LATENT VARIABLES
              I_PRO         I_AGG         I_PEER        I_PERP        L_PRO_11
              ________      ________      ________      ________      ________
 I_PRO          0.131
 I_AGG         -0.048         0.075
 I_PEER         0.021        -0.023         0.043
 I_PERP        -0.054         0.049        -0.028         0.154
 L_PRO_11       0.000         0.000         0.000         0.000         0.625
 L_PRO_13       0.000         0.000         0.000         0.000         0.049
 L_PRO_15       0.000         0.000         0.000         0.000         0.013
 L_AGG_11       0.000         0.000         0.000         0.000        -0.116
 L_AGG_13       0.000         0.000         0.000         0.000        -0.022
 L_AGG_15       0.000         0.000         0.000         0.000        -0.007
 L_PEER_1       0.000         0.000         0.000         0.000         0.057
 L_PEER_1       0.000         0.000         0.000         0.000         0.004
 L_PEER_1       0.000         0.000         0.000         0.000         0.000
 L_PERP_1       0.000         0.000         0.000         0.000        -0.033
 L_PERP_1       0.000         0.000         0.000         0.000        -0.052
 L_PERP_1       0.000         0.000         0.000         0.000        -0.015
 PRO_11         0.131        -0.048         0.021        -0.054         0.625
 PRO_13         0.131        -0.048         0.021        -0.054         0.049
 PRO_15         0.131        -0.048         0.021        -0.054         0.013
 AGG_11        -0.048         0.075        -0.023         0.049        -0.116
 AGG_13        -0.048         0.075        -0.023         0.049        -0.022
 AGG_15        -0.048         0.075        -0.023         0.049        -0.007
 PEER_11        0.021        -0.023         0.043        -0.028         0.057
 PEER_13        0.021        -0.023         0.043        -0.028         0.004
 PEER_15        0.021        -0.023         0.043        -0.028         0.000
 PERP_11       -0.054         0.049        -0.028         0.154        -0.033
 PERP_13       -0.054         0.049        -0.028         0.154        -0.052
 PERP_15       -0.054         0.049        -0.028         0.154        -0.015
 GENDER         0.123        -0.045        -0.005        -0.082         0.000


           ESTIMATED COVARIANCE MATRIX FOR THE LATENT VARIABLES
              L_PRO_13      L_PRO_15      L_AGG_11      L_AGG_13      L_AGG_15
              ________      ________      ________      ________      ________
 L_PRO_13       0.608
 L_PRO_15       0.155         0.527
 L_AGG_11      -0.044        -0.016         0.304
 L_AGG_13      -0.097        -0.042         0.061         0.214
 L_AGG_15      -0.038        -0.052         0.015         0.051         0.172
 L_PEER_1       0.009         0.006        -0.037        -0.002        -0.001
 L_PEER_1       0.031         0.047        -0.008        -0.024        -0.005
 L_PEER_1       0.019         0.054        -0.002        -0.005        -0.013
 L_PERP_1      -0.001        -0.001         0.052        -0.006        -0.001
 L_PERP_1      -0.065        -0.013         0.022         0.035         0.016
 L_PERP_1      -0.060        -0.066         0.014         0.040         0.050
 PRO_11         0.049         0.013        -0.116        -0.022        -0.007
 PRO_13         0.608         0.155        -0.044        -0.097        -0.038
 PRO_15         0.155         0.527        -0.016        -0.042        -0.052
 AGG_11        -0.044        -0.016         0.304         0.061         0.015
 AGG_13        -0.097        -0.042         0.061         0.214         0.051
 AGG_15        -0.038        -0.052         0.015         0.051         0.172
 PEER_11        0.009         0.006        -0.037        -0.002        -0.001
 PEER_13        0.031         0.047        -0.008        -0.024        -0.005
 PEER_15        0.019         0.054        -0.002        -0.005        -0.013
 PERP_11       -0.001        -0.001         0.052        -0.006        -0.001
 PERP_13       -0.065        -0.013         0.022         0.035         0.016
 PERP_15       -0.060        -0.066         0.014         0.040         0.050
 GENDER         0.000         0.000         0.000         0.000         0.000


           ESTIMATED COVARIANCE MATRIX FOR THE LATENT VARIABLES
              L_PEER_1      L_PEER_1      L_PEER_1      L_PERP_1      L_PERP_1
              ________      ________      ________      ________      ________
 L_PEER_1       0.321
 L_PEER_1       0.039         0.336
 L_PEER_1       0.007         0.062         0.317
 L_PERP_1      -0.060        -0.015        -0.002         0.285
 L_PERP_1      -0.024        -0.059         0.002         0.023         0.431
 L_PERP_1      -0.008        -0.040        -0.029         0.005         0.092
 PRO_11         0.057         0.004         0.000        -0.033        -0.052
 PRO_13         0.009         0.031         0.019        -0.001        -0.065
 PRO_15         0.006         0.047         0.054        -0.001        -0.013
 AGG_11        -0.037        -0.008        -0.002         0.052         0.022
 AGG_13        -0.002        -0.024        -0.005        -0.006         0.035
 AGG_15        -0.001        -0.005        -0.013        -0.001         0.016
 PEER_11        0.321         0.039         0.007        -0.060        -0.024
 PEER_13        0.039         0.336         0.062        -0.015        -0.059
 PEER_15        0.007         0.062         0.317        -0.002         0.002
 PERP_11       -0.060        -0.015        -0.002         0.285         0.023
 PERP_13       -0.024        -0.059         0.002         0.023         0.431
 PERP_15       -0.008        -0.040        -0.029         0.005         0.092
 GENDER         0.000         0.000         0.000         0.000         0.000


           ESTIMATED COVARIANCE MATRIX FOR THE LATENT VARIABLES
              L_PERP_1      PRO_11        PRO_13        PRO_15        AGG_11
              ________      ________      ________      ________      ________
 L_PERP_1       0.419
 PRO_11        -0.015         0.756
 PRO_13        -0.060         0.181         0.739
 PRO_15        -0.066         0.144         0.287         0.658
 AGG_11         0.014        -0.164        -0.092        -0.064         0.379
 AGG_13         0.040        -0.070        -0.145        -0.090         0.136
 AGG_15         0.050        -0.055        -0.086        -0.100         0.091
 PEER_11       -0.008         0.078         0.031         0.028        -0.060
 PEER_13       -0.040         0.026         0.052         0.069        -0.031
 PEER_15       -0.029         0.021         0.040         0.075        -0.025
 PERP_11        0.005        -0.088        -0.055        -0.055         0.101
 PERP_13        0.092        -0.106        -0.120        -0.067         0.071
 PERP_15        0.419        -0.070        -0.114        -0.120         0.064
 GENDER         0.000         0.123         0.123         0.123        -0.045


           ESTIMATED COVARIANCE MATRIX FOR THE LATENT VARIABLES
              AGG_13        AGG_15        PEER_11       PEER_13       PEER_15
              ________      ________      ________      ________      ________
 AGG_13         0.290
 AGG_15         0.127         0.248
 PEER_11       -0.025        -0.024         0.363
 PEER_13       -0.047        -0.029         0.082         0.379
 PEER_15       -0.028        -0.036         0.049         0.104         0.359
 PERP_11        0.044         0.048        -0.088        -0.044        -0.030
 PERP_13        0.084         0.065        -0.052        -0.087        -0.026
 PERP_15        0.089         0.099        -0.036        -0.068        -0.057
 GENDER        -0.045        -0.045        -0.005        -0.005        -0.005


           ESTIMATED COVARIANCE MATRIX FOR THE LATENT VARIABLES
              PERP_11       PERP_13       PERP_15       GENDER
              ________      ________      ________      ________
 PERP_11        0.439
 PERP_13        0.177         0.585
 PERP_15        0.159         0.246         0.573
 GENDER        -0.082        -0.082        -0.082         0.250


           S.E. FOR ESTIMATED COVARIANCE MATRIX FOR THE LATENT VARIABLES
              I_PRO         I_AGG         I_PEER        I_PERP        L_PRO_11
              ________      ________      ________      ________      ________
 I_PRO          0.036
 I_AGG          0.017         0.020
 I_PEER         0.015         0.011         0.015
 I_PERP         0.018         0.014         0.012         0.023
 L_PRO_11       0.000         0.000         0.000         0.000         0.044
 L_PRO_13       0.000         0.000         0.000         0.000         0.046
 L_PRO_15       0.000         0.000         0.000         0.000         0.015
 L_AGG_11       0.000         0.000         0.000         0.000         0.021
 L_AGG_13       0.000         0.000         0.000         0.000         0.021
 L_AGG_15       0.000         0.000         0.000         0.000         0.006
 L_PEER_1       0.000         0.000         0.000         0.000         0.021
 L_PEER_1       0.000         0.000         0.000         0.000         0.022
 L_PEER_1       0.000         0.000         0.000         0.000         0.006
 L_PERP_1       0.000         0.000         0.000         0.000         0.020
 L_PERP_1       0.000         0.000         0.000         0.000         0.024
 L_PERP_1       0.000         0.000         0.000         0.000         0.009
 PRO_11         0.036         0.017         0.015         0.018         0.044
 PRO_13         0.036         0.017         0.015         0.018         0.046
 PRO_15         0.036         0.017         0.015         0.018         0.015
 AGG_11         0.017         0.020         0.011         0.014         0.021
 AGG_13         0.017         0.020         0.011         0.014         0.021
 AGG_15         0.017         0.020         0.011         0.014         0.006
 PEER_11        0.015         0.011         0.015         0.012         0.021
 PEER_13        0.015         0.011         0.015         0.012         0.022
 PEER_15        0.015         0.011         0.015         0.012         0.006
 PERP_11        0.018         0.014         0.012         0.023         0.020
 PERP_13        0.018         0.014         0.012         0.023         0.024
 PERP_15        0.018         0.014         0.012         0.023         0.009
 GENDER         0.008         0.006         0.006         0.007         0.000


           S.E. FOR ESTIMATED COVARIANCE MATRIX FOR THE LATENT VARIABLES
              L_PRO_13      L_PRO_15      L_AGG_11      L_AGG_13      L_AGG_15
              ________      ________      ________      ________      ________
 L_PRO_13       0.044
 L_PRO_15       0.042         0.043
 L_AGG_11       0.022         0.010         0.028
 L_AGG_13       0.021         0.021         0.023         0.031
 L_AGG_15       0.019         0.019         0.009         0.022         0.027
 L_PEER_1       0.022         0.007         0.015         0.014         0.004
 L_PEER_1       0.021         0.020         0.015         0.015         0.014
 L_PEER_1       0.021         0.019         0.006         0.014         0.013
 L_PERP_1       0.024         0.007         0.017         0.015         0.004
 L_PERP_1       0.024         0.021         0.018         0.019         0.016
 L_PERP_1       0.024         0.022         0.008         0.019         0.017
 PRO_11         0.046         0.015         0.021         0.021         0.006
 PRO_13         0.044         0.042         0.022         0.021         0.019
 PRO_15         0.042         0.043         0.010         0.021         0.019
 AGG_11         0.022         0.010         0.028         0.023         0.009
 AGG_13         0.021         0.021         0.023         0.031         0.022
 AGG_15         0.019         0.019         0.009         0.022         0.027
 PEER_11        0.022         0.007         0.015         0.014         0.004
 PEER_13        0.021         0.020         0.015         0.015         0.014
 PEER_15        0.021         0.019         0.006         0.014         0.013
 PERP_11        0.024         0.007         0.017         0.015         0.004
 PERP_13        0.024         0.021         0.018         0.019         0.016
 PERP_15        0.024         0.022         0.008         0.019         0.017
 GENDER         0.000         0.000         0.000         0.000         0.000


           S.E. FOR ESTIMATED COVARIANCE MATRIX FOR THE LATENT VARIABLES
              L_PEER_1      L_PEER_1      L_PEER_1      L_PERP_1      L_PERP_1
              ________      ________      ________      ________      ________
 L_PEER_1       0.021
 L_PEER_1       0.018         0.022
 L_PEER_1       0.005         0.017         0.020
 L_PERP_1       0.014         0.017         0.004         0.032
 L_PERP_1       0.018         0.018         0.014         0.025         0.038
 L_PERP_1       0.006         0.018         0.016         0.007         0.027
 PRO_11         0.021         0.022         0.006         0.020         0.024
 PRO_13         0.022         0.021         0.021         0.024         0.024
 PRO_15         0.007         0.020         0.019         0.007         0.021
 AGG_11         0.015         0.015         0.006         0.017         0.018
 AGG_13         0.014         0.015         0.014         0.015         0.019
 AGG_15         0.004         0.014         0.013         0.004         0.016
 PEER_11        0.021         0.018         0.005         0.014         0.018
 PEER_13        0.018         0.022         0.017         0.017         0.018
 PEER_15        0.005         0.017         0.020         0.004         0.014
 PERP_11        0.014         0.017         0.004         0.032         0.025
 PERP_13        0.018         0.018         0.014         0.025         0.038
 PERP_15        0.006         0.018         0.016         0.007         0.027
 GENDER         0.000         0.000         0.000         0.000         0.000


           S.E. FOR ESTIMATED COVARIANCE MATRIX FOR THE LATENT VARIABLES
              L_PERP_1      PRO_11        PRO_13        PRO_15        AGG_11
              ________      ________      ________      ________      ________
 L_PERP_1       0.039
 PRO_11         0.009         0.029
 PRO_13         0.024         0.027         0.028
 PRO_15         0.022         0.026         0.023         0.025
 AGG_11         0.008         0.017         0.017         0.011         0.028
 AGG_13         0.019         0.017         0.015         0.014         0.018
 AGG_15         0.017         0.013         0.013         0.014         0.014
 PEER_11        0.006         0.016         0.017         0.011         0.012
 PEER_13        0.018         0.018         0.016         0.015         0.011
 PEER_15        0.016         0.012         0.015         0.014         0.008
 PERP_11        0.007         0.016         0.019         0.014         0.017
 PERP_13        0.027         0.020         0.019         0.017         0.016
 PERP_15        0.039         0.015         0.019         0.018         0.010
 GENDER         0.000         0.008         0.008         0.008         0.006


           S.E. FOR ESTIMATED COVARIANCE MATRIX FOR THE LATENT VARIABLES
              AGG_13        AGG_15        PEER_11       PEER_13       PEER_15
              ________      ________      ________      ________      ________
 AGG_13         0.025
 AGG_15         0.013         0.020
 PEER_11        0.010         0.008         0.017
 PEER_13        0.010         0.009         0.013         0.017
 PEER_15        0.010         0.009         0.012         0.011         0.015
 PERP_11        0.012         0.012         0.012         0.012         0.010
 PERP_13        0.014         0.013         0.014         0.014         0.012
 PERP_15        0.014         0.015         0.009         0.014         0.013
 GENDER         0.006         0.006         0.006         0.006         0.006


           S.E. FOR ESTIMATED COVARIANCE MATRIX FOR THE LATENT VARIABLES
              PERP_11       PERP_13       PERP_15       GENDER
              ________      ________      ________      ________
 PERP_11        0.033
 PERP_13        0.020         0.034
 PERP_15        0.019         0.020         0.036
 GENDER         0.007         0.007         0.007         0.000


           EST./S.E. FOR ESTIMATED COVARIANCE MATRIX FOR THE LATENT VARIABLES
              I_PRO         I_AGG         I_PEER        I_PERP        L_PRO_11
              ________      ________      ________      ________      ________
 I_PRO          3.596
 I_AGG         -2.889         3.807
 I_PEER         1.386        -2.022         2.828
 I_PERP        -3.010         3.529        -2.319         6.615
 L_PRO_11       0.000         0.000         0.000         0.000        14.239
 L_PRO_13       0.000         0.000         0.000         0.000         1.071
 L_PRO_15       0.000         0.000         0.000         0.000         0.863
 L_AGG_11       0.000         0.000         0.000         0.000        -5.483
 L_AGG_13       0.000         0.000         0.000         0.000        -1.084
 L_AGG_15       0.000         0.000         0.000         0.000        -1.098
 L_PEER_1       0.000         0.000         0.000         0.000         2.745
 L_PEER_1       0.000         0.000         0.000         0.000         0.195
 L_PEER_1       0.000         0.000         0.000         0.000         0.037
 L_PERP_1       0.000         0.000         0.000         0.000        -1.637
 L_PERP_1       0.000         0.000         0.000         0.000        -2.123
 L_PERP_1       0.000         0.000         0.000         0.000        -1.787
 PRO_11         3.596        -2.889         1.386        -3.010        14.239
 PRO_13         3.596        -2.889         1.386        -3.010         1.071
 PRO_15         3.596        -2.889         1.386        -3.010         0.863
 AGG_11        -2.889         3.807        -2.022         3.529        -5.483
 AGG_13        -2.889         3.807        -2.022         3.529        -1.084
 AGG_15        -2.889         3.807        -2.022         3.529        -1.098
 PEER_11        1.386        -2.022         2.828        -2.319         2.745
 PEER_13        1.386        -2.022         2.828        -2.319         0.195
 PEER_15        1.386        -2.022         2.828        -2.319         0.037
 PERP_11       -3.010         3.529        -2.319         6.615        -1.637
 PERP_13       -3.010         3.529        -2.319         6.615        -2.123
 PERP_15       -3.010         3.529        -2.319         6.615        -1.787
 GENDER        15.106        -7.960        -0.869       -11.612         0.000


           EST./S.E. FOR ESTIMATED COVARIANCE MATRIX FOR THE LATENT VARIABLES
              L_PRO_13      L_PRO_15      L_AGG_11      L_AGG_13      L_AGG_15
              ________      ________      ________      ________      ________
 L_PRO_13      13.717
 L_PRO_15       3.682        12.364
 L_AGG_11      -1.950        -1.531        10.991
 L_AGG_13      -4.569        -2.001         2.616         6.998
 L_AGG_15      -1.971        -2.697         1.612         2.390         6.461
 L_PEER_1       0.419         0.844        -2.430        -0.118        -0.176
 L_PEER_1       1.473         2.353        -0.559        -1.613        -0.384
 L_PEER_1       0.925         2.785        -0.304        -0.343        -0.997
 L_PERP_1      -0.050        -0.140         3.075        -0.379        -0.249
 L_PERP_1      -2.694        -0.595         1.197         1.842         0.991
 L_PERP_1      -2.482        -3.034         1.796         2.143         2.944
 PRO_11         1.071         0.863        -5.483        -1.084        -1.098
 PRO_13        13.717         3.682        -1.950        -4.569        -1.971
 PRO_15         3.682        12.364        -1.531        -2.001        -2.697
 AGG_11        -1.950        -1.531        10.991         2.616         1.612
 AGG_13        -4.569        -2.001         2.616         6.998         2.390
 AGG_15        -1.971        -2.697         1.612         2.390         6.461
 PEER_11        0.419         0.844        -2.430        -0.118        -0.176
 PEER_13        1.473         2.353        -0.559        -1.613        -0.384
 PEER_15        0.925         2.785        -0.304        -0.343        -0.997
 PERP_11       -0.050        -0.140         3.075        -0.379        -0.249
 PERP_13       -2.694        -0.595         1.197         1.842         0.991
 PERP_15       -2.482        -3.034         1.796         2.143         2.944
 GENDER         0.000         0.000         0.000         0.000         0.000


           EST./S.E. FOR ESTIMATED COVARIANCE MATRIX FOR THE LATENT VARIABLES
              L_PEER_1      L_PEER_1      L_PEER_1      L_PERP_1      L_PERP_1
              ________      ________      ________      ________      ________
 L_PEER_1      15.072
 L_PEER_1       2.109        15.435
 L_PEER_1       1.429         3.595        15.840
 L_PERP_1      -4.121        -0.928        -0.600         8.840
 L_PERP_1      -1.321        -3.334         0.167         0.942        11.341
 L_PERP_1      -1.301        -2.189        -1.841         0.703         3.406
 PRO_11         2.745         0.195         0.037        -1.637        -2.123
 PRO_13         0.419         1.473         0.925        -0.050        -2.694
 PRO_15         0.844         2.353         2.785        -0.140        -0.595
 AGG_11        -2.430        -0.559        -0.304         3.075         1.197
 AGG_13        -0.118        -1.613        -0.343        -0.379         1.842
 AGG_15        -0.176        -0.384        -0.997        -0.249         0.991
 PEER_11       15.072         2.109         1.429        -4.121        -1.321
 PEER_13        2.109        15.435         3.595        -0.928        -3.334
 PEER_15        1.429         3.595        15.840        -0.600         0.167
 PERP_11       -4.121        -0.928        -0.600         8.840         0.942
 PERP_13       -1.321        -3.334         0.167         0.942        11.341
 PERP_15       -1.301        -2.189        -1.841         0.703         3.406
 GENDER         0.000         0.000         0.000         0.000         0.000


           EST./S.E. FOR ESTIMATED COVARIANCE MATRIX FOR THE LATENT VARIABLES
              L_PERP_1      PRO_11        PRO_13        PRO_15        AGG_11
              ________      ________      ________      ________      ________
 L_PERP_1      10.874
 PRO_11        -1.787        25.887
 PRO_13        -2.482         6.716        26.382
 PRO_15        -3.034         5.567        12.523        26.441
 AGG_11         1.796        -9.571        -5.335        -5.648        13.672
 AGG_13         2.143        -4.241        -9.692        -6.244         7.757
 AGG_15         2.944        -4.223        -6.822        -7.320         6.663
 PEER_11       -1.301         4.714         1.801         2.431        -4.875
 PEER_13       -2.189         1.435         3.219         4.718        -2.743
 PEER_15       -1.841         1.728         2.693         5.304        -3.107
 PERP_11        0.703        -5.385        -2.936        -3.869         6.017
 PERP_13        3.406        -5.335        -6.283        -3.849         4.575
 PERP_15       10.874        -4.758        -6.102        -6.827         6.313
 GENDER         0.000        15.106        15.106        15.106        -7.960


           EST./S.E. FOR ESTIMATED COVARIANCE MATRIX FOR THE LATENT VARIABLES
              AGG_13        AGG_15        PEER_11       PEER_13       PEER_15
              ________      ________      ________      ________      ________
 AGG_13        11.370
 AGG_15         9.539        12.306
 PEER_11       -2.505        -2.840        21.195
 PEER_13       -4.689        -3.153         6.399        22.807
 PEER_15       -2.913        -4.151         4.231         9.137        24.055
 PERP_11        3.710         4.142        -7.525        -3.501        -2.995
 PERP_13        6.000         5.070        -3.600        -6.375        -2.209
 PERP_15        6.394         6.794        -3.950        -4.944        -4.324
 GENDER        -7.960        -7.960        -0.869        -0.869        -0.869


           EST./S.E. FOR ESTIMATED COVARIANCE MATRIX FOR THE LATENT VARIABLES
              PERP_11       PERP_13       PERP_15       GENDER
              ________      ________      ________      ________
 PERP_11       13.240
 PERP_13        8.698        17.056
 PERP_15        8.182        12.019        16.150
 GENDER       -11.612       -11.612       -11.612       709.395


           TWO-TAILED P-VALUE FOR ESTIMATED COVARIANCE MATRIX FOR THE LATENT VARIABLES
              I_PRO         I_AGG         I_PEER        I_PERP        L_PRO_11
              ________      ________      ________      ________      ________
 I_PRO          0.000
 I_AGG          0.004         0.000
 I_PEER         0.166         0.043         0.005
 I_PERP         0.003         0.000         0.020         0.000
 L_PRO_11       1.000         1.000         1.000         1.000         0.000
 L_PRO_13       1.000         1.000         1.000         1.000         0.284
 L_PRO_15       1.000         1.000         1.000         1.000         0.388
 L_AGG_11       1.000         1.000         1.000         1.000         0.000
 L_AGG_13       1.000         1.000         1.000         1.000         0.278
 L_AGG_15       1.000         1.000         1.000         1.000         0.272
 L_PEER_1       1.000         1.000         1.000         1.000         0.006
 L_PEER_1       1.000         1.000         1.000         1.000         0.846
 L_PEER_1       1.000         1.000         1.000         1.000         0.971
 L_PERP_1       1.000         1.000         1.000         1.000         0.102
 L_PERP_1       1.000         1.000         1.000         1.000         0.034
 L_PERP_1       1.000         1.000         1.000         1.000         0.074
 PRO_11         0.000         0.004         0.166         0.003         0.000
 PRO_13         0.000         0.004         0.166         0.003         0.284
 PRO_15         0.000         0.004         0.166         0.003         0.388
 AGG_11         0.004         0.000         0.043         0.000         0.000
 AGG_13         0.004         0.000         0.043         0.000         0.278
 AGG_15         0.004         0.000         0.043         0.000         0.272
 PEER_11        0.166         0.043         0.005         0.020         0.006
 PEER_13        0.166         0.043         0.005         0.020         0.846
 PEER_15        0.166         0.043         0.005         0.020         0.971
 PERP_11        0.003         0.000         0.020         0.000         0.102
 PERP_13        0.003         0.000         0.020         0.000         0.034
 PERP_15        0.003         0.000         0.020         0.000         0.074
 GENDER         0.000         0.000         0.385         0.000         1.000


           TWO-TAILED P-VALUE FOR ESTIMATED COVARIANCE MATRIX FOR THE LATENT VARIABLES
              L_PRO_13      L_PRO_15      L_AGG_11      L_AGG_13      L_AGG_15
              ________      ________      ________      ________      ________
 L_PRO_13       0.000
 L_PRO_15       0.000         0.000
 L_AGG_11       0.051         0.126         0.000
 L_AGG_13       0.000         0.045         0.009         0.000
 L_AGG_15       0.049         0.007         0.107         0.017         0.000
 L_PEER_1       0.675         0.399         0.015         0.906         0.860
 L_PEER_1       0.141         0.019         0.576         0.107         0.701
 L_PEER_1       0.355         0.005         0.761         0.731         0.319
 L_PERP_1       0.960         0.889         0.002         0.705         0.804
 L_PERP_1       0.007         0.552         0.231         0.065         0.322
 L_PERP_1       0.013         0.002         0.073         0.032         0.003
 PRO_11         0.284         0.388         0.000         0.278         0.272
 PRO_13         0.000         0.000         0.051         0.000         0.049
 PRO_15         0.000         0.000         0.126         0.045         0.007
 AGG_11         0.051         0.126         0.000         0.009         0.107
 AGG_13         0.000         0.045         0.009         0.000         0.017
 AGG_15         0.049         0.007         0.107         0.017         0.000
 PEER_11        0.675         0.399         0.015         0.906         0.860
 PEER_13        0.141         0.019         0.576         0.107         0.701
 PEER_15        0.355         0.005         0.761         0.731         0.319
 PERP_11        0.960         0.889         0.002         0.705         0.804
 PERP_13        0.007         0.552         0.231         0.065         0.322
 PERP_15        0.013         0.002         0.073         0.032         0.003
 GENDER         1.000         1.000         1.000         1.000         1.000


           TWO-TAILED P-VALUE FOR ESTIMATED COVARIANCE MATRIX FOR THE LATENT VARIABLES
              L_PEER_1      L_PEER_1      L_PEER_1      L_PERP_1      L_PERP_1
              ________      ________      ________      ________      ________
 L_PEER_1       0.000
 L_PEER_1       0.035         0.000
 L_PEER_1       0.153         0.000         0.000
 L_PERP_1       0.000         0.354         0.549         0.000
 L_PERP_1       0.186         0.001         0.868         0.346         0.000
 L_PERP_1       0.193         0.029         0.066         0.482         0.001
 PRO_11         0.006         0.846         0.971         0.102         0.034
 PRO_13         0.675         0.141         0.355         0.960         0.007
 PRO_15         0.399         0.019         0.005         0.889         0.552
 AGG_11         0.015         0.576         0.761         0.002         0.231
 AGG_13         0.906         0.107         0.731         0.705         0.065
 AGG_15         0.860         0.701         0.319         0.804         0.322
 PEER_11        0.000         0.035         0.153         0.000         0.186
 PEER_13        0.035         0.000         0.000         0.354         0.001
 PEER_15        0.153         0.000         0.000         0.549         0.868
 PERP_11        0.000         0.354         0.549         0.000         0.346
 PERP_13        0.186         0.001         0.868         0.346         0.000
 PERP_15        0.193         0.029         0.066         0.482         0.001
 GENDER         1.000         1.000         1.000         1.000         1.000


           TWO-TAILED P-VALUE FOR ESTIMATED COVARIANCE MATRIX FOR THE LATENT VARIABLES
              L_PERP_1      PRO_11        PRO_13        PRO_15        AGG_11
              ________      ________      ________      ________      ________
 L_PERP_1       0.000
 PRO_11         0.074         0.000
 PRO_13         0.013         0.000         0.000
 PRO_15         0.002         0.000         0.000         0.000
 AGG_11         0.073         0.000         0.000         0.000         0.000
 AGG_13         0.032         0.000         0.000         0.000         0.000
 AGG_15         0.003         0.000         0.000         0.000         0.000
 PEER_11        0.193         0.000         0.072         0.015         0.000
 PEER_13        0.029         0.151         0.001         0.000         0.006
 PEER_15        0.066         0.084         0.007         0.000         0.002
 PERP_11        0.482         0.000         0.003         0.000         0.000
 PERP_13        0.001         0.000         0.000         0.000         0.000
 PERP_15        0.000         0.000         0.000         0.000         0.000
 GENDER         1.000         0.000         0.000         0.000         0.000


           TWO-TAILED P-VALUE FOR ESTIMATED COVARIANCE MATRIX FOR THE LATENT VARIABLES
              AGG_13        AGG_15        PEER_11       PEER_13       PEER_15
              ________      ________      ________      ________      ________
 AGG_13         0.000
 AGG_15         0.000         0.000
 PEER_11        0.012         0.005         0.000
 PEER_13        0.000         0.002         0.000         0.000
 PEER_15        0.004         0.000         0.000         0.000         0.000
 PERP_11        0.000         0.000         0.000         0.000         0.003
 PERP_13        0.000         0.000         0.000         0.000         0.027
 PERP_15        0.000         0.000         0.000         0.000         0.000
 GENDER         0.000         0.000         0.385         0.385         0.385


           TWO-TAILED P-VALUE FOR ESTIMATED COVARIANCE MATRIX FOR THE LATENT VARIABLES
              PERP_11       PERP_13       PERP_15       GENDER
              ________      ________      ________      ________
 PERP_11        0.000
 PERP_13        0.000         0.000
 PERP_15        0.000         0.000         0.000
 GENDER         0.000         0.000         0.000         0.000


           ESTIMATED CORRELATION MATRIX FOR THE LATENT VARIABLES
              I_PRO         I_AGG         I_PEER        I_PERP        L_PRO_11
              ________      ________      ________      ________      ________
 I_PRO          1.000
 I_AGG         -0.483         1.000
 I_PEER         0.284        -0.409         1.000
 I_PERP        -0.382         0.458        -0.349         1.000
 L_PRO_11       0.000         0.000         0.000         0.000         1.000
 L_PRO_13       0.000         0.000         0.000         0.000         0.080
 L_PRO_15       0.000         0.000         0.000         0.000         0.022
 L_AGG_11       0.000         0.000         0.000         0.000        -0.267
 L_AGG_13       0.000         0.000         0.000         0.000        -0.061
 L_AGG_15       0.000         0.000         0.000         0.000        -0.021
 L_PEER_1       0.000         0.000         0.000         0.000         0.126
 L_PEER_1       0.000         0.000         0.000         0.000         0.009
 L_PEER_1       0.000         0.000         0.000         0.000         0.000
 L_PERP_1       0.000         0.000         0.000         0.000        -0.079
 L_PERP_1       0.000         0.000         0.000         0.000        -0.100
 L_PERP_1       0.000         0.000         0.000         0.000        -0.030
 PRO_11         0.417        -0.201         0.118        -0.159         0.909
 PRO_13         0.421        -0.204         0.120        -0.161         0.073
 PRO_15         0.447        -0.216         0.127        -0.171         0.020
 AGG_11        -0.215         0.446        -0.182         0.204        -0.239
 AGG_13        -0.246         0.510        -0.209         0.234        -0.052
 AGG_15        -0.266         0.551        -0.226         0.253        -0.018
 PEER_11        0.097        -0.140         0.342        -0.119         0.119
 PEER_13        0.095        -0.137         0.335        -0.117         0.009
 PEER_15        0.098        -0.141         0.344        -0.120         0.000
 PERP_11       -0.226         0.271        -0.207         0.592        -0.064
 PERP_13       -0.196         0.235        -0.179         0.513        -0.086
 PERP_15       -0.198         0.237        -0.181         0.518        -0.026
 GENDER         0.680        -0.325        -0.048        -0.419         0.000


           ESTIMATED CORRELATION MATRIX FOR THE LATENT VARIABLES
              L_PRO_13      L_PRO_15      L_AGG_11      L_AGG_13      L_AGG_15
              ________      ________      ________      ________      ________
 L_PRO_13       1.000
 L_PRO_15       0.275         1.000
 L_AGG_11      -0.102        -0.039         1.000
 L_AGG_13      -0.270        -0.126         0.238         1.000
 L_AGG_15      -0.117        -0.173         0.066         0.268         1.000
 L_PEER_1       0.021         0.015        -0.117        -0.006        -0.003
 L_PEER_1       0.068         0.113        -0.026        -0.089        -0.023
 L_PEER_1       0.043         0.131        -0.005        -0.019        -0.054
 L_PERP_1      -0.003        -0.003         0.175        -0.023        -0.004
 L_PERP_1      -0.128        -0.027         0.060         0.115         0.058
 L_PERP_1      -0.118        -0.141         0.041         0.133         0.186
 PRO_11         0.073         0.020        -0.243        -0.055        -0.019
 PRO_13         0.907         0.249        -0.092        -0.245        -0.107
 PRO_15         0.246         0.895        -0.035        -0.112        -0.155
 AGG_11        -0.091        -0.035         0.895         0.213         0.059
 AGG_13        -0.232        -0.108         0.205         0.860         0.230
 AGG_15        -0.098        -0.144         0.055         0.223         0.834
 PEER_11        0.020         0.014        -0.110        -0.006        -0.003
 PEER_13        0.064         0.106        -0.024        -0.084        -0.021
 PEER_15        0.041         0.123        -0.005        -0.018        -0.050
 PERP_11       -0.002        -0.002         0.141        -0.018        -0.004
 PERP_13       -0.110        -0.023         0.052         0.099         0.050
 PERP_15       -0.101        -0.120         0.035         0.114         0.159
 GENDER         0.000         0.000         0.000         0.000         0.000


           ESTIMATED CORRELATION MATRIX FOR THE LATENT VARIABLES
              L_PEER_1      L_PEER_1      L_PEER_1      L_PERP_1      L_PERP_1
              ________      ________      ________      ________      ________
 L_PEER_1       1.000
 L_PEER_1       0.119         1.000
 L_PEER_1       0.021         0.190         1.000
 L_PERP_1      -0.197        -0.049        -0.007         1.000
 L_PERP_1      -0.064        -0.154         0.006         0.066         1.000
 L_PERP_1      -0.022        -0.107        -0.078         0.014         0.217
 PRO_11         0.115         0.008         0.000        -0.072        -0.091
 PRO_13         0.019         0.062         0.039        -0.003        -0.116
 PRO_15         0.014         0.101         0.117        -0.002        -0.024
 AGG_11        -0.105        -0.023        -0.005         0.157         0.054
 AGG_13        -0.006        -0.077        -0.016        -0.020         0.099
 AGG_15        -0.003        -0.019        -0.045        -0.004         0.048
 PEER_11        0.940         0.111         0.020        -0.185        -0.060
 PEER_13        0.112         0.942         0.179        -0.047        -0.145
 PEER_15        0.020         0.178         0.939        -0.007         0.006
 PERP_11       -0.159        -0.040        -0.006         0.806         0.053
 PERP_13       -0.055        -0.132         0.006         0.057         0.858
 PERP_15       -0.019        -0.091        -0.067         0.012         0.185
 GENDER         0.000         0.000         0.000         0.000         0.000


           ESTIMATED CORRELATION MATRIX FOR THE LATENT VARIABLES
              L_PERP_1      PRO_11        PRO_13        PRO_15        AGG_11
              ________      ________      ________      ________      ________
 L_PERP_1       1.000
 PRO_11        -0.027         1.000
 PRO_13        -0.107         0.241         1.000
 PRO_15        -0.126         0.204         0.411         1.000
 AGG_11         0.036        -0.307        -0.173        -0.128         1.000
 AGG_13         0.114        -0.150        -0.314        -0.207         0.411
 AGG_15         0.155        -0.127        -0.201        -0.248         0.295
 PEER_11       -0.020         0.148         0.059         0.056        -0.161
 PEER_13       -0.101         0.048         0.098         0.138        -0.083
 PEER_15       -0.074         0.041         0.078         0.154        -0.067
 PERP_11        0.011        -0.152        -0.097        -0.103         0.247
 PERP_13        0.186        -0.159        -0.182        -0.108         0.151
 PERP_15        0.855        -0.106        -0.175        -0.196         0.137
 GENDER         0.000         0.283         0.286         0.304        -0.145


           ESTIMATED CORRELATION MATRIX FOR THE LATENT VARIABLES
              AGG_13        AGG_15        PEER_11       PEER_13       PEER_15
              ________      ________      ________      ________      ________
 AGG_13         1.000
 AGG_15         0.473         1.000
 PEER_11       -0.077        -0.080         1.000
 PEER_13       -0.142        -0.094         0.220         1.000
 PEER_15       -0.087        -0.120         0.137         0.283         1.000
 PERP_11        0.122         0.147        -0.220        -0.107        -0.076
 PERP_13        0.205         0.171        -0.113        -0.185        -0.056
 PERP_15        0.219         0.264        -0.079        -0.147        -0.125
 GENDER        -0.166        -0.179        -0.016        -0.016        -0.016


           ESTIMATED CORRELATION MATRIX FOR THE LATENT VARIABLES
              PERP_11       PERP_13       PERP_15       GENDER
              ________      ________      ________      ________
 PERP_11        1.000
 PERP_13        0.349         1.000
 PERP_15        0.316         0.425         1.000
 GENDER        -0.248        -0.215        -0.217         1.000


           S.E. FOR ESTIMATED CORRELATION MATRIX FOR THE LATENT VARIABLES
              I_PRO         I_AGG         I_PEER        I_PERP        L_PRO_11
              ________      ________      ________      ________      ________
 I_PRO          0.000
 I_AGG          0.134         0.000
 I_PEER         0.191         0.203         0.000
 I_PERP         0.119         0.094         0.141         0.000
 L_PRO_11       0.000         0.000         0.000         0.000         0.000
 L_PRO_13       0.000         0.000         0.000         0.000         0.071
 L_PRO_15       0.000         0.000         0.000         0.000         0.024
 L_AGG_11       0.000         0.000         0.000         0.000         0.040
 L_AGG_13       0.000         0.000         0.000         0.000         0.055
 L_AGG_15       0.000         0.000         0.000         0.000         0.019
 L_PEER_1       0.000         0.000         0.000         0.000         0.045
 L_PEER_1       0.000         0.000         0.000         0.000         0.048
 L_PEER_1       0.000         0.000         0.000         0.000         0.013
 L_PERP_1       0.000         0.000         0.000         0.000         0.047
 L_PERP_1       0.000         0.000         0.000         0.000         0.045
 L_PERP_1       0.000         0.000         0.000         0.000         0.016
 PRO_11         0.057         0.060         0.082         0.050         0.026
 PRO_13         0.059         0.061         0.083         0.050         0.066
 PRO_15         0.062         0.064         0.088         0.053         0.022
 AGG_11         0.068         0.055         0.089         0.050         0.038
 AGG_13         0.079         0.068         0.104         0.058         0.048
 AGG_15         0.084         0.073         0.110         0.062         0.016
 PEER_11        0.067         0.069         0.060         0.050         0.042
 PEER_13        0.066         0.068         0.059         0.049         0.045
 PEER_15        0.068         0.070         0.060         0.049         0.012
 PERP_11        0.074         0.063         0.087         0.042         0.039
 PERP_13        0.064         0.056         0.075         0.039         0.039
 PERP_15        0.065         0.056         0.076         0.039         0.014
 GENDER         0.093         0.052         0.057         0.039         0.000


           S.E. FOR ESTIMATED CORRELATION MATRIX FOR THE LATENT VARIABLES
              L_PRO_13      L_PRO_15      L_AGG_11      L_AGG_13      L_AGG_15
              ________      ________      ________      ________      ________
 L_PRO_13       0.000
 L_PRO_15       0.058         0.000
 L_AGG_11       0.050         0.024         0.000
 L_AGG_13       0.048         0.058         0.073         0.000
 L_AGG_15       0.056         0.062         0.036         0.085         0.000
 L_PEER_1       0.050         0.018         0.048         0.055         0.019
 L_PEER_1       0.045         0.046         0.046         0.054         0.059
 L_PEER_1       0.047         0.045         0.018         0.055         0.054
 L_PERP_1       0.058         0.018         0.053         0.061         0.018
 L_PERP_1       0.046         0.045         0.049         0.059         0.056
 L_PERP_1       0.046         0.044         0.022         0.058         0.055
 PRO_11         0.066         0.023         0.039         0.050         0.017
 PRO_13         0.027         0.059         0.046         0.045         0.052
 PRO_15         0.059         0.031         0.022         0.054         0.056
 AGG_11         0.045         0.022         0.027         0.070         0.034
 AGG_13         0.045         0.052         0.070         0.041         0.082
 AGG_15         0.049         0.053         0.033         0.081         0.049
 PEER_11        0.047         0.017         0.045         0.052         0.018
 PEER_13        0.043         0.044         0.043         0.051         0.056
 PEER_15        0.044         0.043         0.017         0.052         0.050
 PERP_11        0.046         0.014         0.044         0.049         0.014
 PERP_13        0.040         0.038         0.043         0.052         0.049
 PERP_15        0.040         0.038         0.019         0.050         0.049
 GENDER         0.000         0.000         0.000         0.000         0.000


           S.E. FOR ESTIMATED CORRELATION MATRIX FOR THE LATENT VARIABLES
              L_PEER_1      L_PEER_1      L_PEER_1      L_PERP_1      L_PERP_1
              ________      ________      ________      ________      ________
 L_PEER_1       0.000
 L_PEER_1       0.052         0.000
 L_PEER_1       0.014         0.046         0.000
 L_PERP_1       0.044         0.053         0.012         0.000
 L_PERP_1       0.048         0.044         0.039         0.067         0.000
 L_PERP_1       0.016         0.047         0.041         0.019         0.053
 PRO_11         0.041         0.043         0.011         0.043         0.042
 PRO_13         0.046         0.041         0.043         0.052         0.042
 PRO_15         0.016         0.042         0.041         0.016         0.040
 AGG_11         0.043         0.041         0.016         0.048         0.045
 AGG_13         0.047         0.047         0.047         0.052         0.052
 AGG_15         0.016         0.049         0.045         0.015         0.048
 PEER_11        0.022         0.051         0.014         0.042         0.045
 PEER_13        0.051         0.021         0.046         0.050         0.042
 PEER_15        0.014         0.046         0.022         0.011         0.036
 PERP_11        0.037         0.043         0.010         0.030         0.055
 PERP_13        0.041         0.038         0.033         0.058         0.023
 PERP_15        0.014         0.041         0.036         0.017         0.049
 GENDER         0.000         0.000         0.000         0.000         0.000


           S.E. FOR ESTIMATED CORRELATION MATRIX FOR THE LATENT VARIABLES
              L_PERP_1      PRO_11        PRO_13        PRO_15        AGG_11
              ________      ________      ________      ________      ________
 L_PERP_1       0.000
 PRO_11         0.015         0.000
 PRO_13         0.042         0.035         0.000
 PRO_15         0.040         0.036         0.027         0.000
 AGG_11         0.020         0.026         0.031         0.022         0.000
 AGG_13         0.051         0.035         0.025         0.032         0.037
 AGG_15         0.048         0.029         0.027         0.034         0.039
 PEER_11        0.015         0.031         0.033         0.023         0.032
 PEER_13        0.045         0.033         0.030         0.028         0.030
 PEER_15        0.039         0.024         0.029         0.028         0.021
 PERP_11        0.016         0.028         0.033         0.026         0.036
 PERP_13        0.049         0.029         0.028         0.028         0.032
 PERP_15        0.024         0.022         0.028         0.027         0.020
 GENDER         0.000         0.019         0.018         0.019         0.018


           S.E. FOR ESTIMATED CORRELATION MATRIX FOR THE LATENT VARIABLES
              AGG_13        AGG_15        PEER_11       PEER_13       PEER_15
              ________      ________      ________      ________      ________
 AGG_13         0.000
 AGG_15         0.038         0.000
 PEER_11        0.030         0.028         0.000
 PEER_13        0.030         0.029         0.033         0.000
 PEER_15        0.030         0.028         0.032         0.029         0.000
 PERP_11        0.032         0.034         0.028         0.030         0.025
 PERP_13        0.033         0.032         0.031         0.028         0.026
 PERP_15        0.031         0.032         0.020         0.029         0.028
 GENDER         0.021         0.021         0.019         0.018         0.019


           S.E. FOR ESTIMATED CORRELATION MATRIX FOR THE LATENT VARIABLES
              PERP_11       PERP_13       PERP_15       GENDER
              ________      ________      ________      ________
 PERP_11        0.000
 PERP_13        0.033         0.000
 PERP_15        0.034         0.028         0.000
 GENDER         0.020         0.018         0.019         0.000


           EST./S.E. FOR ESTIMATED CORRELATION MATRIX FOR THE LATENT VARIABLES
              I_PRO         I_AGG         I_PEER        I_PERP        L_PRO_11
              ________      ________      ________      ________      ________
 I_PRO        999.000
 I_AGG         -3.613       999.000
 I_PEER         1.492        -2.019       999.000
 I_PERP        -3.213         4.860        -2.471       999.000
 L_PRO_11       0.000         0.000         0.000         0.000       999.000
 L_PRO_13       0.000         0.000         0.000         0.000         1.130
 L_PRO_15       0.000         0.000         0.000         0.000         0.903
 L_AGG_11       0.000         0.000         0.000         0.000        -6.593
 L_AGG_13       0.000         0.000         0.000         0.000        -1.109
 L_AGG_15       0.000         0.000         0.000         0.000        -1.141
 L_PEER_1       0.000         0.000         0.000         0.000         2.819
 L_PEER_1       0.000         0.000         0.000         0.000         0.195
 L_PEER_1       0.000         0.000         0.000         0.000         0.037
 L_PERP_1       0.000         0.000         0.000         0.000        -1.672
 L_PERP_1       0.000         0.000         0.000         0.000        -2.203
 L_PERP_1       0.000         0.000         0.000         0.000        -1.878
 PRO_11         7.245        -3.353         1.436        -3.187        34.511
 PRO_13         7.199        -3.345         1.437        -3.201         1.100
 PRO_15         7.199        -3.351         1.436        -3.212         0.881
 AGG_11        -3.164         8.134        -2.039         4.102        -6.240
 AGG_13        -3.135         7.454        -2.007         4.003        -1.096
 AGG_15        -3.181         7.503        -2.050         4.054        -1.113
 PEER_11        1.445        -2.020         5.705        -2.400         2.792
 PEER_13        1.442        -2.020         5.652        -2.409         0.195
 PEER_15        1.444        -2.026         5.691        -2.427         0.037
 PERP_11       -3.060         4.332        -2.387        14.257        -1.651
 PERP_13       -3.038         4.204        -2.386        13.114        -2.175
 PERP_15       -3.042         4.212        -2.378        13.151        -1.843
 GENDER         7.285        -6.248        -0.845       -10.710         0.000


           EST./S.E. FOR ESTIMATED CORRELATION MATRIX FOR THE LATENT VARIABLES
              L_PRO_13      L_PRO_15      L_AGG_11      L_AGG_13      L_AGG_15
              ________      ________      ________      ________      ________
 L_PRO_13     999.000
 L_PRO_15       4.735       999.000
 L_AGG_11      -2.054        -1.612       999.000
 L_AGG_13      -5.600        -2.151         3.280       999.000
 L_AGG_15      -2.085        -2.801         1.818         3.141       999.000
 L_PEER_1       0.420         0.854        -2.455        -0.119        -0.176
 L_PEER_1       1.497         2.441        -0.560        -1.641        -0.385
 L_PEER_1       0.933         2.904        -0.304        -0.344        -1.002
 L_PERP_1      -0.050        -0.140         3.336        -0.375        -0.247
 L_PERP_1      -2.783        -0.598         1.217         1.944         1.024
 L_PERP_1      -2.573        -3.204         1.881         2.312         3.385
 PRO_11         1.101         0.884        -6.247        -1.099        -1.126
 PRO_13        33.345         4.235        -2.009        -5.384        -2.047
 PRO_15         4.166        28.895        -1.573        -2.100        -2.746
 AGG_11        -2.008        -1.574        32.798         3.057         1.740
 AGG_13        -5.116        -2.069         2.922        21.188         2.795
 AGG_15        -2.019        -2.736         1.678         2.749        17.171
 PEER_11        0.420         0.848        -2.442        -0.118        -0.176
 PEER_13        1.490         2.421        -0.558        -1.635        -0.384
 PEER_15        0.930         2.878        -0.304        -0.344        -0.999
 PERP_11       -0.050        -0.140         3.244        -0.377        -0.248
 PERP_13       -2.754        -0.596         1.206         1.910         1.013
 PERP_15       -2.540        -3.141         1.847         2.265         3.271
 GENDER         0.000         0.000         0.000         0.000         0.000


           EST./S.E. FOR ESTIMATED CORRELATION MATRIX FOR THE LATENT VARIABLES
              L_PEER_1      L_PEER_1      L_PEER_1      L_PERP_1      L_PERP_1
              ________      ________      ________      ________      ________
 L_PEER_1     999.000
 L_PEER_1       2.282       999.000
 L_PEER_1       1.511         4.161       999.000
 L_PERP_1      -4.479        -0.938        -0.602       999.000
 L_PERP_1      -1.342        -3.499         0.167         0.988       999.000
 L_PERP_1      -1.334        -2.275        -1.896         0.724         4.090
 PRO_11         2.783         0.195         0.037        -1.657        -2.179
 PRO_13         0.419         1.484         0.927        -0.050        -2.759
 PRO_15         0.849         2.397         2.842        -0.140        -0.596
 AGG_11        -2.465        -0.559        -0.304         3.256         1.207
 AGG_13        -0.118        -1.634        -0.344        -0.378         1.889
 AGG_15        -0.176        -0.384        -0.998        -0.248         1.008
 PEER_11       42.977         2.198         1.470        -4.429        -1.338
 PEER_13        2.201        44.605         3.898        -0.936        -3.457
 PEER_15        1.469         3.880        42.319        -0.600         0.167
 PERP_11       -4.278        -0.932        -0.602        26.430         0.963
 PERP_13       -1.332        -3.438         0.167         0.971        36.736
 PERP_15       -1.319        -2.244        -1.877         0.715         3.794
 GENDER         0.000         0.000         0.000         0.000         0.000


           EST./S.E. FOR ESTIMATED CORRELATION MATRIX FOR THE LATENT VARIABLES
              L_PERP_1      PRO_11        PRO_13        PRO_15        AGG_11
              ________      ________      ________      ________      ________
 L_PERP_1     999.000
 PRO_11        -1.832       999.000
 PRO_13        -2.542         6.960       999.000
 PRO_15        -3.158         5.663        14.984       999.000
 AGG_11         1.828       -11.934        -5.550        -5.830       999.000
 AGG_13         2.231        -4.290       -12.714        -6.554        11.051
 AGG_15         3.199        -4.346        -7.340        -7.396         7.487
 PEER_11       -1.321         4.793         1.808         2.445        -5.081
 PEER_13       -2.252         1.433         3.250         4.857        -2.739
 PEER_15       -1.881         1.729         2.701         5.499        -3.152
 PERP_11        0.710        -5.428        -2.962        -3.924         6.939
 PERP_13        3.779        -5.526        -6.542        -3.859         4.685
 PERP_15       35.837        -4.783        -6.351        -7.330         6.743
 GENDER         0.000        15.107        15.492        15.612        -8.079


           EST./S.E. FOR ESTIMATED CORRELATION MATRIX FOR THE LATENT VARIABLES
              AGG_13        AGG_15        PEER_11       PEER_13       PEER_15
              ________      ________      ________      ________      ________
 AGG_13       999.000
 AGG_15        12.616       999.000
 PEER_11       -2.529        -2.893       999.000
 PEER_13       -4.784        -3.199         6.715       999.000
 PEER_15       -2.945        -4.311         4.330         9.868       999.000
 PERP_11        3.821         4.368        -7.982        -3.551        -3.041
 PERP_13        6.250         5.408        -3.646        -6.710        -2.203
 PERP_15        7.015         8.158        -3.939        -5.142        -4.506
 GENDER        -7.999        -8.593        -0.868        -0.870        -0.867


           EST./S.E. FOR ESTIMATED CORRELATION MATRIX FOR THE LATENT VARIABLES
              PERP_11       PERP_13       PERP_15       GENDER
              ________      ________      ________      ________
 PERP_11      999.000
 PERP_13       10.449       999.000
 PERP_15        9.244        15.329       999.000
 GENDER       -12.668       -12.200       -11.494       999.000


           TWO-TAILED P-VALUE FOR ESTIMATED CORRELATION MATRIX FOR THE LATENT VARIABLES
              I_PRO         I_AGG         I_PEER        I_PERP        L_PRO_11
              ________      ________      ________      ________      ________
 I_PRO          0.000
 I_AGG          0.000         0.000
 I_PEER         0.136         0.044         0.000
 I_PERP         0.001         0.000         0.013         0.000
 L_PRO_11       1.000         1.000         1.000         1.000         0.000
 L_PRO_13       1.000         1.000         1.000         1.000         0.259
 L_PRO_15       1.000         1.000         1.000         1.000         0.366
 L_AGG_11       1.000         1.000         1.000         1.000         0.000
 L_AGG_13       1.000         1.000         1.000         1.000         0.267
 L_AGG_15       1.000         1.000         1.000         1.000         0.254
 L_PEER_1       1.000         1.000         1.000         1.000         0.005
 L_PEER_1       1.000         1.000         1.000         1.000         0.845
 L_PEER_1       1.000         1.000         1.000         1.000         0.971
 L_PERP_1       1.000         1.000         1.000         1.000         0.095
 L_PERP_1       1.000         1.000         1.000         1.000         0.028
 L_PERP_1       1.000         1.000         1.000         1.000         0.060
 PRO_11         0.000         0.001         0.151         0.001         0.000
 PRO_13         0.000         0.001         0.151         0.001         0.271
 PRO_15         0.000         0.001         0.151         0.001         0.378
 AGG_11         0.002         0.000         0.041         0.000         0.000
 AGG_13         0.002         0.000         0.045         0.000         0.273
 AGG_15         0.001         0.000         0.040         0.000         0.266
 PEER_11        0.149         0.043         0.000         0.016         0.005
 PEER_13        0.149         0.043         0.000         0.016         0.845
 PEER_15        0.149         0.043         0.000         0.015         0.971
 PERP_11        0.002         0.000         0.017         0.000         0.099
 PERP_13        0.002         0.000         0.017         0.000         0.030
 PERP_15        0.002         0.000         0.017         0.000         0.065
 GENDER         0.000         0.000         0.398         0.000         1.000


           TWO-TAILED P-VALUE FOR ESTIMATED CORRELATION MATRIX FOR THE LATENT VARIABLES
              L_PRO_13      L_PRO_15      L_AGG_11      L_AGG_13      L_AGG_15
              ________      ________      ________      ________      ________
 L_PRO_13       0.000
 L_PRO_15       0.000         0.000
 L_AGG_11       0.040         0.107         0.000
 L_AGG_13       0.000         0.031         0.001         0.000
 L_AGG_15       0.037         0.005         0.069         0.002         0.000
 L_PEER_1       0.674         0.393         0.014         0.906         0.860
 L_PEER_1       0.134         0.015         0.576         0.101         0.701
 L_PEER_1       0.351         0.004         0.761         0.731         0.317
 L_PERP_1       0.960         0.889         0.001         0.707         0.805
 L_PERP_1       0.005         0.550         0.224         0.052         0.306
 L_PERP_1       0.010         0.001         0.060         0.021         0.001
 PRO_11         0.271         0.376         0.000         0.272         0.260
 PRO_13         0.000         0.000         0.045         0.000         0.041
 PRO_15         0.000         0.000         0.116         0.036         0.006
 AGG_11         0.045         0.115         0.000         0.002         0.082
 AGG_13         0.000         0.039         0.003         0.000         0.005
 AGG_15         0.044         0.006         0.093         0.006         0.000
 PEER_11        0.675         0.396         0.015         0.906         0.860
 PEER_13        0.136         0.015         0.577         0.102         0.701
 PEER_15        0.352         0.004         0.761         0.731         0.318
 PERP_11        0.960         0.889         0.001         0.706         0.804
 PERP_13        0.006         0.551         0.228         0.056         0.311
 PERP_15        0.011         0.002         0.065         0.024         0.001
 GENDER         1.000         1.000         1.000         1.000         1.000


           TWO-TAILED P-VALUE FOR ESTIMATED CORRELATION MATRIX FOR THE LATENT VARIABLES
              L_PEER_1      L_PEER_1      L_PEER_1      L_PERP_1      L_PERP_1
              ________      ________      ________      ________      ________
 L_PEER_1       0.000
 L_PEER_1       0.023         0.000
 L_PEER_1       0.131         0.000         0.000
 L_PERP_1       0.000         0.348         0.547         0.000
 L_PERP_1       0.179         0.000         0.868         0.323         0.000
 L_PERP_1       0.182         0.023         0.058         0.469         0.000
 PRO_11         0.005         0.845         0.971         0.098         0.029
 PRO_13         0.675         0.138         0.354         0.960         0.006
 PRO_15         0.396         0.017         0.004         0.889         0.551
 AGG_11         0.014         0.576         0.761         0.001         0.227
 AGG_13         0.906         0.102         0.731         0.705         0.059
 AGG_15         0.860         0.701         0.318         0.804         0.314
 PEER_11        0.000         0.028         0.142         0.000         0.181
 PEER_13        0.028         0.000         0.000         0.350         0.001
 PEER_15        0.142         0.000         0.000         0.549         0.868
 PERP_11        0.000         0.351         0.547         0.000         0.335
 PERP_13        0.183         0.001         0.868         0.332         0.000
 PERP_15        0.187         0.025         0.061         0.475         0.000
 GENDER         1.000         1.000         1.000         1.000         1.000


           TWO-TAILED P-VALUE FOR ESTIMATED CORRELATION MATRIX FOR THE LATENT VARIABLES
              L_PERP_1      PRO_11        PRO_13        PRO_15        AGG_11
              ________      ________      ________      ________      ________
 L_PERP_1       0.000
 PRO_11         0.067         0.000
 PRO_13         0.011         0.000         0.000
 PRO_15         0.002         0.000         0.000         0.000
 AGG_11         0.068         0.000         0.000         0.000         0.000
 AGG_13         0.026         0.000         0.000         0.000         0.000
 AGG_15         0.001         0.000         0.000         0.000         0.000
 PEER_11        0.187         0.000         0.071         0.015         0.000
 PEER_13        0.024         0.152         0.001         0.000         0.006
 PEER_15        0.060         0.084         0.007         0.000         0.002
 PERP_11        0.478         0.000         0.003         0.000         0.000
 PERP_13        0.000         0.000         0.000         0.000         0.000
 PERP_15        0.000         0.000         0.000         0.000         0.000
 GENDER         1.000         0.000         0.000         0.000         0.000


           TWO-TAILED P-VALUE FOR ESTIMATED CORRELATION MATRIX FOR THE LATENT VARIABLES
              AGG_13        AGG_15        PEER_11       PEER_13       PEER_15
              ________      ________      ________      ________      ________
 AGG_13         0.000
 AGG_15         0.000         0.000
 PEER_11        0.011         0.004         0.000
 PEER_13        0.000         0.001         0.000         0.000
 PEER_15        0.003         0.000         0.000         0.000         0.000
 PERP_11        0.000         0.000         0.000         0.000         0.002
 PERP_13        0.000         0.000         0.000         0.000         0.028
 PERP_15        0.000         0.000         0.000         0.000         0.000
 GENDER         0.000         0.000         0.385         0.384         0.386


           TWO-TAILED P-VALUE FOR ESTIMATED CORRELATION MATRIX FOR THE LATENT VARIABLES
              PERP_11       PERP_13       PERP_15       GENDER
              ________      ________      ________      ________
 PERP_11        0.000
 PERP_13        0.000         0.000
 PERP_15        0.000         0.000         0.000
 GENDER         0.000         0.000         0.000         0.000


DIAGRAM INFORMATION

  Use View Diagram under the Diagram menu in the Mplus Editor to view the diagram.
  If running Mplus from the Mplus Diagrammer, the diagram opens automatically.

  Diagram output
    g:\my drive\university\phd\projects\z-proso\special issue\ri-clpm_t_r&r.dgm

     Beginning Time:  20:36:24
        Ending Time:  20:36:26
       Elapsed Time:  00:00:02


MUTHEN & MUTHEN
3463 Stoner Ave.
Los Angeles, CA  90066

Tel: (310) 391-9971
Fax: (310) 391-8971
Web: www.StatModel.com
Support: Support@StatModel.com

Copyright (c) 1998-2022 Muthen & Muthen
