# Supplementary material for: Does Prosociality in Early-to Mid-Adolescence Protect Against Later Development of Antisocial Behaviours?
Source: J Early Adolesc. 2023 Nov 13;44(9):1124–53. doi: 10.1177/02724316231210254 (PMC11446672; doi:10.1177/02724316231210254)
Supplement: Supplemental Material - Does Prosociality in Early-to Mid-Adolescence Protect Against Later Development of Antisocial Behaviours? [file sj-zip-1-jea-10.1177_02724316231210254.zip › Appendix G ri-clpm_self-report_r&r - aggression - bootstrap.out]

Mplus VERSION 8.8
MUTHEN & MUTHEN
11/17/2022  12:17 PM

INPUT INSTRUCTIONS


  TITLE: CLPM dual path

  DATA:
    FILE IS "data_s.dat";


  VARIABLE:

    NAMES ARE KEY PRO_11 PRO_13 PRO_15 PRO_17 Agg_11 Agg_13 Agg_15 Agg_17
                  PEER_11 PEER_13 PEER_15 PEER_17
                  VICT_11 VICT_13 VICT_15 VICT_17
                  PERP_11 PERP_13 PERP_15 PERP_17 GENDER;

    USEVARIABLES ARE PRO_11 PRO_13 PRO_15 Agg_11 Agg_13 Agg_15
                     PEER_11 PEER_13 PEER_15
                     GENDER;


    MISSING ARE ALL (-999);

  ANALYSIS:
      BOOTSTRAP=1000;
      !ESTIMATOR=MLR;
      ITERATIONS=20000;
      model=nocovariances;

  MODEL:
      !LGC part
      i_PRO BY PRO_11@1 PRO_13@1 PRO_15@1;
      i_AGG BY AGG_11@1 AGG_13@1 AGG_15@1;
      i_PEER BY PEER_11@1 PEER_13@1 PEER_15@1;


      !Create within-person centered variables
      L_PRO_11 by PRO_11@1;
      L_PRO_13 by PRO_13@1;
      L_PRO_15 by PRO_15@1;
      L_AGG_11 by AGG_11@1;
      L_AGG_13 by AGG_13@1;
      L_AGG_15 by AGG_15@1;
      L_PEER_11 by PEER_11@1;
      L_PEER_13 by PEER_13@1;
      L_PEER_15 by PEER_15@1;


      !Constrain the measurement error variances to zero
      PRO_11-PEER_15@0;

      !Estimate the lagged effects between
      !the within-person centered variables
      L_PRO_15 ON L_PRO_13 L_AGG_13 L_PEER_13;
      L_AGG_15 ON L_PRO_13 L_AGG_13 L_PEER_13 L_PRO_11;
      L_PEER_15 ON L_PRO_13 L_AGG_13 L_PEER_13;


      L_PRO_13 ON L_PRO_11 L_AGG_11 L_PEER_11;
      L_AGG_13 ON L_PRO_11 L_AGG_11 L_PEER_11;
      L_PEER_13 ON L_PRO_11 L_AGG_11 L_PEER_11;

      !Estimate the covariance between the random intercepts
      i_PRO with i_AGG;
      i_PRO with i_PEER;
      i_AGG with i_PEER;

      !Regress Intercept on Gender
      i_PRO on GENDER;
      i_AGG on GENDER;
      i_PEER on GENDER;


      !Estimate the covariance between the within-person
      !components at the first wave
      L_PRO_11 with L_AGG_11;
      L_PRO_11 with L_PEER_11;
      L_AGG_11 with L_PEER_11;


      !Estimate the covariances between the residuals of
      !the within-person components (the innovations)

      L_PRO_15 with L_AGG_15;
      L_PRO_15 with L_PEER_15;
      L_AGG_15 with L_PEER_15;

      L_PRO_13 with L_AGG_13;
      L_PRO_13 with L_PEER_13;
      L_AGG_13 with L_PEER_13;

  model indirect:
     L_AGG_15 IND L_PEER_13 L_PRO_11;

  OUTPUT: Stand CINTERVAL (BOOTSTRAP);


*** WARNING
  Data set contains cases with missing on all variables except
  x-variables.  These cases were not included in the analysis.
  Number of cases with missing on all variables except x-variables:  153
   1 WARNING(S) FOUND IN THE INPUT INSTRUCTIONS


CLPM dual path

SUMMARY OF ANALYSIS

Number of groups                                                 1
Number of observations                                        1522

Number of dependent variables                                    9
Number of independent variables                                  1
Number of continuous latent variables                           12

Observed dependent variables

  Continuous
   PRO_11      PRO_13      PRO_15      AGG_11      AGG_13      AGG_15
   PEER_11     PEER_13     PEER_15

Observed independent variables
   GENDER

Continuous latent variables
   I_PRO       I_AGG       I_PEER      L_PRO_11    L_PRO_13    L_PRO_15
   L_AGG_11    L_AGG_13    L_AGG_15    L_PEER_1    L_PEER_1    L_PEER_1


Estimator                                                       ML
Information matrix                                        OBSERVED
Maximum number of iterations                                 20000
Convergence criterion                                    0.500D-04
Maximum number of steepest descent iterations                   20
Maximum number of iterations for H1                           2000
Convergence criterion for H1                             0.100D-03
Number of bootstrap draws
    Requested                                                 1000
    Completed                                                 1000

Input data file(s)
  data_s.dat

Input data format  FREE


SUMMARY OF DATA

     Number of missing data patterns            61


COVARIANCE COVERAGE OF DATA

Minimum covariance coverage value   0.100


     PROPORTION OF DATA PRESENT


           Covariance Coverage
              PRO_11        PRO_13        PRO_15        AGG_11        AGG_13
              ________      ________      ________      ________      ________
 PRO_11         0.727
 PRO_13         0.625         0.853
 PRO_15         0.668         0.803         0.919
 AGG_11         0.691         0.612         0.650         0.708
 AGG_13         0.615         0.802         0.792         0.602         0.839
 AGG_15         0.658         0.794         0.881         0.641         0.783
 PEER_11        0.723         0.645         0.689         0.704         0.634
 PEER_13        0.651         0.851         0.841         0.635         0.836
 PEER_15        0.689         0.829         0.919         0.671         0.817
 GENDER         0.727         0.853         0.919         0.708         0.839


           Covariance Coverage
              AGG_15        PEER_11       PEER_13       PEER_15       GENDER
              ________      ________      ________      ________      ________
 AGG_15         0.903
 PEER_11        0.678         0.750
 PEER_13        0.831         0.672         0.894
 PEER_15        0.903         0.712         0.870         0.949
 GENDER         0.903         0.750         0.894         0.949         1.000


UNIVARIATE SAMPLE STATISTICS


     UNIVARIATE HIGHER-ORDER MOMENT DESCRIPTIVE STATISTICS

         Variable/         Mean/     Skewness/   Minimum/ % with                Percentiles
        Sample Size      Variance    Kurtosis    Maximum  Min/Max      20%/60%    40%/80%    Median

     PRO_11                3.733      -0.457       1.375    0.18%       3.250      3.625      3.750
            1106.000       0.459       0.147       5.000    1.63%       4.000      4.375
     PRO_13                3.562      -0.399       1.000    0.08%       3.000      3.375      3.625
            1298.000       0.465       0.040       5.000    0.85%       3.750      4.125
     PRO_15                3.605      -0.319       1.250    0.07%       3.125      3.500      3.625
            1399.000       0.399       0.165       5.000    1.07%       3.750      4.125
     AGG_11                1.468       1.578       1.000    5.19%       1.133      1.267      1.400
            1078.000       0.149       3.490       3.533    0.09%       1.467      1.733
     AGG_13                1.727       1.304       1.000    1.41%       1.333      1.533      1.600
            1277.000       0.249       2.694       4.800    0.08%       1.733      2.133
     AGG_15                1.676       1.328       1.000    1.53%       1.267      1.467      1.600
            1375.000       0.223       2.465       4.000    0.15%       1.667      2.000
     PEER_11               3.338      -0.841       1.000    0.26%       3.000      3.333      3.333
            1141.000       0.363       0.524       4.000   28.40%       3.667      4.000
     PEER_13               3.291      -0.802       1.000    0.66%       2.667      3.000      3.333
            1361.000       0.378       0.614       4.000   25.42%       3.667      4.000
     PEER_15               3.290      -0.746       1.000    0.42%       3.000      3.000      3.333
            1445.000       0.359       0.491       4.000   24.08%       3.667      4.000
     GENDER                0.485       0.060       0.000   51.51%       0.000      0.000      0.000
            1522.000       0.250      -1.996       1.000   48.49%       1.000      1.000


THE MODEL ESTIMATION TERMINATED NORMALLY


MODEL FIT INFORMATION

Number of Free Parameters                       55

Loglikelihood

          H0 Value                       -8710.480
          H1 Value                       -8699.074

Information Criteria

          Akaike (AIC)                   17530.960
          Bayesian (BIC)                 17823.988
          Sample-Size Adjusted BIC       17649.267
            (n* = (n + 2) / 24)

Chi-Square Test of Model Fit

          Value                             22.812
          Degrees of Freedom                     8
          P-Value                           0.0036

RMSEA (Root Mean Square Error Of Approximation)

          Estimate                           0.035
          90 Percent C.I.                    0.019  0.052
          Probability RMSEA <= .05           0.923

CFI/TLI

          CFI                                0.993
          TLI                                0.961

Chi-Square Test of Model Fit for the Baseline Model

          Value                           2188.576
          Degrees of Freedom                    45
          P-Value                           0.0000

SRMR (Standardized Root Mean Square Residual)

          Value                              0.020


MODEL RESULTS

                                                    Two-Tailed
                    Estimate       S.E.  Est./S.E.    P-Value

 I_PRO    BY
    PRO_11             1.000      0.000    999.000    999.000
    PRO_13             1.000      0.000    999.000    999.000
    PRO_15             1.000      0.000    999.000    999.000

 I_AGG    BY
    AGG_11             1.000      0.000    999.000    999.000
    AGG_13             1.000      0.000    999.000    999.000
    AGG_15             1.000      0.000    999.000    999.000

 I_PEER   BY
    PEER_11            1.000      0.000    999.000    999.000
    PEER_13            1.000      0.000    999.000    999.000
    PEER_15            1.000      0.000    999.000    999.000

 L_PRO_11 BY
    PRO_11             1.000      0.000    999.000    999.000

 L_PRO_13 BY
    PRO_13             1.000      0.000    999.000    999.000

 L_PRO_15 BY
    PRO_15             1.000      0.000    999.000    999.000

 L_AGG_11 BY
    AGG_11             1.000      0.000    999.000    999.000

 L_AGG_13 BY
    AGG_13             1.000      0.000    999.000    999.000

 L_AGG_15 BY
    AGG_15             1.000      0.000    999.000    999.000

 L_PEER_1 BY
    PEER_11            1.000      0.000    999.000    999.000

 L_PEER_1 BY
    PEER_13            1.000      0.000    999.000    999.000

 L_PEER_1 BY
    PEER_15            1.000      0.000    999.000    999.000

 L_PRO_15 ON
    L_PRO_13           0.285      0.058      4.891      0.000
    L_AGG_13          -0.031      0.061     -0.508      0.611
    L_PEER_13         -0.048      0.036     -1.333      0.183

 L_AGG_15 ON
    L_PRO_13          -0.032      0.038     -0.851      0.395
    L_AGG_13           0.382      0.054      7.096      0.000
    L_PEER_13         -0.031      0.027     -1.118      0.264
    L_PRO_11          -0.002      0.032     -0.055      0.956

 L_PEER_1 ON
    L_PRO_13           0.011      0.051      0.226      0.821
    L_AGG_13          -0.088      0.054     -1.634      0.102
    L_PEER_13          0.181      0.047      3.896      0.000

 L_PRO_13 ON
    L_PRO_11           0.117      0.069      1.707      0.088
    L_AGG_11          -0.216      0.142     -1.523      0.128
    L_PEER_11         -0.020      0.046     -0.429      0.668

 L_AGG_13 ON
    L_PRO_11          -0.018      0.043     -0.424      0.672
    L_AGG_11           0.276      0.118      2.328      0.020
    L_PEER_11         -0.024      0.032     -0.766      0.444

 L_PEER_1 ON
    L_PRO_11           0.026      0.051      0.501      0.616
    L_AGG_11          -0.193      0.112     -1.727      0.084
    L_PEER_11          0.112      0.055      2.036      0.042

 I_PRO    ON
    GENDER             0.407      0.026     15.634      0.000

 I_AGG    ON
    GENDER            -0.166      0.019     -8.915      0.000

 I_PEER   ON
    GENDER            -0.020      0.022     -0.913      0.361

 I_PRO    WITH
    I_AGG             -0.012      0.012     -1.020      0.308
    I_PEER             0.017      0.013      1.352      0.176

 I_AGG    WITH
    I_PEER            -0.013      0.009     -1.447      0.148

 L_PRO_11 WITH
    L_AGG_11          -0.036      0.013     -2.691      0.007
    L_PEER_11          0.072      0.015      4.870      0.000

 L_AGG_11 WITH
    L_PEER_11         -0.041      0.011     -3.852      0.000

 L_PRO_15 WITH
    L_AGG_15          -0.012      0.008     -1.525      0.127
    L_PEER_15          0.040      0.011      3.746      0.000

 L_AGG_15 WITH
    L_PEER_15         -0.022      0.008     -2.816      0.005

 L_PRO_13 WITH
    L_AGG_13          -0.046      0.012     -3.729      0.000
    L_PEER_13          0.053      0.014      3.723      0.000

 L_AGG_13 WITH
    L_PEER_13         -0.047      0.011     -4.471      0.000

 Intercepts
    PRO_11             3.538      0.023    152.949      0.000
    PRO_13             3.361      0.022    150.014      0.000
    PRO_15             3.408      0.021    158.933      0.000
    AGG_11             1.553      0.016     95.313      0.000
    AGG_13             1.814      0.018    101.638      0.000
    AGG_15             1.758      0.017    103.025      0.000
    PEER_11            3.343      0.021    157.993      0.000
    PEER_13            3.302      0.020    164.551      0.000
    PEER_15            3.299      0.019    173.229      0.000

 Variances
    L_PRO_11           0.313      0.024     13.017      0.000
    L_AGG_11           0.093      0.013      7.248      0.000
    L_PEER_11          0.328      0.021     15.282      0.000

 Residual Variances
    PRO_11             0.000      0.000    999.000    999.000
    PRO_13             0.000      0.000    999.000    999.000
    PRO_15             0.000      0.000    999.000    999.000
    AGG_11             0.000      0.000    999.000    999.000
    AGG_13             0.000      0.000    999.000    999.000
    AGG_15             0.000      0.000    999.000    999.000
    PEER_11            0.000      0.000    999.000    999.000
    PEER_13            0.000      0.000    999.000    999.000
    PEER_15            0.000      0.000    999.000    999.000
    I_PRO              0.108      0.021      5.118      0.000
    I_AGG              0.048      0.012      3.882      0.000
    I_PEER             0.036      0.016      2.327      0.020
    L_PRO_13           0.294      0.022     13.360      0.000
    L_PRO_15           0.232      0.013     17.207      0.000
    L_AGG_13           0.185      0.014     13.010      0.000
    L_AGG_15           0.141      0.009     16.407      0.000
    L_PEER_13          0.332      0.018     18.474      0.000
    L_PEER_15          0.308      0.016     18.678      0.000


STANDARDIZED MODEL RESULTS


STDYX Standardization

                                                    Two-Tailed
                    Estimate       S.E.  Est./S.E.    P-Value

 I_PRO    BY
    PRO_11             0.568      0.041     13.755      0.000
    PRO_13             0.574      0.044     12.992      0.000
    PRO_15             0.606      0.044     13.708      0.000

 I_AGG    BY
    AGG_11             0.608      0.071      8.558      0.000
    AGG_13             0.470      0.058      8.132      0.000
    AGG_15             0.491      0.058      8.389      0.000

 I_PEER   BY
    PEER_11            0.315      0.067      4.690      0.000
    PEER_13            0.309      0.066      4.689      0.000
    PEER_15            0.318      0.068      4.672      0.000

 L_PRO_11 BY
    PRO_11             0.823      0.027     30.398      0.000

 L_PRO_13 BY
    PRO_13             0.819      0.029     27.825      0.000

 L_PRO_15 BY
    PRO_15             0.795      0.032     24.956      0.000

 L_AGG_11 BY
    AGG_11             0.794      0.050     15.974      0.000

 L_AGG_13 BY
    AGG_13             0.883      0.029     30.955      0.000

 L_AGG_15 BY
    AGG_15             0.871      0.030     28.708      0.000

 L_PEER_1 BY
    PEER_11            0.949      0.022     42.735      0.000

 L_PEER_1 BY
    PEER_13            0.951      0.021     44.566      0.000

 L_PEER_1 BY
    PEER_15            0.948      0.023     41.899      0.000

 L_PRO_15 ON
    L_PRO_13           0.310      0.062      4.998      0.000
    L_AGG_13          -0.027      0.052     -0.510      0.610
    L_PEER_13         -0.055      0.041     -1.338      0.181

 L_AGG_15 ON
    L_PRO_13          -0.043      0.050     -0.851      0.395
    L_AGG_13           0.404      0.053      7.586      0.000
    L_PEER_13         -0.043      0.038     -1.124      0.261
    L_PRO_11          -0.002      0.043     -0.055      0.956

 L_PEER_1 ON
    L_PRO_13           0.011      0.049      0.226      0.821
    L_AGG_13          -0.068      0.042     -1.625      0.104
    L_PEER_13          0.187      0.047      3.994      0.000

 L_PRO_13 ON
    L_PRO_11           0.119      0.069      1.721      0.085
    L_AGG_11          -0.119      0.078     -1.537      0.124
    L_PEER_11         -0.020      0.048     -0.430      0.667

 L_AGG_13 ON
    L_PRO_11          -0.023      0.055     -0.421      0.674
    L_AGG_11           0.191      0.086      2.230      0.026
    L_PEER_11         -0.032      0.041     -0.770      0.442

 L_PEER_1 ON
    L_PRO_11           0.024      0.049      0.501      0.616
    L_AGG_11          -0.101      0.059     -1.709      0.087
    L_PEER_11          0.110      0.054      2.038      0.042

 I_PRO    ON
    GENDER             0.527      0.049     10.852      0.000

 I_AGG    ON
    GENDER            -0.355      0.064     -5.517      0.000

 I_PEER   ON
    GENDER            -0.053      0.075     -0.712      0.476

 I_PRO    WITH
    I_AGG             -0.170      0.186     -0.919      0.358
    I_PEER             0.273      0.338      0.807      0.420

 I_AGG    WITH
    I_PEER            -0.318      0.314     -1.013      0.311

 L_PRO_11 WITH
    L_AGG_11          -0.210      0.073     -2.879      0.004
    L_PEER_11          0.225      0.044      5.166      0.000

 L_AGG_11 WITH
    L_PEER_11         -0.235      0.054     -4.380      0.000

 L_PRO_15 WITH
    L_AGG_15          -0.066      0.043     -1.526      0.127
    L_PEER_15          0.148      0.038      3.861      0.000

 L_AGG_15 WITH
    L_PEER_15         -0.108      0.038     -2.844      0.004

 L_PRO_13 WITH
    L_AGG_13          -0.197      0.052     -3.820      0.000
    L_PEER_13          0.170      0.044      3.900      0.000

 L_AGG_13 WITH
    L_PEER_13         -0.191      0.041     -4.691      0.000

 Intercepts
    PRO_11             5.208      0.126     41.417      0.000
    PRO_13             4.997      0.107     46.539      0.000
    PRO_15             5.352      0.117     45.830      0.000
    AGG_11             4.039      0.118     34.286      0.000
    AGG_13             3.642      0.090     40.375      0.000
    AGG_15             3.689      0.087     42.518      0.000
    PEER_11            5.538      0.150     36.975      0.000
    PEER_13            5.370      0.129     41.478      0.000
    PEER_15            5.510      0.130     42.291      0.000

 Variances
    L_PRO_11           1.000      0.000    999.000    999.000
    L_AGG_11           1.000      0.000    999.000    999.000
    L_PEER_11          1.000      0.000    999.000    999.000

 Residual Variances
    PRO_11             0.000      0.000      0.000      1.000
    PRO_13             0.000      0.000      0.000      1.000
    PRO_15             0.000      0.000      0.000      1.000
    AGG_11             0.000      0.000      0.000      1.000
    AGG_13             0.000      0.000      0.000      1.000
    AGG_15             0.000      0.000      0.000      1.000
    PEER_11            0.000      0.000      0.000      1.000
    PEER_13            0.000      0.000      0.000      1.000
    PEER_15            0.000      0.000      0.000      1.000
    I_PRO              0.722      0.055     13.236      0.000
    I_AGG              0.874      0.068     12.890      0.000
    I_PEER             0.997      0.031     32.015      0.000
    L_PRO_13           0.967      0.028     34.919      0.000
    L_PRO_15           0.903      0.039     23.287      0.000
    L_AGG_13           0.957      0.034     28.044      0.000
    L_AGG_15           0.817      0.044     18.688      0.000
    L_PEER_13          0.970      0.021     47.102      0.000
    L_PEER_15          0.954      0.020     46.890      0.000


STDY Standardization

                                                    Two-Tailed
                    Estimate       S.E.  Est./S.E.    P-Value

 I_PRO    BY
    PRO_11             0.568      0.041     13.755      0.000
    PRO_13             0.574      0.044     12.992      0.000
    PRO_15             0.606      0.044     13.708      0.000

 I_AGG    BY
    AGG_11             0.608      0.071      8.558      0.000
    AGG_13             0.470      0.058      8.132      0.000
    AGG_15             0.491      0.058      8.389      0.000

 I_PEER   BY
    PEER_11            0.315      0.067      4.690      0.000
    PEER_13            0.309      0.066      4.689      0.000
    PEER_15            0.318      0.068      4.672      0.000

 L_PRO_11 BY
    PRO_11             0.823      0.027     30.398      0.000

 L_PRO_13 BY
    PRO_13             0.819      0.029     27.825      0.000

 L_PRO_15 BY
    PRO_15             0.795      0.032     24.956      0.000

 L_AGG_11 BY
    AGG_11             0.794      0.050     15.974      0.000

 L_AGG_13 BY
    AGG_13             0.883      0.029     30.955      0.000

 L_AGG_15 BY
    AGG_15             0.871      0.030     28.708      0.000

 L_PEER_1 BY
    PEER_11            0.949      0.022     42.735      0.000

 L_PEER_1 BY
    PEER_13            0.951      0.021     44.566      0.000

 L_PEER_1 BY
    PEER_15            0.948      0.023     41.899      0.000

 L_PRO_15 ON
    L_PRO_13           0.310      0.062      4.998      0.000
    L_AGG_13          -0.027      0.052     -0.510      0.610
    L_PEER_13         -0.055      0.041     -1.338      0.181

 L_AGG_15 ON
    L_PRO_13          -0.043      0.050     -0.851      0.395
    L_AGG_13           0.404      0.053      7.586      0.000
    L_PEER_13         -0.043      0.038     -1.124      0.261
    L_PRO_11          -0.002      0.043     -0.055      0.956

 L_PEER_1 ON
    L_PRO_13           0.011      0.049      0.226      0.821
    L_AGG_13          -0.068      0.042     -1.625      0.104
    L_PEER_13          0.187      0.047      3.994      0.000

 L_PRO_13 ON
    L_PRO_11           0.119      0.069      1.721      0.085
    L_AGG_11          -0.119      0.078     -1.537      0.124
    L_PEER_11         -0.020      0.048     -0.430      0.667

 L_AGG_13 ON
    L_PRO_11          -0.023      0.055     -0.421      0.674
    L_AGG_11           0.191      0.086      2.230      0.026
    L_PEER_11         -0.032      0.041     -0.770      0.442

 L_PEER_1 ON
    L_PRO_11           0.024      0.049      0.501      0.616
    L_AGG_11          -0.101      0.059     -1.709      0.087
    L_PEER_11          0.110      0.054      2.038      0.042

 I_PRO    ON
    GENDER             1.055      0.097     10.849      0.000

 I_AGG    ON
    GENDER            -0.709      0.129     -5.517      0.000

 I_PEER   ON
    GENDER            -0.107      0.150     -0.712      0.476

 I_PRO    WITH
    I_AGG             -0.170      0.186     -0.919      0.358
    I_PEER             0.273      0.338      0.807      0.420

 I_AGG    WITH
    I_PEER            -0.318      0.314     -1.013      0.311

 L_PRO_11 WITH
    L_AGG_11          -0.210      0.073     -2.879      0.004
    L_PEER_11          0.225      0.044      5.166      0.000

 L_AGG_11 WITH
    L_PEER_11         -0.235      0.054     -4.380      0.000

 L_PRO_15 WITH
    L_AGG_15          -0.066      0.043     -1.526      0.127
    L_PEER_15          0.148      0.038      3.861      0.000

 L_AGG_15 WITH
    L_PEER_15         -0.108      0.038     -2.844      0.004

 L_PRO_13 WITH
    L_AGG_13          -0.197      0.052     -3.820      0.000
    L_PEER_13          0.170      0.044      3.900      0.000

 L_AGG_13 WITH
    L_PEER_13         -0.191      0.041     -4.691      0.000

 Intercepts
    PRO_11             5.208      0.126     41.417      0.000
    PRO_13             4.997      0.107     46.539      0.000
    PRO_15             5.352      0.117     45.830      0.000
    AGG_11             4.039      0.118     34.286      0.000
    AGG_13             3.642      0.090     40.375      0.000
    AGG_15             3.689      0.087     42.518      0.000
    PEER_11            5.538      0.150     36.975      0.000
    PEER_13            5.370      0.129     41.478      0.000
    PEER_15            5.510      0.130     42.291      0.000

 Variances
    L_PRO_11           1.000      0.000    999.000    999.000
    L_AGG_11           1.000      0.000    999.000    999.000
    L_PEER_11          1.000      0.000    999.000    999.000

 Residual Variances
    PRO_11           999.000      0.000      0.000      1.000
    PRO_13           999.000      0.000      0.000      1.000
    PRO_15           999.000      0.000      0.000      1.000
    AGG_11           999.000      0.000      0.000      1.000
    AGG_13           999.000      0.000      0.000      1.000
    AGG_15           999.000      0.000      0.000      1.000
    PEER_11          999.000      0.000      0.000      1.000
    PEER_13          999.000      0.000      0.000      1.000
    PEER_15          999.000      0.000      0.000      1.000
    I_PRO              0.722      0.055     13.236      0.000
    I_AGG              0.874      0.051     17.193      0.000
    I_PEER             0.997      0.031     32.015      0.000
    L_PRO_13           0.967      0.028     34.919      0.000
    L_PRO_15           0.903      0.039     23.287      0.000
    L_AGG_13           0.957      0.034     28.044      0.000
    L_AGG_15           0.817      0.044     18.688      0.000
    L_PEER_13          0.970      0.021     47.102      0.000
    L_PEER_15          0.954      0.020     46.890      0.000


STD Standardization

                                                    Two-Tailed
                    Estimate       S.E.  Est./S.E.    P-Value

 I_PRO    BY
    PRO_11             0.386      0.030     13.054      0.000
    PRO_13             0.386      0.030     13.054      0.000
    PRO_15             0.386      0.030     13.054      0.000

 I_AGG    BY
    AGG_11             0.234      0.029      7.998      0.000
    AGG_13             0.234      0.029      7.998      0.000
    AGG_15             0.234      0.029      7.998      0.000

 I_PEER   BY
    PEER_11            0.190      0.041      4.663      0.000
    PEER_13            0.190      0.041      4.663      0.000
    PEER_15            0.190      0.041      4.663      0.000

 L_PRO_11 BY
    PRO_11             0.559      0.021     26.253      0.000

 L_PRO_13 BY
    PRO_13             0.551      0.024     23.270      0.000

 L_PRO_15 BY
    PRO_15             0.506      0.022     23.330      0.000

 L_AGG_11 BY
    AGG_11             0.305      0.021     14.693      0.000

 L_AGG_13 BY
    AGG_13             0.440      0.020     22.478      0.000

 L_AGG_15 BY
    AGG_15             0.415      0.018     23.542      0.000

 L_PEER_1 BY
    PEER_11            0.573      0.019     30.688      0.000

 L_PEER_1 BY
    PEER_13            0.585      0.018     32.691      0.000

 L_PEER_1 BY
    PEER_15            0.568      0.018     31.422      0.000

 L_PRO_15 ON
    L_PRO_13           0.310      0.062      4.998      0.000
    L_AGG_13          -0.027      0.052     -0.510      0.610
    L_PEER_13         -0.055      0.041     -1.338      0.181

 L_AGG_15 ON
    L_PRO_13          -0.043      0.050     -0.851      0.395
    L_AGG_13           0.404      0.053      7.586      0.000
    L_PEER_13         -0.043      0.038     -1.124      0.261
    L_PRO_11          -0.002      0.043     -0.055      0.956

 L_PEER_1 ON
    L_PRO_13           0.011      0.049      0.226      0.821
    L_AGG_13          -0.068      0.042     -1.625      0.104
    L_PEER_13          0.187      0.047      3.994      0.000

 L_PRO_13 ON
    L_PRO_11           0.119      0.069      1.721      0.085
    L_AGG_11          -0.119      0.078     -1.537      0.124
    L_PEER_11         -0.020      0.048     -0.430      0.667

 L_AGG_13 ON
    L_PRO_11          -0.023      0.055     -0.421      0.674
    L_AGG_11           0.191      0.086      2.230      0.026
    L_PEER_11         -0.032      0.041     -0.770      0.442

 L_PEER_1 ON
    L_PRO_11           0.024      0.049      0.501      0.616
    L_AGG_11          -0.101      0.059     -1.709      0.087
    L_PEER_11          0.110      0.054      2.038      0.042

 I_PRO    ON
    GENDER             1.055      0.097     10.849      0.000

 I_AGG    ON
    GENDER            -0.709      0.129     -5.517      0.000

 I_PEER   ON
    GENDER            -0.107      0.150     -0.712      0.476

 I_PRO    WITH
    I_AGG             -0.170      0.186     -0.919      0.358
    I_PEER             0.273      0.338      0.807      0.420

 I_AGG    WITH
    I_PEER            -0.318      0.314     -1.013      0.311

 L_PRO_11 WITH
    L_AGG_11          -0.210      0.073     -2.879      0.004
    L_PEER_11          0.225      0.044      5.166      0.000

 L_AGG_11 WITH
    L_PEER_11         -0.235      0.054     -4.380      0.000

 L_PRO_15 WITH
    L_AGG_15          -0.066      0.043     -1.526      0.127
    L_PEER_15          0.148      0.038      3.861      0.000

 L_AGG_15 WITH
    L_PEER_15         -0.108      0.038     -2.844      0.004

 L_PRO_13 WITH
    L_AGG_13          -0.197      0.052     -3.820      0.000
    L_PEER_13          0.170      0.044      3.900      0.000

 L_AGG_13 WITH
    L_PEER_13         -0.191      0.041     -4.691      0.000

 Intercepts
    PRO_11             3.538      0.023    152.949      0.000
    PRO_13             3.361      0.022    150.014      0.000
    PRO_15             3.408      0.021    158.933      0.000
    AGG_11             1.553      0.016     95.313      0.000
    AGG_13             1.814      0.018    101.638      0.000
    AGG_15             1.758      0.017    103.025      0.000
    PEER_11            3.343      0.021    157.993      0.000
    PEER_13            3.302      0.020    164.551      0.000
    PEER_15            3.299      0.019    173.229      0.000

 Variances
    L_PRO_11           1.000      0.000    999.000    999.000
    L_AGG_11           1.000      0.000    999.000    999.000
    L_PEER_11          1.000      0.000    999.000    999.000

 Residual Variances
    PRO_11           999.000      0.000      0.000      1.000
    PRO_13           999.000      0.000      0.000      1.000
    PRO_15           999.000      0.000      0.000      1.000
    AGG_11           999.000      0.000      0.000      1.000
    AGG_13           999.000      0.000      0.000      1.000
    AGG_15           999.000      0.000      0.000      1.000
    PEER_11          999.000      0.000      0.000      1.000
    PEER_13          999.000      0.000      0.000      1.000
    PEER_15          999.000      0.000      0.000      1.000
    I_PRO              0.722      0.055     13.236      0.000
    I_AGG              0.874      0.051     17.193      0.000
    I_PEER             0.997      0.031     32.015      0.000
    L_PRO_13           0.967      0.028     34.919      0.000
    L_PRO_15           0.903      0.039     23.287      0.000
    L_AGG_13           0.957      0.034     28.044      0.000
    L_AGG_15           0.817      0.044     18.688      0.000
    L_PEER_13          0.970      0.021     47.102      0.000
    L_PEER_15          0.954      0.020     46.890      0.000


R-SQUARE

    Observed                                        Two-Tailed
    Variable        Estimate       S.E.  Est./S.E.    P-Value

    PRO_11             1.000      0.000    999.000    999.000
    PRO_13             1.000      0.000    999.000    999.000
    PRO_15             1.000      0.000    999.000    999.000
    AGG_11             1.000      0.000    999.000    999.000
    AGG_13             1.000      0.000    999.000    999.000
    AGG_15             1.000      0.000    999.000    999.000
    PEER_11            1.000      0.000    999.000    999.000
    PEER_13            1.000      0.000    999.000    999.000
    PEER_15            1.000      0.000    999.000    999.000

     Latent                                         Two-Tailed
    Variable        Estimate       S.E.  Est./S.E.    P-Value

    I_PRO              0.278      0.055      5.090      0.000
    I_AGG              0.126      0.068      1.853      0.064
    I_PEER             0.003      0.031      0.091      0.927
    L_PRO_13           0.033      0.028      1.179      0.238
    L_PRO_15           0.097      0.039      2.493      0.013
    L_AGG_13           0.043      0.034      1.267      0.205
    L_AGG_15           0.183      0.044      4.179      0.000
    L_PEER_1           0.030      0.021      1.467      0.142
    L_PEER_1           0.046      0.020      2.272      0.023


TOTAL, TOTAL INDIRECT, SPECIFIC INDIRECT, AND DIRECT EFFECTS


                                                    Two-Tailed
                    Estimate       S.E.  Est./S.E.    P-Value

Effects from L_PRO_11 to L_AGG_15

  Indirect            -0.001      0.002     -0.362      0.717


STANDARDIZED TOTAL, TOTAL INDIRECT, SPECIFIC INDIRECT, AND DIRECT EFFECTS


STDYX Standardization

                                                    Two-Tailed
                    Estimate       S.E.  Est./S.E.    P-Value

Effects from L_PRO_11 to L_AGG_15

  Indirect            -0.001      0.003     -0.365      0.715


STDY Standardization

                                                    Two-Tailed
                    Estimate       S.E.  Est./S.E.    P-Value

Effects from L_PRO_11 to L_AGG_15

  Indirect            -0.001      0.003     -0.365      0.715


STD Standardization

                                                    Two-Tailed
                    Estimate       S.E.  Est./S.E.    P-Value

Effects from L_PRO_11 to L_AGG_15

  Indirect            -0.001      0.003     -0.365      0.715


CONFIDENCE INTERVALS OF MODEL RESULTS

                  Lower .5%  Lower 2.5%    Lower 5%    Estimate    Upper 5%  Upper 2.5%   Upper .5%

 I_PRO    BY
    PRO_11           1.000       1.000       1.000       1.000       1.000       1.000       1.000
    PRO_13           1.000       1.000       1.000       1.000       1.000       1.000       1.000
    PRO_15           1.000       1.000       1.000       1.000       1.000       1.000       1.000

 I_AGG    BY
    AGG_11           1.000       1.000       1.000       1.000       1.000       1.000       1.000
    AGG_13           1.000       1.000       1.000       1.000       1.000       1.000       1.000
    AGG_15           1.000       1.000       1.000       1.000       1.000       1.000       1.000

 I_PEER   BY
    PEER_11          1.000       1.000       1.000       1.000       1.000       1.000       1.000
    PEER_13          1.000       1.000       1.000       1.000       1.000       1.000       1.000
    PEER_15          1.000       1.000       1.000       1.000       1.000       1.000       1.000

 L_PRO_11 BY
    PRO_11           1.000       1.000       1.000       1.000       1.000       1.000       1.000

 L_PRO_13 BY
    PRO_13           1.000       1.000       1.000       1.000       1.000       1.000       1.000

 L_PRO_15 BY
    PRO_15           1.000       1.000       1.000       1.000       1.000       1.000       1.000

 L_AGG_11 BY
    AGG_11           1.000       1.000       1.000       1.000       1.000       1.000       1.000

 L_AGG_13 BY
    AGG_13           1.000       1.000       1.000       1.000       1.000       1.000       1.000

 L_AGG_15 BY
    AGG_15           1.000       1.000       1.000       1.000       1.000       1.000       1.000

 L_PEER_1 BY
    PEER_11          1.000       1.000       1.000       1.000       1.000       1.000       1.000

 L_PEER_1 BY
    PEER_13          1.000       1.000       1.000       1.000       1.000       1.000       1.000

 L_PEER_1 BY
    PEER_15          1.000       1.000       1.000       1.000       1.000       1.000       1.000

 L_PRO_15 ON
    L_PRO_13         0.136       0.174       0.191       0.285       0.382       0.398       0.436
    L_AGG_13        -0.188      -0.151      -0.133      -0.031       0.070       0.087       0.117
    L_PEER_13       -0.142      -0.118      -0.108      -0.048       0.009       0.023       0.041

 L_AGG_15 ON
    L_PRO_13        -0.131      -0.106      -0.094      -0.032       0.027       0.043       0.071
    L_AGG_13         0.233       0.272       0.292       0.382       0.471       0.485       0.507
    L_PEER_13       -0.102      -0.087      -0.077      -0.031       0.015       0.023       0.040
    L_PRO_11        -0.086      -0.067      -0.057      -0.002       0.047       0.059       0.078

 L_PEER_1 ON
    L_PRO_13        -0.115      -0.092      -0.073       0.011       0.090       0.109       0.133
    L_AGG_13        -0.226      -0.191      -0.175      -0.088      -0.004       0.015       0.053
    L_PEER_13        0.059       0.094       0.103       0.181       0.258       0.273       0.312

 L_PRO_13 ON
    L_PRO_11        -0.056      -0.017       0.006       0.117       0.229       0.258       0.306
    L_AGG_11        -0.604      -0.502      -0.461      -0.216       0.007       0.047       0.144
    L_PEER_11       -0.152      -0.110      -0.094      -0.020       0.055       0.068       0.102

 L_AGG_13 ON
    L_PRO_11        -0.142      -0.104      -0.088      -0.018       0.049       0.067       0.097
    L_AGG_11        -0.083       0.019       0.075       0.276       0.455       0.492       0.548
    L_PEER_11       -0.109      -0.088      -0.078      -0.024       0.026       0.038       0.054

 L_PEER_1 ON
    L_PRO_11        -0.100      -0.073      -0.058       0.026       0.112       0.127       0.154
    L_AGG_11        -0.500      -0.415      -0.381      -0.193      -0.010       0.018       0.096
    L_PEER_11       -0.025       0.010       0.026       0.112       0.206       0.219       0.269

 I_PRO    ON
    GENDER           0.342       0.355       0.363       0.407       0.450       0.459       0.474

 I_AGG    ON
    GENDER          -0.213      -0.201      -0.197      -0.166      -0.135      -0.129      -0.117

 I_PEER   ON
    GENDER          -0.081      -0.065      -0.058      -0.020       0.015       0.022       0.038

 I_PRO    WITH
    I_AGG           -0.042      -0.035      -0.031      -0.012       0.009       0.013       0.020
    I_PEER          -0.016      -0.009      -0.004       0.017       0.037       0.040       0.049

 I_AGG    WITH
    I_PEER          -0.036      -0.030      -0.027      -0.013       0.003       0.006       0.011

 L_PRO_11 WITH
    L_AGG_11        -0.076      -0.064      -0.060      -0.036      -0.015      -0.011      -0.005
    L_PEER_11        0.035       0.043       0.048       0.072       0.098       0.103       0.111

 L_AGG_11 WITH
    L_PEER_11       -0.072      -0.065      -0.060      -0.041      -0.026      -0.022      -0.014

 L_PRO_15 WITH
    L_AGG_15        -0.034      -0.027      -0.025      -0.012       0.000       0.002       0.007
    L_PEER_15        0.012       0.020       0.022       0.040       0.057       0.060       0.066

 L_AGG_15 WITH
    L_PEER_15       -0.043      -0.038      -0.036      -0.022      -0.010      -0.006      -0.002

 L_PRO_13 WITH
    L_AGG_13        -0.080      -0.070      -0.067      -0.046      -0.027      -0.023      -0.016
    L_PEER_13        0.016       0.027       0.031       0.053       0.078       0.083       0.091

 L_AGG_13 WITH
    L_PEER_13       -0.073      -0.069      -0.065      -0.047      -0.031      -0.028      -0.019

 Intercepts
    PRO_11           3.482       3.493       3.499       3.538       3.577       3.582       3.597
    PRO_13           3.306       3.314       3.323       3.361       3.398       3.405       3.413
    PRO_15           3.351       3.364       3.372       3.408       3.441       3.446       3.463
    AGG_11           1.512       1.521       1.526       1.553       1.579       1.583       1.591
    AGG_13           1.765       1.779       1.785       1.814       1.844       1.848       1.861
    AGG_15           1.713       1.725       1.730       1.758       1.786       1.791       1.795
    PEER_11          3.288       3.303       3.310       3.343       3.380       3.386       3.396
    PEER_13          3.249       3.262       3.268       3.302       3.334       3.341       3.353
    PEER_15          3.248       3.260       3.267       3.299       3.331       3.336       3.349

 Variances
    L_PRO_11         0.258       0.271       0.279       0.313       0.357       0.366       0.392
    L_AGG_11         0.064       0.071       0.075       0.093       0.116       0.122       0.130
    L_PEER_1         0.276       0.290       0.296       0.328       0.365       0.375       0.388

 Residual Variances
    PRO_11           0.000       0.000       0.000       0.000       0.000       0.000       0.000
    PRO_13           0.000       0.000       0.000       0.000       0.000       0.000       0.000
    PRO_15           0.000       0.000       0.000       0.000       0.000       0.000       0.000
    AGG_11           0.000       0.000       0.000       0.000       0.000       0.000       0.000
    AGG_13           0.000       0.000       0.000       0.000       0.000       0.000       0.000
    AGG_15           0.000       0.000       0.000       0.000       0.000       0.000       0.000
    PEER_11          0.000       0.000       0.000       0.000       0.000       0.000       0.000
    PEER_13          0.000       0.000       0.000       0.000       0.000       0.000       0.000
    PEER_15          0.000       0.000       0.000       0.000       0.000       0.000       0.000
    I_PRO            0.039       0.057       0.066       0.108       0.135       0.140       0.148
    I_AGG            0.012       0.019       0.026       0.048       0.065       0.068       0.074
    I_PEER          -0.011       0.002       0.008       0.036       0.058       0.063       0.072
    L_PRO_13         0.242       0.252       0.258       0.294       0.330       0.339       0.350
    L_PRO_15         0.196       0.205       0.209       0.232       0.254       0.259       0.265
    L_AGG_13         0.148       0.157       0.161       0.185       0.208       0.214       0.220
    L_AGG_15         0.117       0.124       0.127       0.141       0.154       0.157       0.163
    L_PEER_1         0.286       0.298       0.301       0.332       0.360       0.366       0.376
    L_PEER_1         0.266       0.275       0.281       0.308       0.333       0.340       0.350


CONFIDENCE INTERVALS OF STANDARDIZED MODEL RESULTS


STDYX Standardization

                  Lower .5%  Lower 2.5%    Lower 5%    Estimate    Upper 5%  Upper 2.5%   Upper .5%

 I_PRO    BY
    PRO_11           0.418       0.464       0.488       0.568       0.618       0.627       0.640
    PRO_13           0.418       0.464       0.487       0.574       0.629       0.637       0.660
    PRO_15           0.441       0.492       0.515       0.606       0.659       0.668       0.685

 I_AGG    BY
    AGG_11           0.357       0.429       0.473       0.608       0.692       0.705       0.739
    AGG_13           0.269       0.330       0.361       0.470       0.539       0.559       0.574
    AGG_15           0.283       0.348       0.379       0.491       0.561       0.571       0.591

 I_PEER   BY
    PEER_11          0.080       0.145       0.188       0.315       0.401       0.414       0.443
    PEER_13          0.081       0.142       0.182       0.309       0.395       0.408       0.437
    PEER_15          0.084       0.148       0.187       0.318       0.405       0.418       0.448

 L_PRO_11 BY
    PRO_11           0.765       0.778       0.786       0.823       0.873       0.884       0.905

 L_PRO_13 BY
    PRO_13           0.751       0.771       0.777       0.819       0.874       0.885       0.906

 L_PRO_15 BY
    PRO_15           0.725       0.743       0.752       0.795       0.857       0.870       0.886

 L_AGG_11 BY
    AGG_11           0.669       0.705       0.722       0.794       0.880       0.903       0.933

 L_AGG_13 BY
    AGG_13           0.816       0.829       0.841       0.883       0.932       0.944       0.963

 L_AGG_15 BY
    AGG_15           0.805       0.820       0.828       0.871       0.925       0.937       0.959

 L_PEER_1 BY
    PEER_11          0.896       0.910       0.916       0.949       0.988       0.997       1.014

 L_PEER_1 BY
    PEER_13          0.899       0.913       0.919       0.951       0.989       0.997       1.014

 L_PEER_1 BY
    PEER_15          0.894       0.908       0.914       0.948       0.989       0.997       1.015

 L_PRO_15 ON
    L_PRO_13         0.151       0.188       0.209       0.310       0.412       0.429       0.476
    L_AGG_13        -0.163      -0.129      -0.115      -0.027       0.062       0.077       0.101
    L_PEER_13       -0.164      -0.136      -0.123      -0.055       0.011       0.026       0.046

 L_AGG_15 ON
    L_PRO_13        -0.185      -0.140      -0.123      -0.043       0.038       0.053       0.089
    L_AGG_13         0.260       0.295       0.316       0.404       0.488       0.504       0.525
    L_PEER_13       -0.140      -0.122      -0.107      -0.043       0.022       0.033       0.055
    L_PRO_11        -0.115      -0.091      -0.076      -0.002       0.064       0.081       0.106

 L_PEER_1 ON
    L_PRO_13        -0.107      -0.083      -0.069       0.011       0.089       0.107       0.131
    L_AGG_13        -0.174      -0.150      -0.140      -0.068      -0.003       0.011       0.040
    L_PEER_13        0.062       0.099       0.108       0.187       0.263       0.277       0.318

 L_PRO_13 ON
    L_PRO_11        -0.056      -0.019       0.006       0.119       0.230       0.258       0.301
    L_AGG_11        -0.331      -0.277      -0.253      -0.119       0.004       0.025       0.077
    L_PEER_11       -0.150      -0.116      -0.097      -0.020       0.058       0.069       0.103

 L_AGG_13 ON
    L_PRO_11        -0.188      -0.135      -0.113      -0.023       0.063       0.082       0.125
    L_AGG_11        -0.057       0.013       0.049       0.191       0.328       0.356       0.392
    L_PEER_11       -0.139      -0.116      -0.104      -0.032       0.034       0.048       0.069

 L_PEER_1 ON
    L_PRO_11        -0.093      -0.071      -0.055       0.024       0.106       0.120       0.142
    L_AGG_11        -0.265      -0.219      -0.203      -0.101      -0.005       0.009       0.049
    L_PEER_11       -0.024       0.009       0.026       0.110       0.200       0.218       0.259

 I_PRO    ON
    GENDER           0.437       0.456       0.470       0.527       0.627       0.649       0.696

 I_AGG    ON
    GENDER          -0.602      -0.501      -0.462      -0.355      -0.290      -0.278      -0.258

 I_PEER   ON
    GENDER          -0.286      -0.222      -0.176      -0.053       0.039       0.059       0.103

 I_PRO    WITH
    I_AGG           -0.663      -0.507      -0.461      -0.170       0.152       0.245       0.417
    I_PEER          -0.342      -0.165      -0.071       0.273       0.676       0.786       1.180

 I_AGG    WITH
    I_PEER          -1.074      -0.778      -0.680      -0.318       0.097       0.255       0.629

 L_PRO_11 WITH
    L_AGG_11        -0.399      -0.357      -0.331      -0.210      -0.088      -0.061      -0.027
    L_PEER_11        0.108       0.132       0.151       0.225       0.298       0.312       0.331

 L_AGG_11 WITH
    L_PEER_11       -0.386      -0.341      -0.325      -0.235      -0.151      -0.134      -0.089

 L_PRO_15 WITH
    L_AGG_15        -0.185      -0.151      -0.139      -0.066       0.002       0.014       0.041
    L_PEER_15        0.049       0.074       0.083       0.148       0.211       0.224       0.242

 L_AGG_15 WITH
    L_PEER_15       -0.206      -0.182      -0.170      -0.108      -0.047      -0.030      -0.011

 L_PRO_13 WITH
    L_AGG_13        -0.330      -0.301      -0.287      -0.197      -0.119      -0.099      -0.070
    L_PEER_13        0.053       0.086       0.100       0.170       0.246       0.259       0.289

 L_AGG_13 WITH
    L_PEER_13       -0.296      -0.274      -0.259      -0.191      -0.126      -0.115      -0.080

 Intercepts
    PRO_11           4.889       4.959       5.007       5.208       5.420       5.461       5.542
    PRO_13           4.712       4.788       4.821       4.997       5.176       5.216       5.289
    PRO_15           5.054       5.115       5.142       5.352       5.542       5.581       5.625
    AGG_11           3.764       3.819       3.850       4.039       4.250       4.286       4.360
    AGG_13           3.404       3.459       3.491       3.642       3.788       3.810       3.867
    AGG_15           3.470       3.522       3.550       3.689       3.839       3.867       3.919
    PEER_11          5.164       5.247       5.307       5.538       5.793       5.833       5.936
    PEER_13          5.024       5.100       5.161       5.370       5.596       5.621       5.684
    PEER_15          5.178       5.260       5.292       5.510       5.721       5.767       5.845

 Variances
    L_PRO_11         1.000       1.000       1.000       1.000       1.000       1.000       1.000
    L_AGG_11         1.000       1.000       1.000       1.000       1.000       1.000       1.000
    L_PEER_1         1.000       1.000       1.000       1.000       1.000       1.000       1.000

 Residual Variances
    PRO_11           0.000       0.000       0.000       0.000       0.000       0.000       0.000
    PRO_13           0.000       0.000       0.000       0.000       0.000       0.000       0.000
    PRO_15           0.000       0.000       0.000       0.000       0.000       0.000       0.000
    AGG_11           0.000       0.000       0.000       0.000       0.000       0.000       0.000
    AGG_13           0.000       0.000       0.000       0.000       0.000       0.000       0.000
    AGG_15           0.000       0.000       0.000       0.000       0.000       0.000       0.000
    PEER_11          0.000       0.000       0.000       0.000       0.000       0.000       0.000
    PEER_13          0.000       0.000       0.000       0.000       0.000       0.000       0.000
    PEER_15          0.000       0.000       0.000       0.000       0.000       0.000       0.000
    I_PRO            0.510       0.576       0.607       0.722       0.779       0.792       0.809
    I_AGG            0.637       0.749       0.787       0.874       0.916       0.923       0.933
    I_PEER           0.918       0.951       0.969       0.997       1.000       1.000       1.000
    L_PRO_13         0.861       0.888       0.901       0.967       0.990       0.994       0.997
    L_PRO_15         0.770       0.813       0.824       0.903       0.951       0.961       0.973
    L_AGG_13         0.829       0.860       0.877       0.957       0.988       0.992       0.996
    L_AGG_15         0.690       0.720       0.733       0.817       0.876       0.887       0.911
    L_PEER_1         0.892       0.913       0.921       0.970       0.988       0.991       0.996
    L_PEER_1         0.880       0.903       0.913       0.954       0.977       0.982       0.987


STDY Standardization

                  Lower .5%  Lower 2.5%    Lower 5%    Estimate    Upper 5%  Upper 2.5%   Upper .5%

 I_PRO    BY
    PRO_11           0.418       0.464       0.488       0.568       0.618       0.627       0.640
    PRO_13           0.418       0.464       0.487       0.574       0.629       0.637       0.660
    PRO_15           0.441       0.492       0.515       0.606       0.659       0.668       0.685

 I_AGG    BY
    AGG_11           0.357       0.429       0.473       0.608       0.692       0.705       0.739
    AGG_13           0.269       0.330       0.361       0.470       0.539       0.559       0.574
    AGG_15           0.283       0.348       0.379       0.491       0.561       0.571       0.591

 I_PEER   BY
    PEER_11          0.080       0.145       0.188       0.315       0.401       0.414       0.443
    PEER_13          0.081       0.142       0.182       0.309       0.395       0.408       0.437
    PEER_15          0.084       0.148       0.187       0.318       0.405       0.418       0.448

 L_PRO_11 BY
    PRO_11           0.765       0.778       0.786       0.823       0.873       0.884       0.905

 L_PRO_13 BY
    PRO_13           0.751       0.771       0.777       0.819       0.874       0.885       0.906

 L_PRO_15 BY
    PRO_15           0.725       0.743       0.752       0.795       0.857       0.870       0.886

 L_AGG_11 BY
    AGG_11           0.669       0.705       0.722       0.794       0.880       0.903       0.933

 L_AGG_13 BY
    AGG_13           0.816       0.829       0.841       0.883       0.932       0.944       0.963

 L_AGG_15 BY
    AGG_15           0.805       0.820       0.828       0.871       0.925       0.937       0.959

 L_PEER_1 BY
    PEER_11          0.896       0.910       0.916       0.949       0.988       0.997       1.014

 L_PEER_1 BY
    PEER_13          0.899       0.913       0.919       0.951       0.989       0.997       1.014

 L_PEER_1 BY
    PEER_15          0.894       0.908       0.914       0.948       0.989       0.997       1.015

 L_PRO_15 ON
    L_PRO_13         0.151       0.188       0.209       0.310       0.412       0.429       0.476
    L_AGG_13        -0.163      -0.129      -0.115      -0.027       0.062       0.077       0.101
    L_PEER_13       -0.164      -0.136      -0.123      -0.055       0.011       0.026       0.046

 L_AGG_15 ON
    L_PRO_13        -0.185      -0.140      -0.123      -0.043       0.038       0.053       0.089
    L_AGG_13         0.260       0.295       0.316       0.404       0.488       0.504       0.525
    L_PEER_13       -0.140      -0.122      -0.107      -0.043       0.022       0.033       0.055
    L_PRO_11        -0.115      -0.091      -0.076      -0.002       0.064       0.081       0.106

 L_PEER_1 ON
    L_PRO_13        -0.107      -0.083      -0.069       0.011       0.089       0.107       0.131
    L_AGG_13        -0.174      -0.150      -0.140      -0.068      -0.003       0.011       0.040
    L_PEER_13        0.062       0.099       0.108       0.187       0.263       0.277       0.318

 L_PRO_13 ON
    L_PRO_11        -0.056      -0.019       0.006       0.119       0.230       0.258       0.301
    L_AGG_11        -0.331      -0.277      -0.253      -0.119       0.004       0.025       0.077
    L_PEER_11       -0.150      -0.116      -0.097      -0.020       0.058       0.069       0.103

 L_AGG_13 ON
    L_PRO_11        -0.188      -0.135      -0.113      -0.023       0.063       0.082       0.125
    L_AGG_11        -0.057       0.013       0.049       0.191       0.328       0.356       0.392
    L_PEER_11       -0.139      -0.116      -0.104      -0.032       0.034       0.048       0.069

 L_PEER_1 ON
    L_PRO_11        -0.093      -0.071      -0.055       0.024       0.106       0.120       0.142
    L_AGG_11        -0.265      -0.219      -0.203      -0.101      -0.005       0.009       0.049
    L_PEER_11       -0.024       0.009       0.026       0.110       0.200       0.218       0.259

 I_PRO    ON
    GENDER           0.874       0.913       0.940       1.055       1.253       1.298       1.392

 I_AGG    ON
    GENDER          -1.205      -1.003      -0.924      -0.709      -0.582      -0.556      -0.517

 I_PEER   ON
    GENDER          -0.573      -0.445      -0.353      -0.107       0.077       0.118       0.205

 I_PRO    WITH
    I_AGG           -0.663      -0.507      -0.461      -0.170       0.152       0.245       0.417
    I_PEER          -0.342      -0.165      -0.071       0.273       0.676       0.786       1.180

 I_AGG    WITH
    I_PEER          -1.074      -0.778      -0.680      -0.318       0.097       0.255       0.629

 L_PRO_11 WITH
    L_AGG_11        -0.399      -0.357      -0.331      -0.210      -0.088      -0.061      -0.027
    L_PEER_11        0.108       0.132       0.151       0.225       0.298       0.312       0.331

 L_AGG_11 WITH
    L_PEER_11       -0.386      -0.341      -0.325      -0.235      -0.151      -0.134      -0.089

 L_PRO_15 WITH
    L_AGG_15        -0.185      -0.151      -0.139      -0.066       0.002       0.014       0.041
    L_PEER_15        0.049       0.074       0.083       0.148       0.211       0.224       0.242

 L_AGG_15 WITH
    L_PEER_15       -0.206      -0.182      -0.170      -0.108      -0.047      -0.030      -0.011

 L_PRO_13 WITH
    L_AGG_13        -0.330      -0.301      -0.287      -0.197      -0.119      -0.099      -0.070
    L_PEER_13        0.053       0.086       0.100       0.170       0.246       0.259       0.289

 L_AGG_13 WITH
    L_PEER_13       -0.296      -0.274      -0.259      -0.191      -0.126      -0.115      -0.080

 Intercepts
    PRO_11           4.889       4.959       5.007       5.208       5.420       5.461       5.542
    PRO_13           4.712       4.788       4.821       4.997       5.176       5.216       5.289
    PRO_15           5.054       5.115       5.142       5.352       5.542       5.581       5.625
    AGG_11           3.764       3.819       3.850       4.039       4.250       4.286       4.360
    AGG_13           3.404       3.459       3.491       3.642       3.788       3.810       3.867
    AGG_15           3.470       3.522       3.550       3.689       3.839       3.867       3.919
    PEER_11          5.164       5.247       5.307       5.538       5.793       5.833       5.936
    PEER_13          5.024       5.100       5.161       5.370       5.596       5.621       5.684
    PEER_15          5.178       5.260       5.292       5.510       5.721       5.767       5.845

 Variances
    L_PRO_11         1.000       1.000       1.000       1.000       1.000       1.000       1.000
    L_AGG_11         1.000       1.000       1.000       1.000       1.000       1.000       1.000
    L_PEER_1         1.000       1.000       1.000       1.000       1.000       1.000       1.000

 Residual Variances
    PRO_11           0.000       0.000       0.000     999.000       0.000       0.000       0.000
    PRO_13           0.000       0.000       0.000     999.000       0.000       0.000       0.000
    PRO_15           0.000       0.000       0.000     999.000       0.000       0.000       0.000
    AGG_11           0.000       0.000       0.000     999.000       0.000       0.000       0.000
    AGG_13           0.000       0.000       0.000     999.000       0.000       0.000       0.000
    AGG_15           0.000       0.000       0.000     999.000       0.000       0.000       0.000
    PEER_11          0.000       0.000       0.000     999.000       0.000       0.000       0.000
    PEER_13          0.000       0.000       0.000     999.000       0.000       0.000       0.000
    PEER_15          0.000       0.000       0.000     999.000       0.000       0.000       0.000
    I_PRO            0.510       0.576       0.607       0.722       0.779       0.792       0.809
    I_AGG            0.645       0.753       0.790       0.874       0.916       0.923       0.933
    I_PEER           0.918       0.951       0.969       0.997       1.000       1.000       1.000
    L_PRO_13         0.861       0.888       0.901       0.967       0.990       0.994       0.997
    L_PRO_15         0.770       0.813       0.824       0.903       0.951       0.961       0.973
    L_AGG_13         0.829       0.860       0.877       0.957       0.988       0.992       0.996
    L_AGG_15         0.690       0.720       0.733       0.817       0.876       0.887       0.911
    L_PEER_1         0.892       0.913       0.921       0.970       0.988       0.991       0.996
    L_PEER_1         0.880       0.903       0.913       0.954       0.977       0.982       0.987


STD Standardization

                  Lower .5%  Lower 2.5%    Lower 5%    Estimate    Upper 5%  Upper 2.5%   Upper .5%

 I_PRO    BY
    PRO_11           0.285       0.313       0.327       0.386       0.422       0.429       0.440
    PRO_13           0.285       0.313       0.327       0.386       0.422       0.429       0.440
    PRO_15           0.285       0.313       0.327       0.386       0.422       0.429       0.440

 I_AGG    BY
    AGG_11           0.131       0.162       0.178       0.234       0.269       0.275       0.288
    AGG_13           0.131       0.162       0.178       0.234       0.269       0.275       0.288
    AGG_15           0.131       0.162       0.178       0.234       0.269       0.275       0.288

 I_PEER   BY
    PEER_11          0.050       0.087       0.111       0.190       0.242       0.252       0.269
    PEER_13          0.050       0.087       0.111       0.190       0.242       0.252       0.269
    PEER_15          0.050       0.087       0.111       0.190       0.242       0.252       0.269

 L_PRO_11 BY
    PRO_11           0.508       0.521       0.528       0.559       0.597       0.605       0.626

 L_PRO_13 BY
    PRO_13           0.498       0.510       0.516       0.551       0.593       0.603       0.620

 L_PRO_15 BY
    PRO_15           0.457       0.470       0.475       0.506       0.548       0.554       0.577

 L_AGG_11 BY
    AGG_11           0.252       0.267       0.274       0.305       0.341       0.349       0.361

 L_AGG_13 BY
    AGG_13           0.392       0.403       0.409       0.440       0.474       0.479       0.490

 L_AGG_15 BY
    AGG_15           0.373       0.384       0.389       0.415       0.447       0.451       0.463

 L_PEER_1 BY
    PEER_11          0.525       0.539       0.544       0.573       0.604       0.612       0.623

 L_PEER_1 BY
    PEER_13          0.541       0.552       0.558       0.585       0.616       0.624       0.635

 L_PEER_1 BY
    PEER_15          0.522       0.534       0.542       0.568       0.598       0.605       0.615

 L_PRO_15 ON
    L_PRO_13         0.151       0.188       0.209       0.310       0.412       0.429       0.476
    L_AGG_13        -0.163      -0.129      -0.115      -0.027       0.062       0.077       0.101
    L_PEER_13       -0.164      -0.136      -0.123      -0.055       0.011       0.026       0.046

 L_AGG_15 ON
    L_PRO_13        -0.185      -0.140      -0.123      -0.043       0.038       0.053       0.089
    L_AGG_13         0.260       0.295       0.316       0.404       0.488       0.504       0.525
    L_PEER_13       -0.140      -0.122      -0.107      -0.043       0.022       0.033       0.055
    L_PRO_11        -0.115      -0.091      -0.076      -0.002       0.064       0.081       0.106

 L_PEER_1 ON
    L_PRO_13        -0.107      -0.083      -0.069       0.011       0.089       0.107       0.131
    L_AGG_13        -0.174      -0.150      -0.140      -0.068      -0.003       0.011       0.040
    L_PEER_13        0.062       0.099       0.108       0.187       0.263       0.277       0.318

 L_PRO_13 ON
    L_PRO_11        -0.056      -0.019       0.006       0.119       0.230       0.258       0.301
    L_AGG_11        -0.331      -0.277      -0.253      -0.119       0.004       0.025       0.077
    L_PEER_11       -0.150      -0.116      -0.097      -0.020       0.058       0.069       0.103

 L_AGG_13 ON
    L_PRO_11        -0.188      -0.135      -0.113      -0.023       0.063       0.082       0.125
    L_AGG_11        -0.057       0.013       0.049       0.191       0.328       0.356       0.392
    L_PEER_11       -0.139      -0.116      -0.104      -0.032       0.034       0.048       0.069

 L_PEER_1 ON
    L_PRO_11        -0.093      -0.071      -0.055       0.024       0.106       0.120       0.142
    L_AGG_11        -0.265      -0.219      -0.203      -0.101      -0.005       0.009       0.049
    L_PEER_11       -0.024       0.009       0.026       0.110       0.200       0.218       0.259

 I_PRO    ON
    GENDER           0.874       0.913       0.940       1.055       1.253       1.298       1.392

 I_AGG    ON
    GENDER          -1.205      -1.003      -0.924      -0.709      -0.582      -0.556      -0.517

 I_PEER   ON
    GENDER          -0.573      -0.445      -0.353      -0.107       0.077       0.118       0.205

 I_PRO    WITH
    I_AGG           -0.663      -0.507      -0.461      -0.170       0.152       0.245       0.417
    I_PEER          -0.342      -0.165      -0.071       0.273       0.676       0.786       1.180

 I_AGG    WITH
    I_PEER          -1.074      -0.778      -0.680      -0.318       0.097       0.255       0.629

 L_PRO_11 WITH
    L_AGG_11        -0.399      -0.357      -0.331      -0.210      -0.088      -0.061      -0.027
    L_PEER_11        0.108       0.132       0.151       0.225       0.298       0.312       0.331

 L_AGG_11 WITH
    L_PEER_11       -0.386      -0.341      -0.325      -0.235      -0.151      -0.134      -0.089

 L_PRO_15 WITH
    L_AGG_15        -0.185      -0.151      -0.139      -0.066       0.002       0.014       0.041
    L_PEER_15        0.049       0.074       0.083       0.148       0.211       0.224       0.242

 L_AGG_15 WITH
    L_PEER_15       -0.206      -0.182      -0.170      -0.108      -0.047      -0.030      -0.011

 L_PRO_13 WITH
    L_AGG_13        -0.330      -0.301      -0.287      -0.197      -0.119      -0.099      -0.070
    L_PEER_13        0.053       0.086       0.100       0.170       0.246       0.259       0.289

 L_AGG_13 WITH
    L_PEER_13       -0.296      -0.274      -0.259      -0.191      -0.126      -0.115      -0.080

 Intercepts
    PRO_11           3.482       3.493       3.499       3.538       3.577       3.582       3.597
    PRO_13           3.306       3.314       3.323       3.361       3.398       3.405       3.413
    PRO_15           3.351       3.364       3.372       3.408       3.441       3.446       3.463
    AGG_11           1.512       1.521       1.526       1.553       1.579       1.583       1.591
    AGG_13           1.765       1.779       1.785       1.814       1.844       1.848       1.861
    AGG_15           1.713       1.725       1.730       1.758       1.786       1.791       1.795
    PEER_11          3.288       3.303       3.310       3.343       3.380       3.386       3.396
    PEER_13          3.249       3.262       3.268       3.302       3.334       3.341       3.353
    PEER_15          3.248       3.260       3.267       3.299       3.331       3.336       3.349

 Variances
    L_PRO_11         1.000       1.000       1.000       1.000       1.000       1.000       1.000
    L_AGG_11         1.000       1.000       1.000       1.000       1.000       1.000       1.000
    L_PEER_1         1.000       1.000       1.000       1.000       1.000       1.000       1.000

 Residual Variances
    PRO_11           0.000       0.000       0.000     999.000       0.000       0.000       0.000
    PRO_13           0.000       0.000       0.000     999.000       0.000       0.000       0.000
    PRO_15           0.000       0.000       0.000     999.000       0.000       0.000       0.000
    AGG_11           0.000       0.000       0.000     999.000       0.000       0.000       0.000
    AGG_13           0.000       0.000       0.000     999.000       0.000       0.000       0.000
    AGG_15           0.000       0.000       0.000     999.000       0.000       0.000       0.000
    PEER_11          0.000       0.000       0.000     999.000       0.000       0.000       0.000
    PEER_13          0.000       0.000       0.000     999.000       0.000       0.000       0.000
    PEER_15          0.000       0.000       0.000     999.000       0.000       0.000       0.000
    I_PRO            0.510       0.576       0.607       0.722       0.779       0.792       0.809
    I_AGG            0.645       0.753       0.790       0.874       0.916       0.923       0.933
    I_PEER           0.918       0.951       0.969       0.997       1.000       1.000       1.000
    L_PRO_13         0.861       0.888       0.901       0.967       0.990       0.994       0.997
    L_PRO_15         0.770       0.813       0.824       0.903       0.951       0.961       0.973
    L_AGG_13         0.829       0.860       0.877       0.957       0.988       0.992       0.996
    L_AGG_15         0.690       0.720       0.733       0.817       0.876       0.887       0.911
    L_PEER_1         0.892       0.913       0.921       0.970       0.988       0.991       0.996
    L_PEER_1         0.880       0.903       0.913       0.954       0.977       0.982       0.987


CONFIDENCE INTERVALS OF TOTAL, TOTAL INDIRECT, SPECIFIC INDIRECT, AND DIRECT EFFECTS


                  Lower .5%  Lower 2.5%    Lower 5%    Estimate    Upper 5%  Upper 2.5%   Upper .5%

Effects from L_PRO_11 to L_AGG_15

  Indirect          -0.010      -0.006      -0.005      -0.001       0.002       0.003       0.006


CONFIDENCE INTERVALS OF STANDARDIZED TOTAL, TOTAL INDIRECT, SPECIFIC INDIRECT, AND DIRECT EFFECTS


STDYX Standardization

                  Lower .5%  Lower 2.5%    Lower 5%    Estimate    Upper 5%  Upper 2.5%   Upper .5%

Effects from L_PRO_11 to L_AGG_15

  Indirect          -0.012      -0.008      -0.006      -0.001       0.003       0.004       0.008


STDY Standardization

                  Lower .5%  Lower 2.5%    Lower 5%    Estimate    Upper 5%  Upper 2.5%   Upper .5%

Effects from L_PRO_11 to L_AGG_15

  Indirect          -0.012      -0.008      -0.006      -0.001       0.003       0.004       0.008


STD Standardization

                  Lower .5%  Lower 2.5%    Lower 5%    Estimate    Upper 5%  Upper 2.5%   Upper .5%

Effects from L_PRO_11 to L_AGG_15

  Indirect          -0.012      -0.008      -0.006      -0.001       0.003       0.004       0.008


DIAGRAM INFORMATION

  Use View Diagram under the Diagram menu in the Mplus Editor to view the diagram.
  If running Mplus from the Mplus Diagrammer, the diagram opens automatically.

  Diagram output
    g:\my drive\university\phd\projects\z-proso\special issue\final r&r\ri-clpm_self-report_r&r - aggression - bootstrap

     Beginning Time:  12:17:22
        Ending Time:  12:17:46
       Elapsed Time:  00:00:24


MUTHEN & MUTHEN
3463 Stoner Ave.
Los Angeles, CA  90066

Tel: (310) 391-9971
Fax: (310) 391-8971
Web: www.StatModel.com
Support: Support@StatModel.com

Copyright (c) 1998-2022 Muthen & Muthen
