# Supplementary material for: Does Prosociality in Early-to Mid-Adolescence Protect Against Later Development of Antisocial Behaviours?
Source: J Early Adolesc. 2023 Nov 13;44(9):1124–53. doi: 10.1177/02724316231210254 (PMC11446672; doi:10.1177/02724316231210254)
Supplement: Supplemental Material - Does Prosociality in Early-to Mid-Adolescence Protect Against Later Development of Antisocial Behaviours? [file sj-zip-1-jea-10.1177_02724316231210254.zip › Appendix D ri-clpm_teacher-report_r&r - bullying - bootstrap.out]

Mplus VERSION 8.8
MUTHEN & MUTHEN
11/17/2022  12:17 PM

INPUT INSTRUCTIONS


  TITLE: CLPM dual path

  DATA:
    FILE IS "data_t_NACD.dat";


  VARIABLE:

    NAMES ARE KEY PRO_11 PRO_13 PRO_15 PRO_17 Agg_11 Agg_13 Agg_15 Agg_17
                      NAC_11  NAC_13  NAC_15  NAC_17
                    PEER_11 PEER_13 PEER_15 PEER_17
                    VICT_11 VICT_13 VICT_15 VICT_17
                    PERP_11 PERP_13 PERP_15 PERP_17 GENDER;

    USEVARIABLES ARE PRO_11 PRO_13 PRO_15
                     PEER_11 PEER_13 PEER_15
                     PERP_11 PERP_13 PERP_15  GENDER;


    MISSING ARE ALL (-999);

  ANALYSIS:
      BOOTSTRAP=1000;
      !ESTIMATOR=MLR;
      ITERATIONS=20000;
      model=nocovariances;

  MODEL:
      !LGC part
      i_PRO BY PRO_11@1 PRO_13@1 PRO_15@1;
      i_PEER BY PEER_11@1 PEER_13@1 PEER_15@1;
      i_PERP BY PERP_11@1 PERP_13@1 PERP_15@1;


      !Create within-person centered variables
      L_PRO_11 by PRO_11@1;
      L_PRO_13 by PRO_13@1;
      L_PRO_15 by PRO_15@1;
      L_PEER_11 by PEER_11@1;
      L_PEER_13 by PEER_13@1;
      L_PEER_15 by PEER_15@1;
      L_PERP_11 by PERP_11@1;
      L_PERP_13 by PERP_13@1;
      L_PERP_15 by PERP_15@1;


      !Constrain the measurement error variances to zero
      PRO_11-PERP_15@0;

      !Estimate the lagged effects between
      !the within-person centered variables
      L_PRO_15 ON L_PRO_13 L_PEER_13 L_PERP_13 ;
      L_PEER_15 ON L_PRO_13 L_PEER_13 L_PERP_13;
      L_PERP_15 ON L_PRO_13 L_PEER_13 L_PERP_13 L_PRO_11;

      L_PRO_13 ON L_PRO_11 L_PEER_11 L_PERP_11;
      L_PEER_13 ON L_PRO_11 L_PEER_11 L_PERP_11;
      L_PERP_13 ON L_PRO_11 L_PEER_11 L_PERP_11;

      !Estimate the covariance between the random intercepts
      i_PRO with i_PEER;
      i_PRO with i_PERP;
      i_PEER with i_PERP;

      !Regress Intercept on Gender
      i_PRO on GENDER;
      i_PEER on GENDER;
      i_PERP on GENDER;


      !Estimate the covariance between the within-person
      !components at the first wave
      L_PRO_11 with L_PEER_11;
      L_PRO_11 with L_PERP_11;
      L_PEER_11 with L_PERP_11;


      !Estimate the covariances between the residuals of
      !the within-person components (the innovations)

      L_PRO_15 with L_PEER_15;
      L_PRO_15 with L_PERP_15;
      L_PEER_15 with L_PERP_15;

      L_PRO_13 with L_PEER_13;
      L_PRO_13 with L_PERP_13;
      L_PEER_13 with L_PERP_13;


    model indirect:
      L_PERP_15 IND L_PEER_13 L_PRO_11;

  OUTPUT: Stand CINTERVAL (BOOTSTRAP);


*** WARNING
  Data set contains cases with missing on all variables except
  x-variables.  These cases were not included in the analysis.
  Number of cases with missing on all variables except x-variables:  150
   1 WARNING(S) FOUND IN THE INPUT INSTRUCTIONS


CLPM dual path

SUMMARY OF ANALYSIS

Number of groups                                                 1
Number of observations                                        1525

Number of dependent variables                                    9
Number of independent variables                                  1
Number of continuous latent variables                           12

Observed dependent variables

  Continuous
   PRO_11      PRO_13      PRO_15      PEER_11     PEER_13     PEER_15
   PERP_11     PERP_13     PERP_15

Observed independent variables
   GENDER

Continuous latent variables
   I_PRO       I_PEER      I_PERP      L_PRO_11    L_PRO_13    L_PRO_15
   L_PEER_1    L_PEER_1    L_PEER_1    L_PERP_1    L_PERP_1    L_PERP_1


Estimator                                                       ML
Information matrix                                        OBSERVED
Maximum number of iterations                                 20000
Convergence criterion                                    0.500D-04
Maximum number of steepest descent iterations                   20
Maximum number of iterations for H1                           2000
Convergence criterion for H1                             0.100D-03
Number of bootstrap draws
    Requested                                                 1000
    Completed                                                 1000

Input data file(s)
  data_t_NACD.dat

Input data format  FREE


SUMMARY OF DATA

     Number of missing data patterns            47


COVARIANCE COVERAGE OF DATA

Minimum covariance coverage value   0.100


     PROPORTION OF DATA PRESENT


           Covariance Coverage
              PRO_11        PRO_13        PRO_15        PEER_11       PEER_13
              ________      ________      ________      ________      ________
 PRO_11         0.674
 PRO_13         0.498         0.740
 PRO_15         0.501         0.618         0.755
 PEER_11        0.658         0.549         0.558         0.748
 PEER_13        0.603         0.734         0.696         0.671         0.892
 PEER_15        0.639         0.721         0.753         0.710         0.868
 PERP_11        0.659         0.550         0.559         0.747         0.672
 PERP_13        0.604         0.735         0.698         0.671         0.891
 PERP_15        0.637         0.719         0.753         0.709         0.867
 GENDER         0.674         0.740         0.755         0.748         0.892


           Covariance Coverage
              PEER_15       PERP_11       PERP_13       PERP_15       GENDER
              ________      ________      ________      ________      ________
 PEER_15        0.948
 PERP_11        0.711         0.750
 PERP_13        0.870         0.673         0.894
 PERP_15        0.946         0.710         0.868         0.946
 GENDER         0.948         0.750         0.894         0.946         1.000


UNIVARIATE SAMPLE STATISTICS


     UNIVARIATE HIGHER-ORDER MOMENT DESCRIPTIVE STATISTICS

         Variable/         Mean/     Skewness/   Minimum/ % with                Percentiles
        Sample Size      Variance    Kurtosis    Maximum  Min/Max      20%/60%    40%/80%    Median

     PRO_11                3.254      -0.117       1.000    0.68%       2.500      3.000      3.167
            1028.000       0.764      -0.437       5.000    3.02%       3.500      4.000
     PRO_13                3.085      -0.115       1.000    0.97%       2.333      3.000      3.000
            1129.000       0.737      -0.289       5.000    1.68%       3.333      3.833
     PRO_15                3.077      -0.026       1.000    0.61%       2.333      2.833      3.000
            1151.000       0.664      -0.238       5.000    1.48%       3.167      3.833
     PEER_11               3.338      -0.841       1.000    0.26%       3.000      3.333      3.333
            1141.000       0.363       0.524       4.000   28.40%       3.667      4.000
     PEER_13               3.291      -0.802       1.000    0.66%       2.667      3.000      3.333
            1361.000       0.378       0.614       4.000   25.42%       3.667      4.000
     PEER_15               3.290      -0.746       1.000    0.42%       3.000      3.000      3.333
            1445.000       0.359       0.491       4.000   24.08%       3.667      4.000
     PERP_11               1.541       1.955       1.000   31.82%       1.000      1.250      1.250
            1144.000       0.436       4.860       5.000    0.17%       1.500      2.000
     PERP_13               1.722       1.604       1.000   23.55%       1.000      1.250      1.500
            1363.000       0.584       2.963       5.500    0.15%       1.750      2.250
     PERP_15               1.766       1.636       1.000   19.82%       1.250      1.500      1.500
            1443.000       0.583       3.576       6.000    0.14%       1.750      2.250
     GENDER                0.486       0.056       0.000   51.41%       0.000      0.000      0.000
            1525.000       0.250      -1.997       1.000   48.59%       1.000      1.000


THE MODEL ESTIMATION TERMINATED NORMALLY


MODEL FIT INFORMATION

Number of Free Parameters                       55

Loglikelihood

          H0 Value                      -11408.780
          H1 Value                      -11399.046

Information Criteria

          Akaike (AIC)                   22927.561
          Bayesian (BIC)                 23220.697
          Sample-Size Adjusted BIC       23045.976
            (n* = (n + 2) / 24)

Chi-Square Test of Model Fit

          Value                             19.469
          Degrees of Freedom                     8
          P-Value                           0.0125

RMSEA (Root Mean Square Error Of Approximation)

          Estimate                           0.031
          90 Percent C.I.                    0.013  0.048
          Probability RMSEA <= .05           0.966

CFI/TLI

          CFI                                0.992
          TLI                                0.955

Chi-Square Test of Model Fit for the Baseline Model

          Value                           1484.803
          Degrees of Freedom                    45
          P-Value                           0.0000

SRMR (Standardized Root Mean Square Residual)

          Value                              0.016


MODEL RESULTS

                                                    Two-Tailed
                    Estimate       S.E.  Est./S.E.    P-Value

 I_PRO    BY
    PRO_11             1.000      0.000    999.000    999.000
    PRO_13             1.000      0.000    999.000    999.000
    PRO_15             1.000      0.000    999.000    999.000

 I_PEER   BY
    PEER_11            1.000      0.000    999.000    999.000
    PEER_13            1.000      0.000    999.000    999.000
    PEER_15            1.000      0.000    999.000    999.000

 I_PERP   BY
    PERP_11            1.000      0.000    999.000    999.000
    PERP_13            1.000      0.000    999.000    999.000
    PERP_15            1.000      0.000    999.000    999.000

 L_PRO_11 BY
    PRO_11             1.000      0.000    999.000    999.000

 L_PRO_13 BY
    PRO_13             1.000      0.000    999.000    999.000

 L_PRO_15 BY
    PRO_15             1.000      0.000    999.000    999.000

 L_PEER_1 BY
    PEER_11            1.000      0.000    999.000    999.000

 L_PEER_1 BY
    PEER_13            1.000      0.000    999.000    999.000

 L_PEER_1 BY
    PEER_15            1.000      0.000    999.000    999.000

 L_PERP_1 BY
    PERP_11            1.000      0.000    999.000    999.000

 L_PERP_1 BY
    PERP_13            1.000      0.000    999.000    999.000

 L_PERP_1 BY
    PERP_15            1.000      0.000    999.000    999.000

 L_PRO_15 ON
    L_PRO_13           0.242      0.057      4.262      0.000
    L_PEER_13          0.122      0.052      2.341      0.019
    L_PERP_13          0.011      0.048      0.227      0.821

 L_PEER_1 ON
    L_PRO_13           0.027      0.032      0.837      0.402
    L_PEER_13          0.189      0.044      4.298      0.000
    L_PERP_13          0.031      0.031      1.022      0.307

 L_PERP_1 ON
    L_PRO_13          -0.086      0.040     -2.140      0.032
    L_PEER_13         -0.081      0.045     -1.800      0.072
    L_PERP_13          0.190      0.053      3.597      0.000
    L_PRO_11          -0.027      0.041     -0.665      0.506

 L_PRO_13 ON
    L_PRO_11           0.059      0.071      0.829      0.407
    L_PEER_11          0.013      0.067      0.195      0.845
    L_PERP_11         -0.033      0.099     -0.332      0.740

 L_PEER_1 ON
    L_PRO_11          -0.006      0.033     -0.171      0.865
    L_PEER_11          0.117      0.053      2.188      0.029
    L_PERP_11         -0.035      0.057     -0.620      0.535

 L_PERP_1 ON
    L_PRO_11          -0.089      0.044     -1.990      0.047
    L_PEER_11         -0.051      0.056     -0.909      0.364
    L_PERP_11          0.071      0.083      0.862      0.389

 I_PRO    ON
    GENDER             0.503      0.033     15.359      0.000

 I_PEER   ON
    GENDER            -0.017      0.022     -0.770      0.441

 I_PERP   ON
    GENDER            -0.331      0.027    -12.141      0.000

 I_PRO    WITH
    I_PEER             0.023      0.016      1.488      0.137
    I_PERP            -0.005      0.024     -0.212      0.832

 I_PEER   WITH
    I_PERP            -0.028      0.013     -2.120      0.034

 L_PRO_11 WITH
    L_PEER_11          0.057      0.021      2.702      0.007
    L_PERP_11         -0.042      0.027     -1.565      0.118

 L_PEER_1 WITH
    L_PERP_11         -0.062      0.016     -3.893      0.000

 L_PRO_15 WITH
    L_PEER_15          0.042      0.015      2.866      0.004
    L_PERP_15         -0.054      0.020     -2.760      0.006

 L_PEER_1 WITH
    L_PERP_15         -0.024      0.013     -1.826      0.068

 L_PRO_13 WITH
    L_PEER_13          0.029      0.019      1.533      0.125
    L_PERP_13         -0.070      0.026     -2.704      0.007

 L_PEER_1 WITH
    L_PERP_13         -0.057      0.016     -3.590      0.000

 Intercepts
    PRO_11             3.006      0.032     94.416      0.000
    PRO_13             2.838      0.031     92.163      0.000
    PRO_15             2.841      0.028    102.701      0.000
    PEER_11            3.343      0.022    151.875      0.000
    PEER_13            3.299      0.020    168.191      0.000
    PEER_15            3.298      0.019    171.975      0.000
    PERP_11            1.702      0.027     62.931      0.000
    PERP_13            1.884      0.028     68.115      0.000
    PERP_15            1.926      0.026     74.596      0.000

 Variances
    L_PRO_11           0.615      0.044     14.048      0.000
    L_PEER_11          0.321      0.022     14.778      0.000
    L_PERP_11          0.290      0.034      8.600      0.000

 Residual Variances
    PRO_11             0.000      0.000    999.000    999.000
    PRO_13             0.000      0.000    999.000    999.000
    PRO_15             0.000      0.000    999.000    999.000
    PEER_11            0.000      0.000    999.000    999.000
    PEER_13            0.000      0.000    999.000    999.000
    PEER_15            0.000      0.000    999.000    999.000
    PERP_11            0.000      0.000    999.000    999.000
    PERP_13            0.000      0.000    999.000    999.000
    PERP_15            0.000      0.000    999.000    999.000
    I_PRO              0.080      0.035      2.282      0.022
    I_PEER             0.042      0.016      2.640      0.008
    I_PERP             0.122      0.024      5.168      0.000
    L_PRO_13           0.598      0.040     14.912      0.000
    L_PRO_15           0.477      0.029     16.714      0.000
    L_PEER_13          0.331      0.020     16.322      0.000
    L_PEER_15          0.305      0.017     18.194      0.000
    L_PERP_13          0.427      0.035     12.115      0.000
    L_PERP_15          0.395      0.033     11.859      0.000


STANDARDIZED MODEL RESULTS


STDYX Standardization

                                                    Two-Tailed
                    Estimate       S.E.  Est./S.E.    P-Value

 I_PRO    BY
    PRO_11             0.435      0.058      7.524      0.000
    PRO_13             0.439      0.059      7.414      0.000
    PRO_15             0.465      0.062      7.456      0.000

 I_PEER   BY
    PEER_11            0.340      0.069      4.955      0.000
    PEER_13            0.333      0.068      4.925      0.000
    PEER_15            0.342      0.069      4.979      0.000

 I_PERP   BY
    PERP_11            0.584      0.048     12.159      0.000
    PERP_13            0.506      0.044     11.532      0.000
    PERP_15            0.511      0.045     11.351      0.000

 L_PRO_11 BY
    PRO_11             0.900      0.026     34.957      0.000

 L_PRO_13 BY
    PRO_13             0.898      0.027     33.553      0.000

 L_PRO_15 BY
    PRO_15             0.885      0.030     29.249      0.000

 L_PEER_1 BY
    PEER_11            0.940      0.023     40.761      0.000

 L_PEER_1 BY
    PEER_13            0.943      0.022     42.463      0.000

 L_PEER_1 BY
    PEER_15            0.940      0.023     40.567      0.000

 L_PERP_1 BY
    PERP_11            0.812      0.033     24.656      0.000

 L_PERP_1 BY
    PERP_13            0.863      0.025     35.078      0.000

 L_PERP_1 BY
    PERP_15            0.859      0.026     33.579      0.000

 L_PRO_15 ON
    L_PRO_13           0.260      0.060      4.341      0.000
    L_PEER_13          0.099      0.042      2.327      0.020
    L_PERP_13          0.010      0.044      0.227      0.820

 L_PEER_1 ON
    L_PRO_13           0.037      0.044      0.835      0.404
    L_PEER_13          0.194      0.044      4.394      0.000
    L_PERP_13          0.037      0.036      1.027      0.304

 L_PERP_1 ON
    L_PRO_13          -0.102      0.047     -2.182      0.029
    L_PEER_13         -0.073      0.040     -1.816      0.069
    L_PERP_13          0.193      0.053      3.629      0.000
    L_PRO_11          -0.033      0.049     -0.672      0.501

 L_PRO_13 ON
    L_PRO_11           0.060      0.072      0.832      0.406
    L_PEER_11          0.010      0.049      0.195      0.846
    L_PERP_11         -0.023      0.069     -0.331      0.741

 L_PEER_1 ON
    L_PRO_11          -0.008      0.044     -0.171      0.864
    L_PEER_11          0.114      0.052      2.200      0.028
    L_PERP_11         -0.033      0.053     -0.623      0.534

 L_PERP_1 ON
    L_PRO_11          -0.105      0.052     -2.011      0.044
    L_PEER_11         -0.044      0.048     -0.908      0.364
    L_PERP_11          0.058      0.067      0.863      0.388

 I_PRO    ON
    GENDER             0.664      0.132      5.032      0.000

 I_PEER   ON
    GENDER            -0.042      0.088     -0.473      0.636

 I_PERP   ON
    GENDER            -0.428      0.046     -9.348      0.000

 I_PRO    WITH
    I_PEER             0.400      0.473      0.846      0.398
    I_PERP            -0.052      0.392     -0.132      0.895

 I_PEER   WITH
    I_PERP            -0.386      0.258     -1.496      0.135

 L_PRO_11 WITH
    L_PEER_11          0.128      0.046      2.810      0.005
    L_PERP_11         -0.100      0.061     -1.639      0.101

 L_PEER_1 WITH
    L_PERP_11         -0.202      0.047     -4.292      0.000

 L_PRO_15 WITH
    L_PEER_15          0.110      0.038      2.894      0.004
    L_PERP_15         -0.125      0.045     -2.802      0.005

 L_PEER_1 WITH
    L_PERP_15         -0.068      0.037     -1.862      0.063

 L_PRO_13 WITH
    L_PEER_13          0.066      0.043      1.541      0.123
    L_PERP_13         -0.138      0.051     -2.709      0.007

 L_PEER_1 WITH
    L_PERP_13         -0.152      0.041     -3.721      0.000

 Intercepts
    PRO_11             3.453      0.085     40.475      0.000
    PRO_13             3.290      0.076     43.356      0.000
    PRO_15             3.492      0.080     43.889      0.000
    PEER_11            5.547      0.150     36.941      0.000
    PEER_13            5.363      0.134     40.161      0.000
    PEER_15            5.502      0.136     40.436      0.000
    PERP_11            2.566      0.075     34.433      0.000
    PERP_13            2.463      0.055     44.668      0.000
    PERP_15            2.544      0.064     39.763      0.000

 Variances
    L_PRO_11           1.000      0.000    999.000    999.000
    L_PEER_11          1.000      0.000    999.000    999.000
    L_PERP_11          1.000      0.000    999.000    999.000

 Residual Variances
    PRO_11             0.000      0.000      0.000      1.000
    PRO_13             0.000      0.000      0.000      1.000
    PRO_15             0.000      0.000      0.000      1.000
    PEER_11            0.000      0.000      0.000      1.000
    PEER_13            0.000      0.000      0.000      1.000
    PEER_15            0.000      0.000      0.000      1.000
    PERP_11            0.000      0.000      0.000      1.000
    PERP_13            0.000      0.000      0.000      1.000
    PERP_15            0.000      0.000      0.000      1.000
    I_PRO              0.559      0.294      1.903      0.057
    I_PEER             0.998      0.074     13.546      0.000
    I_PERP             0.817      0.042     19.501      0.000
    L_PRO_13           0.995      0.014     70.567      0.000
    L_PRO_15           0.920      0.033     28.048      0.000
    L_PEER_13          0.985      0.015     67.871      0.000
    L_PEER_15          0.961      0.019     51.435      0.000
    L_PERP_13          0.980      0.019     50.503      0.000
    L_PERP_15          0.933      0.030     31.017      0.000


STDY Standardization

                                                    Two-Tailed
                    Estimate       S.E.  Est./S.E.    P-Value

 I_PRO    BY
    PRO_11             0.435      0.058      7.524      0.000
    PRO_13             0.439      0.059      7.414      0.000
    PRO_15             0.465      0.062      7.456      0.000

 I_PEER   BY
    PEER_11            0.340      0.069      4.955      0.000
    PEER_13            0.333      0.068      4.925      0.000
    PEER_15            0.342      0.069      4.979      0.000

 I_PERP   BY
    PERP_11            0.584      0.048     12.159      0.000
    PERP_13            0.506      0.044     11.532      0.000
    PERP_15            0.511      0.045     11.351      0.000

 L_PRO_11 BY
    PRO_11             0.900      0.026     34.957      0.000

 L_PRO_13 BY
    PRO_13             0.898      0.027     33.553      0.000

 L_PRO_15 BY
    PRO_15             0.885      0.030     29.249      0.000

 L_PEER_1 BY
    PEER_11            0.940      0.023     40.761      0.000

 L_PEER_1 BY
    PEER_13            0.943      0.022     42.463      0.000

 L_PEER_1 BY
    PEER_15            0.940      0.023     40.567      0.000

 L_PERP_1 BY
    PERP_11            0.812      0.033     24.656      0.000

 L_PERP_1 BY
    PERP_13            0.863      0.025     35.078      0.000

 L_PERP_1 BY
    PERP_15            0.859      0.026     33.579      0.000

 L_PRO_15 ON
    L_PRO_13           0.260      0.060      4.341      0.000
    L_PEER_13          0.099      0.042      2.327      0.020
    L_PERP_13          0.010      0.044      0.227      0.820

 L_PEER_1 ON
    L_PRO_13           0.037      0.044      0.835      0.404
    L_PEER_13          0.194      0.044      4.394      0.000
    L_PERP_13          0.037      0.036      1.027      0.304

 L_PERP_1 ON
    L_PRO_13          -0.102      0.047     -2.182      0.029
    L_PEER_13         -0.073      0.040     -1.816      0.069
    L_PERP_13          0.193      0.053      3.629      0.000
    L_PRO_11          -0.033      0.049     -0.672      0.501

 L_PRO_13 ON
    L_PRO_11           0.060      0.072      0.832      0.406
    L_PEER_11          0.010      0.049      0.195      0.846
    L_PERP_11         -0.023      0.069     -0.331      0.741

 L_PEER_1 ON
    L_PRO_11          -0.008      0.044     -0.171      0.864
    L_PEER_11          0.114      0.052      2.200      0.028
    L_PERP_11         -0.033      0.053     -0.623      0.534

 L_PERP_1 ON
    L_PRO_11          -0.105      0.052     -2.011      0.044
    L_PEER_11         -0.044      0.048     -0.908      0.364
    L_PERP_11          0.058      0.067      0.863      0.388

 I_PRO    ON
    GENDER             1.328      0.264      5.033      0.000

 I_PEER   ON
    GENDER            -0.084      0.177     -0.473      0.636

 I_PERP   ON
    GENDER            -0.856      0.092     -9.348      0.000

 I_PRO    WITH
    I_PEER             0.400      0.473      0.846      0.398
    I_PERP            -0.052      0.392     -0.132      0.895

 I_PEER   WITH
    I_PERP            -0.386      0.258     -1.496      0.135

 L_PRO_11 WITH
    L_PEER_11          0.128      0.046      2.810      0.005
    L_PERP_11         -0.100      0.061     -1.639      0.101

 L_PEER_1 WITH
    L_PERP_11         -0.202      0.047     -4.292      0.000

 L_PRO_15 WITH
    L_PEER_15          0.110      0.038      2.894      0.004
    L_PERP_15         -0.125      0.045     -2.802      0.005

 L_PEER_1 WITH
    L_PERP_15         -0.068      0.037     -1.862      0.063

 L_PRO_13 WITH
    L_PEER_13          0.066      0.043      1.541      0.123
    L_PERP_13         -0.138      0.051     -2.709      0.007

 L_PEER_1 WITH
    L_PERP_13         -0.152      0.041     -3.721      0.000

 Intercepts
    PRO_11             3.453      0.085     40.475      0.000
    PRO_13             3.290      0.076     43.356      0.000
    PRO_15             3.492      0.080     43.889      0.000
    PEER_11            5.547      0.150     36.941      0.000
    PEER_13            5.363      0.134     40.161      0.000
    PEER_15            5.502      0.136     40.436      0.000
    PERP_11            2.566      0.075     34.433      0.000
    PERP_13            2.463      0.055     44.668      0.000
    PERP_15            2.544      0.064     39.763      0.000

 Variances
    L_PRO_11           1.000      0.000    999.000    999.000
    L_PEER_11          1.000      0.000    999.000    999.000
    L_PERP_11          1.000      0.000    999.000    999.000

 Residual Variances
    PRO_11           999.000      0.000      0.000      1.000
    PRO_13           999.000      0.000      0.000      1.000
    PRO_15           999.000      0.000      0.000      1.000
    PEER_11          999.000      0.000      0.000      1.000
    PEER_13          999.000      0.000      0.000      1.000
    PEER_15          999.000      0.000      0.000      1.000
    PERP_11          999.000      0.000      0.000      1.000
    PERP_13          999.000      0.000      0.000      1.000
    PERP_15          999.000      0.000      0.000      1.000
    I_PRO              0.559      0.134      4.170      0.000
    I_PEER             0.998      0.027     36.861      0.000
    I_PERP             0.817      0.042     19.501      0.000
    L_PRO_13           0.995      0.014     70.567      0.000
    L_PRO_15           0.920      0.033     28.048      0.000
    L_PEER_13          0.985      0.015     67.871      0.000
    L_PEER_15          0.961      0.019     51.435      0.000
    L_PERP_13          0.980      0.019     50.503      0.000
    L_PERP_15          0.933      0.030     31.017      0.000


STD Standardization

                                                    Two-Tailed
                    Estimate       S.E.  Est./S.E.    P-Value

 I_PRO    BY
    PRO_11             0.379      0.051      7.445      0.000
    PRO_13             0.379      0.051      7.445      0.000
    PRO_15             0.379      0.051      7.445      0.000

 I_PEER   BY
    PEER_11            0.205      0.041      4.941      0.000
    PEER_13            0.205      0.041      4.941      0.000
    PEER_15            0.205      0.041      4.941      0.000

 I_PERP   BY
    PERP_11            0.387      0.033     11.592      0.000
    PERP_13            0.387      0.033     11.592      0.000
    PERP_15            0.387      0.033     11.592      0.000

 L_PRO_11 BY
    PRO_11             0.784      0.028     28.258      0.000

 L_PRO_13 BY
    PRO_13             0.775      0.028     27.247      0.000

 L_PRO_15 BY
    PRO_15             0.720      0.029     24.939      0.000

 L_PEER_1 BY
    PEER_11            0.567      0.019     29.598      0.000

 L_PEER_1 BY
    PEER_13            0.580      0.019     29.765      0.000

 L_PEER_1 BY
    PEER_15            0.563      0.018     31.210      0.000

 L_PERP_1 BY
    PERP_11            0.538      0.031     17.202      0.000

 L_PERP_1 BY
    PERP_13            0.660      0.029     22.521      0.000

 L_PERP_1 BY
    PERP_15            0.651      0.031     21.063      0.000

 L_PRO_15 ON
    L_PRO_13           0.260      0.060      4.341      0.000
    L_PEER_13          0.099      0.042      2.327      0.020
    L_PERP_13          0.010      0.044      0.227      0.820

 L_PEER_1 ON
    L_PRO_13           0.037      0.044      0.835      0.404
    L_PEER_13          0.194      0.044      4.394      0.000
    L_PERP_13          0.037      0.036      1.027      0.304

 L_PERP_1 ON
    L_PRO_13          -0.102      0.047     -2.182      0.029
    L_PEER_13         -0.073      0.040     -1.816      0.069
    L_PERP_13          0.193      0.053      3.629      0.000
    L_PRO_11          -0.033      0.049     -0.672      0.501

 L_PRO_13 ON
    L_PRO_11           0.060      0.072      0.832      0.406
    L_PEER_11          0.010      0.049      0.195      0.846
    L_PERP_11         -0.023      0.069     -0.331      0.741

 L_PEER_1 ON
    L_PRO_11          -0.008      0.044     -0.171      0.864
    L_PEER_11          0.114      0.052      2.200      0.028
    L_PERP_11         -0.033      0.053     -0.623      0.534

 L_PERP_1 ON
    L_PRO_11          -0.105      0.052     -2.011      0.044
    L_PEER_11         -0.044      0.048     -0.908      0.364
    L_PERP_11          0.058      0.067      0.863      0.388

 I_PRO    ON
    GENDER             1.328      0.264      5.033      0.000

 I_PEER   ON
    GENDER            -0.084      0.177     -0.473      0.636

 I_PERP   ON
    GENDER            -0.856      0.092     -9.348      0.000

 I_PRO    WITH
    I_PEER             0.400      0.473      0.846      0.398
    I_PERP            -0.052      0.392     -0.132      0.895

 I_PEER   WITH
    I_PERP            -0.386      0.258     -1.496      0.135

 L_PRO_11 WITH
    L_PEER_11          0.128      0.046      2.810      0.005
    L_PERP_11         -0.100      0.061     -1.639      0.101

 L_PEER_1 WITH
    L_PERP_11         -0.202      0.047     -4.292      0.000

 L_PRO_15 WITH
    L_PEER_15          0.110      0.038      2.894      0.004
    L_PERP_15         -0.125      0.045     -2.802      0.005

 L_PEER_1 WITH
    L_PERP_15         -0.068      0.037     -1.862      0.063

 L_PRO_13 WITH
    L_PEER_13          0.066      0.043      1.541      0.123
    L_PERP_13         -0.138      0.051     -2.709      0.007

 L_PEER_1 WITH
    L_PERP_13         -0.152      0.041     -3.721      0.000

 Intercepts
    PRO_11             3.006      0.032     94.416      0.000
    PRO_13             2.838      0.031     92.163      0.000
    PRO_15             2.841      0.028    102.701      0.000
    PEER_11            3.343      0.022    151.875      0.000
    PEER_13            3.299      0.020    168.191      0.000
    PEER_15            3.298      0.019    171.975      0.000
    PERP_11            1.702      0.027     62.931      0.000
    PERP_13            1.884      0.028     68.115      0.000
    PERP_15            1.926      0.026     74.596      0.000

 Variances
    L_PRO_11           1.000      0.000    999.000    999.000
    L_PEER_11          1.000      0.000    999.000    999.000
    L_PERP_11          1.000      0.000    999.000    999.000

 Residual Variances
    PRO_11           999.000      0.000      0.000      1.000
    PRO_13           999.000      0.000      0.000      1.000
    PRO_15           999.000      0.000      0.000      1.000
    PEER_11          999.000      0.000      0.000      1.000
    PEER_13          999.000      0.000      0.000      1.000
    PEER_15          999.000      0.000      0.000      1.000
    PERP_11          999.000      0.000      0.000      1.000
    PERP_13          999.000      0.000      0.000      1.000
    PERP_15          999.000      0.000      0.000      1.000
    I_PRO              0.559      0.134      4.170      0.000
    I_PEER             0.998      0.027     36.861      0.000
    I_PERP             0.817      0.042     19.501      0.000
    L_PRO_13           0.995      0.014     70.567      0.000
    L_PRO_15           0.920      0.033     28.048      0.000
    L_PEER_13          0.985      0.015     67.871      0.000
    L_PEER_15          0.961      0.019     51.435      0.000
    L_PERP_13          0.980      0.019     50.503      0.000
    L_PERP_15          0.933      0.030     31.017      0.000


R-SQUARE

    Observed                                        Two-Tailed
    Variable        Estimate       S.E.  Est./S.E.    P-Value

    PRO_11             1.000      0.000    999.000    999.000
    PRO_13             1.000      0.000    999.000    999.000
    PRO_15             1.000      0.000    999.000    999.000
    PEER_11            1.000      0.000    999.000    999.000
    PEER_13            1.000      0.000    999.000    999.000
    PEER_15            1.000      0.000    999.000    999.000
    PERP_11            1.000      0.000    999.000    999.000
    PERP_13            1.000      0.000    999.000    999.000
    PERP_15            1.000      0.000    999.000    999.000

     Latent                                         Two-Tailed
    Variable        Estimate       S.E.  Est./S.E.    P-Value

    I_PRO              0.441      0.294      1.500      0.134
    I_PEER             0.002      0.074      0.024      0.981
    I_PERP             0.183      0.042      4.364      0.000
    L_PRO_13           0.005      0.014      0.332      0.740
    L_PRO_15           0.080      0.033      2.434      0.015
    L_PEER_1           0.015      0.015      1.061      0.289
    L_PEER_1           0.039      0.019      2.076      0.038
    L_PERP_1           0.020      0.019      1.019      0.308
    L_PERP_1           0.067      0.030      2.237      0.025


TOTAL, TOTAL INDIRECT, SPECIFIC INDIRECT, AND DIRECT EFFECTS


                                                    Two-Tailed
                    Estimate       S.E.  Est./S.E.    P-Value

Effects from L_PRO_11 to L_PERP_1

  Indirect             0.000      0.003      0.146      0.884


STANDARDIZED TOTAL, TOTAL INDIRECT, SPECIFIC INDIRECT, AND DIRECT EFFECTS


STDYX Standardization

                                                    Two-Tailed
                    Estimate       S.E.  Est./S.E.    P-Value

Effects from L_PRO_11 to L_PERP_1

  Indirect             0.001      0.004      0.149      0.882


STDY Standardization

                                                    Two-Tailed
                    Estimate       S.E.  Est./S.E.    P-Value

Effects from L_PRO_11 to L_PERP_1

  Indirect             0.001      0.004      0.149      0.882


STD Standardization

                                                    Two-Tailed
                    Estimate       S.E.  Est./S.E.    P-Value

Effects from L_PRO_11 to L_PERP_1

  Indirect             0.001      0.004      0.149      0.882


CONFIDENCE INTERVALS OF MODEL RESULTS

                  Lower .5%  Lower 2.5%    Lower 5%    Estimate    Upper 5%  Upper 2.5%   Upper .5%

 I_PRO    BY
    PRO_11           1.000       1.000       1.000       1.000       1.000       1.000       1.000
    PRO_13           1.000       1.000       1.000       1.000       1.000       1.000       1.000
    PRO_15           1.000       1.000       1.000       1.000       1.000       1.000       1.000

 I_PEER   BY
    PEER_11          1.000       1.000       1.000       1.000       1.000       1.000       1.000
    PEER_13          1.000       1.000       1.000       1.000       1.000       1.000       1.000
    PEER_15          1.000       1.000       1.000       1.000       1.000       1.000       1.000

 I_PERP   BY
    PERP_11          1.000       1.000       1.000       1.000       1.000       1.000       1.000
    PERP_13          1.000       1.000       1.000       1.000       1.000       1.000       1.000
    PERP_15          1.000       1.000       1.000       1.000       1.000       1.000       1.000

 L_PRO_11 BY
    PRO_11           1.000       1.000       1.000       1.000       1.000       1.000       1.000

 L_PRO_13 BY
    PRO_13           1.000       1.000       1.000       1.000       1.000       1.000       1.000

 L_PRO_15 BY
    PRO_15           1.000       1.000       1.000       1.000       1.000       1.000       1.000

 L_PEER_1 BY
    PEER_11          1.000       1.000       1.000       1.000       1.000       1.000       1.000

 L_PEER_1 BY
    PEER_13          1.000       1.000       1.000       1.000       1.000       1.000       1.000

 L_PEER_1 BY
    PEER_15          1.000       1.000       1.000       1.000       1.000       1.000       1.000

 L_PERP_1 BY
    PERP_11          1.000       1.000       1.000       1.000       1.000       1.000       1.000

 L_PERP_1 BY
    PERP_13          1.000       1.000       1.000       1.000       1.000       1.000       1.000

 L_PERP_1 BY
    PERP_15          1.000       1.000       1.000       1.000       1.000       1.000       1.000

 L_PRO_15 ON
    L_PRO_13         0.081       0.129       0.143       0.242       0.332       0.349       0.379
    L_PEER_13       -0.016       0.027       0.040       0.122       0.209       0.227       0.259
    L_PERP_13       -0.103      -0.080      -0.067       0.011       0.089       0.100       0.131

 L_PEER_1 ON
    L_PRO_13        -0.055      -0.035      -0.027       0.027       0.078       0.089       0.111
    L_PEER_13        0.081       0.107       0.118       0.189       0.262       0.281       0.309
    L_PERP_13       -0.052      -0.033      -0.025       0.031       0.078       0.087       0.103

 L_PERP_1 ON
    L_PRO_13        -0.203      -0.167      -0.151      -0.086      -0.020      -0.011       0.022
    L_PEER_13       -0.199      -0.175      -0.160      -0.081      -0.011       0.004       0.036
    L_PERP_13        0.042       0.082       0.101       0.190       0.277       0.293       0.315
    L_PRO_11        -0.140      -0.109      -0.099      -0.027       0.039       0.051       0.067

 L_PRO_13 ON
    L_PRO_11        -0.126      -0.094      -0.060       0.059       0.182       0.200       0.233
    L_PEER_11       -0.161      -0.111      -0.095       0.013       0.129       0.153       0.193
    L_PERP_11       -0.284      -0.230      -0.204      -0.033       0.120       0.147       0.220

 L_PEER_1 ON
    L_PRO_11        -0.087      -0.065      -0.057      -0.006       0.051       0.059       0.077
    L_PEER_11       -0.029       0.016       0.027       0.117       0.209       0.222       0.252
    L_PERP_11       -0.208      -0.146      -0.127      -0.035       0.062       0.080       0.099

 L_PERP_1 ON
    L_PRO_11        -0.191      -0.173      -0.163      -0.089      -0.012      -0.001       0.026
    L_PEER_11       -0.208      -0.167      -0.146      -0.051       0.039       0.054       0.077
    L_PERP_11       -0.164      -0.091      -0.060       0.071       0.203       0.230       0.279

 I_PRO    ON
    GENDER           0.419       0.438       0.449       0.503       0.556       0.566       0.584

 I_PEER   ON
    GENDER          -0.075      -0.059      -0.053      -0.017       0.019       0.026       0.044

 I_PERP   ON
    GENDER          -0.400      -0.386      -0.375      -0.331      -0.285      -0.275      -0.258

 I_PRO    WITH
    I_PEER          -0.028      -0.010      -0.005       0.023       0.047       0.050       0.057
    I_PERP          -0.064      -0.049      -0.041      -0.005       0.038       0.049       0.060

 I_PEER   WITH
    I_PERP          -0.058      -0.051      -0.048      -0.028      -0.005       0.000       0.008

 L_PRO_11 WITH
    L_PEER_11        0.004       0.017       0.023       0.057       0.093       0.099       0.117
    L_PERP_11       -0.124      -0.101      -0.091      -0.042      -0.001       0.008       0.021

 L_PEER_1 WITH
    L_PERP_11       -0.104      -0.093      -0.089      -0.062      -0.035      -0.031      -0.023

 L_PRO_15 WITH
    L_PEER_15        0.005       0.011       0.015       0.042       0.065       0.069       0.077
    L_PERP_15       -0.104      -0.092      -0.085      -0.054      -0.021      -0.016      -0.003

 L_PEER_1 WITH
    L_PERP_15       -0.060      -0.049      -0.045      -0.024      -0.003       0.000       0.008

 L_PRO_13 WITH
    L_PEER_13       -0.019      -0.007      -0.001       0.029       0.063       0.067       0.076
    L_PERP_13       -0.142      -0.120      -0.112      -0.070      -0.028      -0.020       0.001

 L_PEER_1 WITH
    L_PERP_13       -0.098      -0.091      -0.086      -0.057      -0.031      -0.026      -0.020

 Intercepts
    PRO_11           2.922       2.947       2.956       3.006       3.060       3.071       3.086
    PRO_13           2.757       2.777       2.786       2.838       2.886       2.895       2.910
    PRO_15           2.769       2.787       2.794       2.841       2.887       2.892       2.916
    PEER_11          3.289       3.300       3.307       3.343       3.378       3.387       3.398
    PEER_13          3.245       3.264       3.270       3.299       3.331       3.338       3.350
    PEER_15          3.250       3.261       3.267       3.298       3.330       3.335       3.343
    PERP_11          1.631       1.647       1.655       1.702       1.745       1.753       1.767
    PERP_13          1.808       1.828       1.840       1.884       1.928       1.938       1.958
    PERP_15          1.857       1.875       1.882       1.926       1.970       1.976       1.991

 Variances
    L_PRO_11         0.505       0.540       0.552       0.615       0.693       0.707       0.751
    L_PEER_1         0.267       0.280       0.287       0.321       0.359       0.366       0.381
    L_PERP_1         0.211       0.224       0.235       0.290       0.346       0.359       0.389

 Residual Variances
    PRO_11           0.000       0.000       0.000       0.000       0.000       0.000       0.000
    PRO_13           0.000       0.000       0.000       0.000       0.000       0.000       0.000
    PRO_15           0.000       0.000       0.000       0.000       0.000       0.000       0.000
    PEER_11          0.000       0.000       0.000       0.000       0.000       0.000       0.000
    PEER_13          0.000       0.000       0.000       0.000       0.000       0.000       0.000
    PEER_15          0.000       0.000       0.000       0.000       0.000       0.000       0.000
    PERP_11          0.000       0.000       0.000       0.000       0.000       0.000       0.000
    PERP_13          0.000       0.000       0.000       0.000       0.000       0.000       0.000
    PERP_15          0.000       0.000       0.000       0.000       0.000       0.000       0.000
    I_PRO           -0.022       0.001       0.014       0.080       0.129       0.137       0.156
    I_PEER          -0.009       0.007       0.013       0.042       0.066       0.070       0.079
    I_PERP           0.047       0.068       0.077       0.122       0.154       0.160       0.176
    L_PRO_13         0.487       0.514       0.528       0.598       0.659       0.676       0.696
    L_PRO_15         0.410       0.419       0.429       0.477       0.523       0.533       0.547
    L_PEER_1         0.278       0.290       0.298       0.331       0.364       0.370       0.387
    L_PEER_1         0.262       0.273       0.276       0.305       0.331       0.337       0.347
    L_PERP_1         0.335       0.356       0.365       0.427       0.482       0.494       0.513
    L_PERP_1         0.313       0.329       0.341       0.395       0.449       0.460       0.487


CONFIDENCE INTERVALS OF STANDARDIZED MODEL RESULTS


STDYX Standardization

                  Lower .5%  Lower 2.5%    Lower 5%    Estimate    Upper 5%  Upper 2.5%   Upper .5%

 I_PRO    BY
    PRO_11           0.241       0.287       0.316       0.435       0.505       0.518       0.537
    PRO_13           0.240       0.288       0.318       0.439       0.514       0.528       0.546
    PRO_15           0.255       0.308       0.335       0.465       0.541       0.552       0.578

 I_PEER   BY
    PEER_11          0.070       0.164       0.199       0.340       0.423       0.438       0.465
    PEER_13          0.069       0.160       0.194       0.333       0.418       0.429       0.456
    PEER_15          0.072       0.163       0.201       0.342       0.426       0.438       0.468

 I_PERP   BY
    PERP_11          0.409       0.471       0.493       0.584       0.647       0.657       0.676
    PERP_13          0.358       0.401       0.424       0.506       0.559       0.573       0.601
    PERP_15          0.366       0.403       0.428       0.511       0.570       0.581       0.600

 L_PRO_11 BY
    PRO_11           0.843       0.855       0.863       0.900       0.948       0.958       0.968

 L_PRO_13 BY
    PRO_13           0.837       0.849       0.858       0.898       0.948       0.957       0.968

 L_PRO_15 BY
    PRO_15           0.813       0.833       0.841       0.885       0.942       0.951       0.965

 L_PEER_1 BY
    PEER_11          0.885       0.899       0.906       0.940       0.982       0.989       1.012

 L_PEER_1 BY
    PEER_13          0.885       0.903       0.908       0.943       0.983       0.990       1.011

 L_PEER_1 BY
    PEER_15          0.883       0.899       0.905       0.940       0.982       0.989       1.012

 L_PERP_1 BY
    PERP_11          0.731       0.754       0.762       0.812       0.870       0.882       0.910

 L_PERP_1 BY
    PERP_13          0.799       0.819       0.829       0.863       0.906       0.916       0.934

 L_PERP_1 BY
    PERP_15          0.799       0.814       0.822       0.859       0.904       0.914       0.930

 L_PRO_15 ON
    L_PRO_13         0.084       0.139       0.153       0.260       0.352       0.369       0.406
    L_PEER_13       -0.013       0.022       0.033       0.099       0.167       0.181       0.210
    L_PERP_13       -0.099      -0.076      -0.062       0.010       0.079       0.089       0.120

 L_PEER_1 ON
    L_PRO_13        -0.074      -0.047      -0.037       0.037       0.107       0.127       0.151
    L_PEER_13        0.082       0.110       0.122       0.194       0.270       0.283       0.309
    L_PERP_13       -0.058      -0.040      -0.029       0.037       0.091       0.099       0.119

 L_PERP_1 ON
    L_PRO_13        -0.224      -0.195      -0.179      -0.102      -0.026      -0.013       0.027
    L_PEER_13       -0.177      -0.150      -0.142      -0.073      -0.010       0.004       0.032
    L_PERP_13        0.044       0.082       0.103       0.193       0.280       0.296       0.321
    L_PRO_11        -0.164      -0.131      -0.119      -0.033       0.047       0.064       0.084

 L_PRO_13 ON
    L_PRO_11        -0.129      -0.088      -0.060       0.060       0.182       0.204       0.229
    L_PEER_11       -0.109      -0.081      -0.070       0.010       0.095       0.116       0.142
    L_PERP_11       -0.207      -0.161      -0.142      -0.023       0.082       0.100       0.152

 L_PEER_1 ON
    L_PRO_11        -0.110      -0.088      -0.075      -0.008       0.069       0.081       0.101
    L_PEER_11       -0.028       0.016       0.026       0.114       0.202       0.216       0.249
    L_PERP_11       -0.191      -0.135      -0.119      -0.033       0.055       0.070       0.090

 L_PERP_1 ON
    L_PRO_11        -0.234      -0.206      -0.189      -0.105      -0.014      -0.001       0.033
    L_PEER_11       -0.175      -0.144      -0.128      -0.044       0.032       0.046       0.067
    L_PERP_11       -0.123      -0.070      -0.050       0.058       0.169       0.188       0.223

 I_PRO    ON
    GENDER           0.513       0.543       0.561       0.664       0.904       0.987       1.160

 I_PEER   ON
    GENDER          -0.406      -0.194      -0.158      -0.042       0.046       0.070       0.139

 I_PERP   ON
    GENDER          -0.596      -0.540      -0.517      -0.428      -0.370      -0.359      -0.330

 I_PRO    WITH
    I_PEER          -1.233      -0.237      -0.073       0.400       1.080       1.449       2.250
    I_PERP          -1.027      -0.686      -0.502      -0.052       0.548       0.838       1.188

 I_PEER   WITH
    I_PERP          -1.239      -0.816      -0.701      -0.386      -0.084       0.000       0.159

 L_PRO_11 WITH
    L_PEER_11        0.008       0.041       0.054       0.128       0.205       0.219       0.239
    L_PERP_11       -0.260      -0.229      -0.202      -0.100      -0.001       0.022       0.050

 L_PEER_1 WITH
    L_PERP_11       -0.322      -0.296      -0.278      -0.202      -0.123      -0.104      -0.083

 L_PRO_15 WITH
    L_PEER_15        0.013       0.029       0.040       0.110       0.172       0.181       0.207
    L_PERP_15       -0.242      -0.210      -0.197      -0.125      -0.050      -0.039      -0.006

 L_PEER_1 WITH
    L_PERP_15       -0.168      -0.138      -0.128      -0.068      -0.011      -0.001       0.022

 L_PRO_13 WITH
    L_PEER_13       -0.045      -0.016      -0.003       0.066       0.140       0.149       0.164
    L_PERP_13       -0.268      -0.241      -0.222      -0.138      -0.056      -0.040       0.002

 L_PEER_1 WITH
    L_PERP_13       -0.259      -0.240      -0.226      -0.152      -0.086      -0.072      -0.055

 Intercepts
    PRO_11           3.241       3.298       3.317       3.453       3.596       3.619       3.667
    PRO_13           3.099       3.145       3.171       3.290       3.419       3.446       3.485
    PRO_15           3.298       3.343       3.369       3.492       3.627       3.661       3.700
    PEER_11          5.205       5.271       5.307       5.547       5.812       5.879       5.978
    PEER_13          5.036       5.107       5.151       5.363       5.585       5.632       5.714
    PEER_15          5.179       5.257       5.283       5.502       5.739       5.777       5.851
    PERP_11          2.400       2.442       2.462       2.566       2.707       2.735       2.781
    PERP_13          2.327       2.361       2.379       2.463       2.562       2.579       2.606
    PERP_15          2.383       2.424       2.439       2.544       2.653       2.676       2.710

 Variances
    L_PRO_11         1.000       1.000       1.000       1.000       1.000       1.000       1.000
    L_PEER_1         1.000       1.000       1.000       1.000       1.000       1.000       1.000
    L_PERP_1         1.000       1.000       1.000       1.000       1.000       1.000       1.000

 Residual Variances
    PRO_11           0.000       0.000       0.000       0.000       0.000       0.000       0.000
    PRO_13           0.000       0.000       0.000       0.000       0.000       0.000       0.000
    PRO_15           0.000       0.000       0.000       0.000       0.000       0.000       0.000
    PEER_11          0.000       0.000       0.000       0.000       0.000       0.000       0.000
    PEER_13          0.000       0.000       0.000       0.000       0.000       0.000       0.000
    PEER_15          0.000       0.000       0.000       0.000       0.000       0.000       0.000
    PERP_11          0.000       0.000       0.000       0.000       0.000       0.000       0.000
    PERP_13          0.000       0.000       0.000       0.000       0.000       0.000       0.000
    PERP_15          0.000       0.000       0.000       0.000       0.000       0.000       0.000
    I_PRO           -0.503       0.018       0.174       0.559       0.685       0.704       0.736
    I_PEER           0.752       0.959       0.974       0.998       1.000       1.000       1.000
    I_PERP           0.645       0.708       0.733       0.817       0.863       0.871       0.891
    L_PRO_13         0.927       0.947       0.953       0.995       0.998       0.999       1.000
    L_PRO_15         0.817       0.839       0.853       0.920       0.962       0.968       0.979
    L_PEER_1         0.925       0.943       0.950       0.985       0.995       0.997       0.999
    L_PEER_1         0.891       0.911       0.921       0.961       0.981       0.985       0.989
    L_PERP_1         0.900       0.922       0.932       0.980       0.994       0.996       0.999
    L_PERP_1         0.828       0.855       0.867       0.933       0.967       0.972       0.985


STDY Standardization

                  Lower .5%  Lower 2.5%    Lower 5%    Estimate    Upper 5%  Upper 2.5%   Upper .5%

 I_PRO    BY
    PRO_11           0.241       0.287       0.316       0.435       0.505       0.518       0.537
    PRO_13           0.240       0.288       0.318       0.439       0.514       0.528       0.546
    PRO_15           0.255       0.308       0.335       0.465       0.541       0.552       0.578

 I_PEER   BY
    PEER_11          0.070       0.164       0.199       0.340       0.423       0.438       0.465
    PEER_13          0.069       0.160       0.194       0.333       0.418       0.429       0.456
    PEER_15          0.072       0.163       0.201       0.342       0.426       0.438       0.468

 I_PERP   BY
    PERP_11          0.409       0.471       0.493       0.584       0.647       0.657       0.676
    PERP_13          0.358       0.401       0.424       0.506       0.559       0.573       0.601
    PERP_15          0.366       0.403       0.428       0.511       0.570       0.581       0.600

 L_PRO_11 BY
    PRO_11           0.843       0.855       0.863       0.900       0.948       0.958       0.968

 L_PRO_13 BY
    PRO_13           0.837       0.849       0.858       0.898       0.948       0.957       0.968

 L_PRO_15 BY
    PRO_15           0.813       0.833       0.841       0.885       0.942       0.951       0.965

 L_PEER_1 BY
    PEER_11          0.885       0.899       0.906       0.940       0.982       0.989       1.012

 L_PEER_1 BY
    PEER_13          0.885       0.903       0.908       0.943       0.983       0.990       1.011

 L_PEER_1 BY
    PEER_15          0.883       0.899       0.905       0.940       0.982       0.989       1.012

 L_PERP_1 BY
    PERP_11          0.731       0.754       0.762       0.812       0.870       0.882       0.910

 L_PERP_1 BY
    PERP_13          0.799       0.819       0.829       0.863       0.906       0.916       0.934

 L_PERP_1 BY
    PERP_15          0.799       0.814       0.822       0.859       0.904       0.914       0.930

 L_PRO_15 ON
    L_PRO_13         0.084       0.139       0.153       0.260       0.352       0.369       0.406
    L_PEER_13       -0.013       0.022       0.033       0.099       0.167       0.181       0.210
    L_PERP_13       -0.099      -0.076      -0.062       0.010       0.079       0.089       0.120

 L_PEER_1 ON
    L_PRO_13        -0.074      -0.047      -0.037       0.037       0.107       0.127       0.151
    L_PEER_13        0.082       0.110       0.122       0.194       0.270       0.283       0.309
    L_PERP_13       -0.058      -0.040      -0.029       0.037       0.091       0.099       0.119

 L_PERP_1 ON
    L_PRO_13        -0.224      -0.195      -0.179      -0.102      -0.026      -0.013       0.027
    L_PEER_13       -0.177      -0.150      -0.142      -0.073      -0.010       0.004       0.032
    L_PERP_13        0.044       0.082       0.103       0.193       0.280       0.296       0.321
    L_PRO_11        -0.164      -0.131      -0.119      -0.033       0.047       0.064       0.084

 L_PRO_13 ON
    L_PRO_11        -0.129      -0.088      -0.060       0.060       0.182       0.204       0.229
    L_PEER_11       -0.109      -0.081      -0.070       0.010       0.095       0.116       0.142
    L_PERP_11       -0.207      -0.161      -0.142      -0.023       0.082       0.100       0.152

 L_PEER_1 ON
    L_PRO_11        -0.110      -0.088      -0.075      -0.008       0.069       0.081       0.101
    L_PEER_11       -0.028       0.016       0.026       0.114       0.202       0.216       0.249
    L_PERP_11       -0.191      -0.135      -0.119      -0.033       0.055       0.070       0.090

 L_PERP_1 ON
    L_PRO_11        -0.234      -0.206      -0.189      -0.105      -0.014      -0.001       0.033
    L_PEER_11       -0.175      -0.144      -0.128      -0.044       0.032       0.046       0.067
    L_PERP_11       -0.123      -0.070      -0.050       0.058       0.169       0.188       0.223

 I_PRO    ON
    GENDER           1.027       1.087       1.123       1.328       1.808       1.976       2.319

 I_PEER   ON
    GENDER          -0.813      -0.388      -0.315      -0.084       0.092       0.141       0.278

 I_PERP   ON
    GENDER          -1.193      -1.081      -1.034      -0.856      -0.741      -0.718      -0.660

 I_PRO    WITH
    I_PEER          -1.233      -0.237      -0.073       0.400       1.080       1.449       2.250
    I_PERP          -1.027      -0.686      -0.502      -0.052       0.548       0.838       1.188

 I_PEER   WITH
    I_PERP          -1.239      -0.816      -0.701      -0.386      -0.084       0.000       0.159

 L_PRO_11 WITH
    L_PEER_11        0.008       0.041       0.054       0.128       0.205       0.219       0.239
    L_PERP_11       -0.260      -0.229      -0.202      -0.100      -0.001       0.022       0.050

 L_PEER_1 WITH
    L_PERP_11       -0.322      -0.296      -0.278      -0.202      -0.123      -0.104      -0.083

 L_PRO_15 WITH
    L_PEER_15        0.013       0.029       0.040       0.110       0.172       0.181       0.207
    L_PERP_15       -0.242      -0.210      -0.197      -0.125      -0.050      -0.039      -0.006

 L_PEER_1 WITH
    L_PERP_15       -0.168      -0.138      -0.128      -0.068      -0.011      -0.001       0.022

 L_PRO_13 WITH
    L_PEER_13       -0.045      -0.016      -0.003       0.066       0.140       0.149       0.164
    L_PERP_13       -0.268      -0.241      -0.222      -0.138      -0.056      -0.040       0.002

 L_PEER_1 WITH
    L_PERP_13       -0.259      -0.240      -0.226      -0.152      -0.086      -0.072      -0.055

 Intercepts
    PRO_11           3.241       3.298       3.317       3.453       3.596       3.619       3.667
    PRO_13           3.099       3.145       3.171       3.290       3.419       3.446       3.485
    PRO_15           3.298       3.343       3.369       3.492       3.627       3.661       3.700
    PEER_11          5.205       5.271       5.307       5.547       5.812       5.879       5.978
    PEER_13          5.036       5.107       5.151       5.363       5.585       5.632       5.714
    PEER_15          5.179       5.257       5.283       5.502       5.739       5.777       5.851
    PERP_11          2.400       2.442       2.462       2.566       2.707       2.735       2.781
    PERP_13          2.327       2.361       2.379       2.463       2.562       2.579       2.606
    PERP_15          2.383       2.424       2.439       2.544       2.653       2.676       2.710

 Variances
    L_PRO_11         1.000       1.000       1.000       1.000       1.000       1.000       1.000
    L_PEER_1         1.000       1.000       1.000       1.000       1.000       1.000       1.000
    L_PERP_1         1.000       1.000       1.000       1.000       1.000       1.000       1.000

 Residual Variances
    PRO_11           0.000       0.000       0.000     999.000       0.000       0.000       0.000
    PRO_13           0.000       0.000       0.000     999.000       0.000       0.000       0.000
    PRO_15           0.000       0.000       0.000     999.000       0.000       0.000       0.000
    PEER_11          0.000       0.000       0.000     999.000       0.000       0.000       0.000
    PEER_13          0.000       0.000       0.000     999.000       0.000       0.000       0.000
    PEER_15          0.000       0.000       0.000     999.000       0.000       0.000       0.000
    PERP_11          0.000       0.000       0.000     999.000       0.000       0.000       0.000
    PERP_13          0.000       0.000       0.000     999.000       0.000       0.000       0.000
    PERP_15          0.000       0.000       0.000     999.000       0.000       0.000       0.000
    I_PRO            0.034       0.156       0.236       0.559       0.685       0.705       0.736
    I_PEER           0.835       0.961       0.974       0.998       1.000       1.000       1.000
    I_PERP           0.645       0.708       0.733       0.817       0.863       0.871       0.891
    L_PRO_13         0.927       0.947       0.953       0.995       0.998       0.999       1.000
    L_PRO_15         0.817       0.839       0.853       0.920       0.962       0.968       0.979
    L_PEER_1         0.925       0.943       0.950       0.985       0.995       0.997       0.999
    L_PEER_1         0.891       0.911       0.921       0.961       0.981       0.985       0.989
    L_PERP_1         0.900       0.922       0.932       0.980       0.994       0.996       0.999
    L_PERP_1         0.828       0.855       0.867       0.933       0.967       0.972       0.985


STD Standardization

                  Lower .5%  Lower 2.5%    Lower 5%    Estimate    Upper 5%  Upper 2.5%   Upper .5%

 I_PRO    BY
    PRO_11           0.209       0.249       0.273       0.379       0.443       0.451       0.468
    PRO_13           0.209       0.249       0.273       0.379       0.443       0.451       0.468
    PRO_15           0.209       0.249       0.273       0.379       0.443       0.451       0.468

 I_PEER   BY
    PEER_11          0.042       0.102       0.119       0.205       0.256       0.264       0.282
    PEER_13          0.042       0.102       0.119       0.205       0.256       0.264       0.282
    PEER_15          0.042       0.102       0.119       0.205       0.256       0.264       0.282

 I_PERP   BY
    PERP_11          0.273       0.309       0.322       0.387       0.428       0.434       0.452
    PERP_13          0.273       0.309       0.322       0.387       0.428       0.434       0.452
    PERP_15          0.273       0.309       0.322       0.387       0.428       0.434       0.452

 L_PRO_11 BY
    PRO_11           0.710       0.735       0.743       0.784       0.833       0.841       0.866

 L_PRO_13 BY
    PRO_13           0.702       0.721       0.730       0.775       0.825       0.833       0.851

 L_PRO_15 BY
    PRO_15           0.650       0.668       0.677       0.720       0.774       0.782       0.799

 L_PEER_1 BY
    PEER_11          0.517       0.529       0.536       0.567       0.599       0.605       0.618

 L_PEER_1 BY
    PEER_13          0.532       0.545       0.551       0.580       0.614       0.622       0.633

 L_PEER_1 BY
    PEER_15          0.517       0.531       0.534       0.563       0.594       0.601       0.614

 L_PERP_1 BY
    PERP_11          0.459       0.474       0.485       0.538       0.588       0.599       0.623

 L_PERP_1 BY
    PERP_13          0.585       0.603       0.613       0.660       0.710       0.717       0.733

 L_PERP_1 BY
    PERP_15          0.572       0.594       0.604       0.651       0.705       0.716       0.732

 L_PRO_15 ON
    L_PRO_13         0.084       0.139       0.153       0.260       0.352       0.369       0.406
    L_PEER_13       -0.013       0.022       0.033       0.099       0.167       0.181       0.210
    L_PERP_13       -0.099      -0.076      -0.062       0.010       0.079       0.089       0.120

 L_PEER_1 ON
    L_PRO_13        -0.074      -0.047      -0.037       0.037       0.107       0.127       0.151
    L_PEER_13        0.082       0.110       0.122       0.194       0.270       0.283       0.309
    L_PERP_13       -0.058      -0.040      -0.029       0.037       0.091       0.099       0.119

 L_PERP_1 ON
    L_PRO_13        -0.224      -0.195      -0.179      -0.102      -0.026      -0.013       0.027
    L_PEER_13       -0.177      -0.150      -0.142      -0.073      -0.010       0.004       0.032
    L_PERP_13        0.044       0.082       0.103       0.193       0.280       0.296       0.321
    L_PRO_11        -0.164      -0.131      -0.119      -0.033       0.047       0.064       0.084

 L_PRO_13 ON
    L_PRO_11        -0.129      -0.088      -0.060       0.060       0.182       0.204       0.229
    L_PEER_11       -0.109      -0.081      -0.070       0.010       0.095       0.116       0.142
    L_PERP_11       -0.207      -0.161      -0.142      -0.023       0.082       0.100       0.152

 L_PEER_1 ON
    L_PRO_11        -0.110      -0.088      -0.075      -0.008       0.069       0.081       0.101
    L_PEER_11       -0.028       0.016       0.026       0.114       0.202       0.216       0.249
    L_PERP_11       -0.191      -0.135      -0.119      -0.033       0.055       0.070       0.090

 L_PERP_1 ON
    L_PRO_11        -0.234      -0.206      -0.189      -0.105      -0.014      -0.001       0.033
    L_PEER_11       -0.175      -0.144      -0.128      -0.044       0.032       0.046       0.067
    L_PERP_11       -0.123      -0.070      -0.050       0.058       0.169       0.188       0.223

 I_PRO    ON
    GENDER           1.027       1.087       1.123       1.328       1.808       1.976       2.319

 I_PEER   ON
    GENDER          -0.813      -0.388      -0.315      -0.084       0.092       0.141       0.278

 I_PERP   ON
    GENDER          -1.193      -1.081      -1.034      -0.856      -0.741      -0.718      -0.660

 I_PRO    WITH
    I_PEER          -1.233      -0.237      -0.073       0.400       1.080       1.449       2.250
    I_PERP          -1.027      -0.686      -0.502      -0.052       0.548       0.838       1.188

 I_PEER   WITH
    I_PERP          -1.239      -0.816      -0.701      -0.386      -0.084       0.000       0.159

 L_PRO_11 WITH
    L_PEER_11        0.008       0.041       0.054       0.128       0.205       0.219       0.239
    L_PERP_11       -0.260      -0.229      -0.202      -0.100      -0.001       0.022       0.050

 L_PEER_1 WITH
    L_PERP_11       -0.322      -0.296      -0.278      -0.202      -0.123      -0.104      -0.083

 L_PRO_15 WITH
    L_PEER_15        0.013       0.029       0.040       0.110       0.172       0.181       0.207
    L_PERP_15       -0.242      -0.210      -0.197      -0.125      -0.050      -0.039      -0.006

 L_PEER_1 WITH
    L_PERP_15       -0.168      -0.138      -0.128      -0.068      -0.011      -0.001       0.022

 L_PRO_13 WITH
    L_PEER_13       -0.045      -0.016      -0.003       0.066       0.140       0.149       0.164
    L_PERP_13       -0.268      -0.241      -0.222      -0.138      -0.056      -0.040       0.002

 L_PEER_1 WITH
    L_PERP_13       -0.259      -0.240      -0.226      -0.152      -0.086      -0.072      -0.055

 Intercepts
    PRO_11           2.922       2.947       2.956       3.006       3.060       3.071       3.086
    PRO_13           2.757       2.777       2.786       2.838       2.886       2.895       2.910
    PRO_15           2.769       2.787       2.794       2.841       2.887       2.892       2.916
    PEER_11          3.289       3.300       3.307       3.343       3.378       3.387       3.398
    PEER_13          3.245       3.264       3.270       3.299       3.331       3.338       3.350
    PEER_15          3.250       3.261       3.267       3.298       3.330       3.335       3.343
    PERP_11          1.631       1.647       1.655       1.702       1.745       1.753       1.767
    PERP_13          1.808       1.828       1.840       1.884       1.928       1.938       1.958
    PERP_15          1.857       1.875       1.882       1.926       1.970       1.976       1.991

 Variances
    L_PRO_11         1.000       1.000       1.000       1.000       1.000       1.000       1.000
    L_PEER_1         1.000       1.000       1.000       1.000       1.000       1.000       1.000
    L_PERP_1         1.000       1.000       1.000       1.000       1.000       1.000       1.000

 Residual Variances
    PRO_11           0.000       0.000       0.000     999.000       0.000       0.000       0.000
    PRO_13           0.000       0.000       0.000     999.000       0.000       0.000       0.000
    PRO_15           0.000       0.000       0.000     999.000       0.000       0.000       0.000
    PEER_11          0.000       0.000       0.000     999.000       0.000       0.000       0.000
    PEER_13          0.000       0.000       0.000     999.000       0.000       0.000       0.000
    PEER_15          0.000       0.000       0.000     999.000       0.000       0.000       0.000
    PERP_11          0.000       0.000       0.000     999.000       0.000       0.000       0.000
    PERP_13          0.000       0.000       0.000     999.000       0.000       0.000       0.000
    PERP_15          0.000       0.000       0.000     999.000       0.000       0.000       0.000
    I_PRO            0.034       0.156       0.236       0.559       0.685       0.705       0.736
    I_PEER           0.835       0.961       0.974       0.998       1.000       1.000       1.000
    I_PERP           0.645       0.708       0.733       0.817       0.863       0.871       0.891
    L_PRO_13         0.927       0.947       0.953       0.995       0.998       0.999       1.000
    L_PRO_15         0.817       0.839       0.853       0.920       0.962       0.968       0.979
    L_PEER_1         0.925       0.943       0.950       0.985       0.995       0.997       0.999
    L_PEER_1         0.891       0.911       0.921       0.961       0.981       0.985       0.989
    L_PERP_1         0.900       0.922       0.932       0.980       0.994       0.996       0.999
    L_PERP_1         0.828       0.855       0.867       0.933       0.967       0.972       0.985


CONFIDENCE INTERVALS OF TOTAL, TOTAL INDIRECT, SPECIFIC INDIRECT, AND DIRECT EFFECTS


                  Lower .5%  Lower 2.5%    Lower 5%    Estimate    Upper 5%  Upper 2.5%   Upper .5%

Effects from L_PRO_11 to L_PERP_1

  Indirect          -0.008      -0.006      -0.004       0.000       0.006       0.008       0.010


CONFIDENCE INTERVALS OF STANDARDIZED TOTAL, TOTAL INDIRECT, SPECIFIC INDIRECT, AND DIRECT EFFECTS


STDYX Standardization

                  Lower .5%  Lower 2.5%    Lower 5%    Estimate    Upper 5%  Upper 2.5%   Upper .5%

Effects from L_PRO_11 to L_PERP_1

  Indirect          -0.011      -0.007      -0.005       0.001       0.007       0.009       0.012


STDY Standardization

                  Lower .5%  Lower 2.5%    Lower 5%    Estimate    Upper 5%  Upper 2.5%   Upper .5%

Effects from L_PRO_11 to L_PERP_1

  Indirect          -0.011      -0.007      -0.005       0.001       0.007       0.009       0.012


STD Standardization

                  Lower .5%  Lower 2.5%    Lower 5%    Estimate    Upper 5%  Upper 2.5%   Upper .5%

Effects from L_PRO_11 to L_PERP_1

  Indirect          -0.011      -0.007      -0.005       0.001       0.007       0.009       0.012


DIAGRAM INFORMATION

  Use View Diagram under the Diagram menu in the Mplus Editor to view the diagram.
  If running Mplus from the Mplus Diagrammer, the diagram opens automatically.

  Diagram output
    g:\my drive\university\phd\projects\z-proso\special issue\final r&r\ri-clpm_teacher-report_r&r - bullying - bootstra

     Beginning Time:  12:17:36
        Ending Time:  12:17:55
       Elapsed Time:  00:00:19


MUTHEN & MUTHEN
3463 Stoner Ave.
Los Angeles, CA  90066

Tel: (310) 391-9971
Fax: (310) 391-8971
Web: www.StatModel.com
Support: Support@StatModel.com

Copyright (c) 1998-2022 Muthen & Muthen
