# Supplementary material for: Does Prosociality in Early-to Mid-Adolescence Protect Against Later Development of Antisocial Behaviours?
Source: J Early Adolesc. 2023 Nov 13;44(9):1124–53. doi: 10.1177/02724316231210254 (PMC11446672; doi:10.1177/02724316231210254)
Supplement: Supplemental Material - Does Prosociality in Early-to Mid-Adolescence Protect Against Later Development of Antisocial Behaviours? [file sj-zip-1-jea-10.1177_02724316231210254.zip › Appendix L ri-clpm_self-report_r&r - bullying - no empathy.out]

Mplus VERSION 8.8
MUTHEN & MUTHEN
11/10/2022   4:15 PM

INPUT INSTRUCTIONS


  TITLE: CLPM dual path

  DATA:
    FILE IS "data_s_es.dat";


  VARIABLE:

    NAMES ARE KEY PRO_11 PRO_13 PRO_15 PRO_17 Agg_11 Agg_13 Agg_15 Agg_17
                  PEER_11 PEER_13 PEER_15 PEER_17
                  VICT_11 VICT_13 VICT_15 VICT_17
                  PERP_11 PERP_13 PERP_15 PERP_17 GENDER;

    USEVARIABLES ARE PRO_11 PRO_13 PRO_15
                     PEER_11 PEER_13 PEER_15
                     PERP_11 PERP_13 PERP_15  GENDER;


    MISSING ARE ALL (-999);

  ANALYSIS:
      !BOOTSTRAP=1000;
      ESTIMATOR=MLR;
      ITERATIONS=20000;
      model=nocovariances;

  MODEL:
      !LGC part
      i_PRO BY PRO_11@1 PRO_13@1 PRO_15@1;
      i_PEER BY PEER_11@1 PEER_13@1 PEER_15@1;
      i_PERP BY PERP_11@1 PERP_13@1 PERP_15@1;


      !Create within-person centered variables
      L_PRO_11 by PRO_11@1;
      L_PRO_13 by PRO_13@1;
      L_PRO_15 by PRO_15@1;
      L_PEER_11 by PEER_11@1;
      L_PEER_13 by PEER_13@1;
      L_PEER_15 by PEER_15@1;
      L_PERP_11 by PERP_11@1;
      L_PERP_13 by PERP_13@1;
      L_PERP_15 by PERP_15@1;


      !Constrain the measurement error variances to zero
      PRO_11-PERP_15@0;

      !Estimate the lagged effects between
      !the within-person centered variables
      L_PRO_15 ON L_PRO_13 L_PEER_13 L_PERP_13;
      L_PEER_15 ON L_PRO_13 L_PEER_13 L_PERP_13 L_PRO_11;
      L_PERP_15 ON L_PRO_13 L_PEER_13 L_PERP_13;

      L_PRO_13 ON L_PRO_11 L_PEER_11 L_PERP_11;
      L_PEER_13 ON L_PRO_11 L_PEER_11 L_PERP_11;
      L_PERP_13 ON L_PRO_11 L_PEER_11 L_PERP_11;

      !Estimate the covariance between the random intercepts
      i_PRO with i_PEER;
      i_PRO with i_PERP;
      i_PEER with i_PERP;

      !Regress Intercept on Gender
      i_PRO on GENDER;
      i_PEER on GENDER;
      i_PERP on GENDER;


      !Estimate the covariance between the within-person
      !components at the first wave
      L_PRO_11 with L_PEER_11;
      L_PRO_11 with L_PERP_11;
      L_PEER_11 with L_PERP_11;


      !Estimate the covariances between the residuals of
      !the within-person components (the innovations)

      L_PRO_15 with L_PEER_15;
      L_PRO_15 with L_PERP_15;
      L_PEER_15 with L_PERP_15;

      L_PRO_13 with L_PEER_13;
      L_PRO_13 with L_PERP_13;
      L_PEER_13 with L_PERP_13;


    model indirect:
      L_PERP_15 IND L_PEER_13 L_PRO_11;

  OUTPUT: Stand MOD(ALL) TECH4;


*** WARNING
  Data set contains cases with missing on all variables except
  x-variables.  These cases were not included in the analysis.
  Number of cases with missing on all variables except x-variables:  153
   1 WARNING(S) FOUND IN THE INPUT INSTRUCTIONS


CLPM dual path

SUMMARY OF ANALYSIS

Number of groups                                                 1
Number of observations                                        1522

Number of dependent variables                                    9
Number of independent variables                                  1
Number of continuous latent variables                           12

Observed dependent variables

  Continuous
   PRO_11      PRO_13      PRO_15      PEER_11     PEER_13     PEER_15
   PERP_11     PERP_13     PERP_15

Observed independent variables
   GENDER

Continuous latent variables
   I_PRO       I_PEER      I_PERP      L_PRO_11    L_PRO_13    L_PRO_15
   L_PEER_1    L_PEER_1    L_PEER_1    L_PERP_1    L_PERP_1    L_PERP_1


Estimator                                                      MLR
Information matrix                                        OBSERVED
Maximum number of iterations                                 20000
Convergence criterion                                    0.500D-04
Maximum number of steepest descent iterations                   20
Maximum number of iterations for H1                           2000
Convergence criterion for H1                             0.100D-03

Input data file(s)
  data_s_es.dat

Input data format  FREE


SUMMARY OF DATA

     Number of missing data patterns            29


COVARIANCE COVERAGE OF DATA

Minimum covariance coverage value   0.100


     PROPORTION OF DATA PRESENT


           Covariance Coverage
              PRO_11        PRO_13        PRO_15        PEER_11       PEER_13
              ________      ________      ________      ________      ________
 PRO_11         0.737
 PRO_13         0.641         0.867
 PRO_15         0.685         0.824         0.928
 PEER_11        0.733         0.653         0.696         0.750
 PEER_13        0.660         0.865         0.850         0.672         0.894
 PEER_15        0.698         0.842         0.927         0.712         0.870
 PERP_11        0.735         0.655         0.698         0.748         0.673
 PERP_13        0.660         0.865         0.851         0.673         0.893
 PERP_15        0.697         0.841         0.926         0.710         0.869
 GENDER         0.737         0.867         0.928         0.750         0.894


           Covariance Coverage
              PEER_15       PERP_11       PERP_13       PERP_15       GENDER
              ________      ________      ________      ________      ________
 PEER_15        0.949
 PERP_11        0.713         0.752
 PERP_13        0.871         0.674         0.896
 PERP_15        0.948         0.712         0.870         0.948
 GENDER         0.949         0.752         0.896         0.948         1.000


UNIVARIATE SAMPLE STATISTICS


     UNIVARIATE HIGHER-ORDER MOMENT DESCRIPTIVE STATISTICS

         Variable/         Mean/     Skewness/   Minimum/ % with                Percentiles
        Sample Size      Variance    Kurtosis    Maximum  Min/Max      20%/60%    40%/80%    Median

     PRO_11                3.719      -0.369       1.500    0.27%       3.167      3.500      3.667
            1121.000       0.475      -0.016       5.000    2.94%       4.000      4.333
     PRO_13                3.496      -0.354       1.000    0.15%       3.000      3.333      3.500
            1319.000       0.489       0.026       5.000    1.06%       3.667      4.167
     PRO_15                3.521      -0.239       1.167    0.14%       3.000      3.333      3.500
            1412.000       0.421       0.072       5.000    1.20%       3.667      4.000
     PEER_11               3.338      -0.841       1.000    0.26%       3.000      3.333      3.333
            1141.000       0.363       0.524       4.000   28.40%       3.667      4.000
     PEER_13               3.291      -0.802       1.000    0.66%       2.667      3.000      3.333
            1361.000       0.378       0.614       4.000   25.42%       3.667      4.000
     PEER_15               3.290      -0.746       1.000    0.42%       3.000      3.000      3.333
            1445.000       0.359       0.491       4.000   24.08%       3.667      4.000
     PERP_11               1.541       1.955       1.000   31.82%       1.000      1.250      1.250
            1144.000       0.436       4.860       5.000    0.17%       1.500      2.000
     PERP_13               1.722       1.604       1.000   23.55%       1.000      1.250      1.500
            1363.000       0.584       2.963       5.500    0.15%       1.750      2.250
     PERP_15               1.766       1.636       1.000   19.82%       1.250      1.500      1.500
            1443.000       0.583       3.576       6.000    0.14%       1.750      2.250
     GENDER                0.485       0.060       0.000   51.51%       0.000      0.000      0.000
            1522.000       0.250      -1.996       1.000   48.49%       1.000      1.000


THE MODEL ESTIMATION TERMINATED NORMALLY


MODEL FIT INFORMATION

Number of Free Parameters                       55

Loglikelihood

          H0 Value                      -10970.407
          H0 Scaling Correction Factor      1.2558
            for MLR
          H1 Value                      -10956.971
          H1 Scaling Correction Factor      1.2231
            for MLR

Information Criteria

          Akaike (AIC)                   22050.813
          Bayesian (BIC)                 22343.841
          Sample-Size Adjusted BIC       22169.121
            (n* = (n + 2) / 24)

Chi-Square Test of Model Fit

          Value                             26.919*
          Degrees of Freedom                     8
          P-Value                           0.0007
          Scaling Correction Factor         0.9982
            for MLR

*   The chi-square value for MLM, MLMV, MLR, ULSMV, WLSM and WLSMV cannot be used
    for chi-square difference testing in the regular way.  MLM, MLR and WLSM
    chi-square difference testing is described on the Mplus website.  MLMV, WLSMV,
    and ULSMV difference testing is done using the DIFFTEST option.

RMSEA (Root Mean Square Error Of Approximation)

          Estimate                           0.039
          90 Percent C.I.                    0.024  0.056
          Probability RMSEA <= .05           0.838

CFI/TLI

          CFI                                0.989
          TLI                                0.936

Chi-Square Test of Model Fit for the Baseline Model

          Value                           1719.962
          Degrees of Freedom                    45
          P-Value                           0.0000

SRMR (Standardized Root Mean Square Residual)

          Value                              0.022


MODEL RESULTS

                                                    Two-Tailed
                    Estimate       S.E.  Est./S.E.    P-Value

 I_PRO    BY
    PRO_11             1.000      0.000    999.000    999.000
    PRO_13             1.000      0.000    999.000    999.000
    PRO_15             1.000      0.000    999.000    999.000

 I_PEER   BY
    PEER_11            1.000      0.000    999.000    999.000
    PEER_13            1.000      0.000    999.000    999.000
    PEER_15            1.000      0.000    999.000    999.000

 I_PERP   BY
    PERP_11            1.000      0.000    999.000    999.000
    PERP_13            1.000      0.000    999.000    999.000
    PERP_15            1.000      0.000    999.000    999.000

 L_PRO_11 BY
    PRO_11             1.000      0.000    999.000    999.000

 L_PRO_13 BY
    PRO_13             1.000      0.000    999.000    999.000

 L_PRO_15 BY
    PRO_15             1.000      0.000    999.000    999.000

 L_PEER_1 BY
    PEER_11            1.000      0.000    999.000    999.000

 L_PEER_1 BY
    PEER_13            1.000      0.000    999.000    999.000

 L_PEER_1 BY
    PEER_15            1.000      0.000    999.000    999.000

 L_PERP_1 BY
    PERP_11            1.000      0.000    999.000    999.000

 L_PERP_1 BY
    PERP_13            1.000      0.000    999.000    999.000

 L_PERP_1 BY
    PERP_15            1.000      0.000    999.000    999.000

 L_PRO_15 ON
    L_PRO_13           0.298      0.054      5.554      0.000
    L_PEER_13         -0.010      0.045     -0.222      0.824
    L_PERP_13         -0.010      0.036     -0.267      0.789

 L_PEER_1 ON
    L_PRO_13           0.068      0.052      1.316      0.188
    L_PEER_13          0.190      0.046      4.179      0.000
    L_PERP_13          0.030      0.030      0.997      0.319
    L_PRO_11           0.054      0.051      1.052      0.293

 L_PERP_1 ON
    L_PRO_13          -0.096      0.052     -1.853      0.064
    L_PEER_13         -0.074      0.046     -1.610      0.107
    L_PERP_13          0.199      0.052      3.852      0.000

 L_PRO_13 ON
    L_PRO_11           0.150      0.065      2.306      0.021
    L_PEER_11          0.049      0.053      0.931      0.352
    L_PERP_11          0.027      0.061      0.454      0.650

 L_PEER_1 ON
    L_PRO_11           0.077      0.062      1.241      0.215
    L_PEER_11          0.121      0.055      2.185      0.029
    L_PERP_11         -0.027      0.056     -0.481      0.630

 L_PERP_1 ON
    L_PRO_11          -0.032      0.059     -0.548      0.583
    L_PEER_11         -0.067      0.056     -1.190      0.234
    L_PERP_11          0.075      0.084      0.886      0.376

 I_PRO    ON
    GENDER             0.389      0.026     14.724      0.000

 I_PEER   ON
    GENDER            -0.020      0.022     -0.893      0.372

 I_PERP   ON
    GENDER            -0.329      0.028    -11.866      0.000

 I_PRO    WITH
    I_PEER             0.006      0.017      0.334      0.739
    I_PERP            -0.020      0.014     -1.436      0.151

 I_PEER   WITH
    I_PERP            -0.023      0.013     -1.810      0.070

 L_PRO_11 WITH
    L_PEER_11          0.091      0.019      4.801      0.000
    L_PERP_11         -0.063      0.017     -3.736      0.000

 L_PEER_1 WITH
    L_PERP_11         -0.066      0.016     -4.210      0.000

 L_PRO_15 WITH
    L_PEER_15          0.048      0.013      3.771      0.000
    L_PERP_15         -0.030      0.012     -2.585      0.010

 L_PEER_1 WITH
    L_PERP_15         -0.024      0.013     -1.921      0.055

 L_PRO_13 WITH
    L_PEER_13          0.069      0.017      4.115      0.000
    L_PERP_13         -0.051      0.018     -2.888      0.004

 L_PEER_1 WITH
    L_PERP_13         -0.059      0.016     -3.755      0.000

 Intercepts
    PRO_11             3.536      0.025    144.256      0.000
    PRO_13             3.307      0.023    141.653      0.000
    PRO_15             3.332      0.022    151.133      0.000
    PEER_11            3.345      0.021    156.011      0.000
    PEER_13            3.301      0.020    165.148      0.000
    PEER_15            3.299      0.019    170.890      0.000
    PERP_11            1.701      0.027     63.853      0.000
    PERP_13            1.883      0.027     69.793      0.000
    PERP_15            1.924      0.026     73.977      0.000

 Variances
    L_PRO_11           0.327      0.024     13.732      0.000
    L_PEER_11          0.330      0.022     14.697      0.000
    L_PERP_11          0.290      0.033      8.730      0.000

 Residual Variances
    PRO_11             0.000      0.000    999.000    999.000
    PRO_13             0.000      0.000    999.000    999.000
    PRO_15             0.000      0.000    999.000    999.000
    PEER_11            0.000      0.000    999.000    999.000
    PEER_13            0.000      0.000    999.000    999.000
    PEER_15            0.000      0.000    999.000    999.000
    PERP_11            0.000      0.000    999.000    999.000
    PERP_13            0.000      0.000    999.000    999.000
    PERP_15            0.000      0.000    999.000    999.000
    I_PRO              0.108      0.020      5.266      0.000
    I_PEER             0.033      0.017      1.980      0.048
    I_PERP             0.122      0.022      5.579      0.000
    L_PRO_13           0.323      0.021     15.250      0.000
    L_PRO_15           0.253      0.014     18.062      0.000
    L_PEER_13          0.336      0.020     16.964      0.000
    L_PEER_15          0.309      0.017     18.643      0.000
    L_PERP_13          0.431      0.036     12.067      0.000
    L_PERP_15          0.397      0.034     11.656      0.000


QUALITY OF NUMERICAL RESULTS

     Condition Number for the Information Matrix              0.233E-02
       (ratio of smallest to largest eigenvalue)


STANDARDIZED MODEL RESULTS


STDYX Standardization

                                                    Two-Tailed
                    Estimate       S.E.  Est./S.E.    P-Value

 I_PRO    BY
    PRO_11             0.555      0.038     14.444      0.000
    PRO_13             0.552      0.040     13.764      0.000
    PRO_15             0.583      0.040     14.503      0.000

 I_PEER   BY
    PEER_11            0.301      0.075      4.000      0.000
    PEER_13            0.295      0.074      3.970      0.000
    PEER_15            0.302      0.076      3.983      0.000

 I_PERP   BY
    PERP_11            0.583      0.043     13.696      0.000
    PERP_13            0.505      0.039     12.930      0.000
    PERP_15            0.510      0.040     12.797      0.000

 L_PRO_11 BY
    PRO_11             0.832      0.026     32.449      0.000

 L_PRO_13 BY
    PRO_13             0.834      0.027     31.360      0.000

 L_PRO_15 BY
    PRO_15             0.812      0.029     28.124      0.000

 L_PEER_1 BY
    PEER_11            0.954      0.024     40.189      0.000

 L_PEER_1 BY
    PEER_13            0.956      0.023     41.747      0.000

 L_PEER_1 BY
    PEER_15            0.953      0.024     39.574      0.000

 L_PERP_1 BY
    PERP_11            0.813      0.030     26.666      0.000

 L_PERP_1 BY
    PERP_13            0.863      0.023     37.870      0.000

 L_PERP_1 BY
    PERP_15            0.860      0.024     36.467      0.000

 L_PRO_15 ON
    L_PRO_13           0.323      0.057      5.667      0.000
    L_PEER_13         -0.011      0.050     -0.222      0.824
    L_PERP_13         -0.012      0.044     -0.267      0.789

 L_PEER_1 ON
    L_PRO_13           0.068      0.052      1.320      0.187
    L_PEER_13          0.196      0.046      4.281      0.000
    L_PERP_13          0.035      0.035      1.001      0.317
    L_PRO_11           0.054      0.051      1.056      0.291

 L_PERP_1 ON
    L_PRO_13          -0.085      0.046     -1.825      0.068
    L_PEER_13         -0.067      0.041     -1.617      0.106
    L_PERP_13          0.201      0.052      3.856      0.000

 L_PRO_13 ON
    L_PRO_11           0.149      0.064      2.330      0.020
    L_PEER_11          0.049      0.053      0.928      0.353
    L_PERP_11          0.026      0.056      0.455      0.649

 L_PEER_1 ON
    L_PRO_11           0.075      0.060      1.239      0.215
    L_PEER_11          0.118      0.054      2.191      0.028
    L_PERP_11         -0.025      0.051     -0.479      0.632

 L_PERP_1 ON
    L_PRO_11          -0.028      0.051     -0.547      0.585
    L_PEER_11         -0.058      0.049     -1.184      0.236
    L_PERP_11          0.061      0.069      0.880      0.379

 I_PRO    ON
    GENDER             0.509      0.044     11.628      0.000

 I_PEER   ON
    GENDER            -0.055      0.065     -0.855      0.393

 I_PERP   ON
    GENDER            -0.427      0.040    -10.597      0.000

 I_PRO    WITH
    I_PEER             0.098      0.279      0.352      0.725
    I_PERP            -0.175      0.116     -1.502      0.133

 I_PEER   WITH
    I_PERP            -0.371      0.187     -1.981      0.048

 L_PRO_11 WITH
    L_PEER_11          0.276      0.051      5.380      0.000
    L_PERP_11         -0.204      0.052     -3.916      0.000

 L_PEER_1 WITH
    L_PERP_11         -0.212      0.046     -4.656      0.000

 L_PRO_15 WITH
    L_PEER_15          0.171      0.044      3.907      0.000
    L_PERP_15         -0.096      0.036     -2.640      0.008

 L_PEER_1 WITH
    L_PERP_15         -0.069      0.035     -1.969      0.049

 L_PRO_13 WITH
    L_PEER_13          0.209      0.048      4.363      0.000
    L_PERP_13         -0.136      0.045     -3.002      0.003

 L_PEER_1 WITH
    L_PERP_13         -0.155      0.040     -3.874      0.000

 Intercepts
    PRO_11             5.143      0.120     42.793      0.000
    PRO_13             4.785      0.104     45.902      0.000
    PRO_15             5.093      0.111     46.074      0.000
    PEER_11            5.554      0.151     36.824      0.000
    PEER_13            5.368      0.133     40.287      0.000
    PEER_15            5.505      0.132     41.747      0.000
    PERP_11            2.568      0.075     34.435      0.000
    PERP_13            2.462      0.055     44.718      0.000
    PERP_15            2.542      0.065     38.948      0.000

 Variances
    L_PRO_11           1.000      0.000    999.000    999.000
    L_PEER_11          1.000      0.000    999.000    999.000
    L_PERP_11          1.000      0.000    999.000    999.000

 Residual Variances
    PRO_11             0.000    999.000    999.000    999.000
    PRO_13             0.000    999.000    999.000    999.000
    PRO_15             0.000    999.000    999.000    999.000
    PEER_11            0.000    999.000    999.000    999.000
    PEER_13            0.000    999.000    999.000    999.000
    PEER_15            0.000    999.000    999.000    999.000
    PERP_11            0.000    999.000    999.000    999.000
    PERP_13            0.000    999.000    999.000    999.000
    PERP_15            0.000    999.000    999.000    999.000
    I_PRO              0.741      0.045     16.609      0.000
    I_PEER             0.997      0.007    138.783      0.000
    I_PERP             0.818      0.034     23.821      0.000
    L_PRO_13           0.973      0.021     47.292      0.000
    L_PRO_15           0.896      0.037     24.524      0.000
    L_PEER_13          0.973      0.019     52.296      0.000
    L_PEER_15          0.946      0.026     36.288      0.000
    L_PERP_13          0.989      0.012     83.911      0.000
    L_PERP_15          0.936      0.026     36.551      0.000


STDY Standardization

                                                    Two-Tailed
                    Estimate       S.E.  Est./S.E.    P-Value

 I_PRO    BY
    PRO_11             0.555      0.038     14.444      0.000
    PRO_13             0.552      0.040     13.764      0.000
    PRO_15             0.583      0.040     14.503      0.000

 I_PEER   BY
    PEER_11            0.301      0.075      4.000      0.000
    PEER_13            0.295      0.074      3.970      0.000
    PEER_15            0.302      0.076      3.983      0.000

 I_PERP   BY
    PERP_11            0.583      0.043     13.696      0.000
    PERP_13            0.505      0.039     12.930      0.000
    PERP_15            0.510      0.040     12.797      0.000

 L_PRO_11 BY
    PRO_11             0.832      0.026     32.449      0.000

 L_PRO_13 BY
    PRO_13             0.834      0.027     31.360      0.000

 L_PRO_15 BY
    PRO_15             0.812      0.029     28.124      0.000

 L_PEER_1 BY
    PEER_11            0.954      0.024     40.189      0.000

 L_PEER_1 BY
    PEER_13            0.956      0.023     41.747      0.000

 L_PEER_1 BY
    PEER_15            0.953      0.024     39.574      0.000

 L_PERP_1 BY
    PERP_11            0.813      0.030     26.666      0.000

 L_PERP_1 BY
    PERP_13            0.863      0.023     37.870      0.000

 L_PERP_1 BY
    PERP_15            0.860      0.024     36.467      0.000

 L_PRO_15 ON
    L_PRO_13           0.323      0.057      5.667      0.000
    L_PEER_13         -0.011      0.050     -0.222      0.824
    L_PERP_13         -0.012      0.044     -0.267      0.789

 L_PEER_1 ON
    L_PRO_13           0.068      0.052      1.320      0.187
    L_PEER_13          0.196      0.046      4.281      0.000
    L_PERP_13          0.035      0.035      1.001      0.317
    L_PRO_11           0.054      0.051      1.056      0.291

 L_PERP_1 ON
    L_PRO_13          -0.085      0.046     -1.825      0.068
    L_PEER_13         -0.067      0.041     -1.617      0.106
    L_PERP_13          0.201      0.052      3.856      0.000

 L_PRO_13 ON
    L_PRO_11           0.149      0.064      2.330      0.020
    L_PEER_11          0.049      0.053      0.928      0.353
    L_PERP_11          0.026      0.056      0.455      0.649

 L_PEER_1 ON
    L_PRO_11           0.075      0.060      1.239      0.215
    L_PEER_11          0.118      0.054      2.191      0.028
    L_PERP_11         -0.025      0.051     -0.479      0.632

 L_PERP_1 ON
    L_PRO_11          -0.028      0.051     -0.547      0.585
    L_PEER_11         -0.058      0.049     -1.184      0.236
    L_PERP_11          0.061      0.069      0.880      0.379

 I_PRO    ON
    GENDER             1.019      0.088     11.629      0.000

 I_PEER   ON
    GENDER            -0.111      0.130     -0.855      0.393

 I_PERP   ON
    GENDER            -0.854      0.081    -10.597      0.000

 I_PRO    WITH
    I_PEER             0.098      0.279      0.352      0.725
    I_PERP            -0.175      0.116     -1.502      0.133

 I_PEER   WITH
    I_PERP            -0.371      0.187     -1.981      0.048

 L_PRO_11 WITH
    L_PEER_11          0.276      0.051      5.380      0.000
    L_PERP_11         -0.204      0.052     -3.916      0.000

 L_PEER_1 WITH
    L_PERP_11         -0.212      0.046     -4.656      0.000

 L_PRO_15 WITH
    L_PEER_15          0.171      0.044      3.907      0.000
    L_PERP_15         -0.096      0.036     -2.640      0.008

 L_PEER_1 WITH
    L_PERP_15         -0.069      0.035     -1.969      0.049

 L_PRO_13 WITH
    L_PEER_13          0.209      0.048      4.363      0.000
    L_PERP_13         -0.136      0.045     -3.002      0.003

 L_PEER_1 WITH
    L_PERP_13         -0.155      0.040     -3.874      0.000

 Intercepts
    PRO_11             5.143      0.120     42.793      0.000
    PRO_13             4.785      0.104     45.902      0.000
    PRO_15             5.093      0.111     46.074      0.000
    PEER_11            5.554      0.151     36.824      0.000
    PEER_13            5.368      0.133     40.287      0.000
    PEER_15            5.505      0.132     41.747      0.000
    PERP_11            2.568      0.075     34.435      0.000
    PERP_13            2.462      0.055     44.718      0.000
    PERP_15            2.542      0.065     38.948      0.000

 Variances
    L_PRO_11           1.000      0.000    999.000    999.000
    L_PEER_11          1.000      0.000    999.000    999.000
    L_PERP_11          1.000      0.000    999.000    999.000

 Residual Variances
    PRO_11           999.000    999.000    999.000    999.000
    PRO_13           999.000    999.000    999.000    999.000
    PRO_15           999.000    999.000    999.000    999.000
    PEER_11          999.000    999.000    999.000    999.000
    PEER_13          999.000    999.000    999.000    999.000
    PEER_15          999.000    999.000    999.000    999.000
    PERP_11          999.000    999.000    999.000    999.000
    PERP_13          999.000    999.000    999.000    999.000
    PERP_15          999.000    999.000    999.000    999.000
    I_PRO              0.741      0.045     16.609      0.000
    I_PEER             0.997      0.007    138.783      0.000
    I_PERP             0.818      0.034     23.821      0.000
    L_PRO_13           0.973      0.021     47.292      0.000
    L_PRO_15           0.896      0.037     24.524      0.000
    L_PEER_13          0.973      0.019     52.296      0.000
    L_PEER_15          0.946      0.026     36.288      0.000
    L_PERP_13          0.989      0.012     83.911      0.000
    L_PERP_15          0.936      0.026     36.551      0.000


STD Standardization

                                                    Two-Tailed
                    Estimate       S.E.  Est./S.E.    P-Value

 I_PRO    BY
    PRO_11             0.382      0.028     13.755      0.000
    PRO_13             0.382      0.028     13.755      0.000
    PRO_15             0.382      0.028     13.755      0.000

 I_PEER   BY
    PEER_11            0.181      0.046      3.977      0.000
    PEER_13            0.181      0.046      3.977      0.000
    PEER_15            0.181      0.046      3.977      0.000

 I_PERP   BY
    PERP_11            0.386      0.030     13.040      0.000
    PERP_13            0.386      0.030     13.040      0.000
    PERP_15            0.386      0.030     13.040      0.000

 L_PRO_11 BY
    PRO_11             0.572      0.021     27.464      0.000

 L_PRO_13 BY
    PRO_13             0.576      0.022     25.632      0.000

 L_PRO_15 BY
    PRO_15             0.531      0.021     25.592      0.000

 L_PEER_1 BY
    PEER_11            0.574      0.020     29.393      0.000

 L_PEER_1 BY
    PEER_13            0.588      0.020     29.869      0.000

 L_PEER_1 BY
    PEER_15            0.571      0.019     30.205      0.000

 L_PERP_1 BY
    PERP_11            0.538      0.031     17.460      0.000

 L_PERP_1 BY
    PERP_13            0.660      0.029     23.046      0.000

 L_PERP_1 BY
    PERP_15            0.651      0.030     21.706      0.000

 L_PRO_15 ON
    L_PRO_13           0.323      0.057      5.667      0.000
    L_PEER_13         -0.011      0.050     -0.222      0.824
    L_PERP_13         -0.012      0.044     -0.267      0.789

 L_PEER_1 ON
    L_PRO_13           0.068      0.052      1.320      0.187
    L_PEER_13          0.196      0.046      4.281      0.000
    L_PERP_13          0.035      0.035      1.001      0.317
    L_PRO_11           0.054      0.051      1.056      0.291

 L_PERP_1 ON
    L_PRO_13          -0.085      0.046     -1.825      0.068
    L_PEER_13         -0.067      0.041     -1.617      0.106
    L_PERP_13          0.201      0.052      3.856      0.000

 L_PRO_13 ON
    L_PRO_11           0.149      0.064      2.330      0.020
    L_PEER_11          0.049      0.053      0.928      0.353
    L_PERP_11          0.026      0.056      0.455      0.649

 L_PEER_1 ON
    L_PRO_11           0.075      0.060      1.239      0.215
    L_PEER_11          0.118      0.054      2.191      0.028
    L_PERP_11         -0.025      0.051     -0.479      0.632

 L_PERP_1 ON
    L_PRO_11          -0.028      0.051     -0.547      0.585
    L_PEER_11         -0.058      0.049     -1.184      0.236
    L_PERP_11          0.061      0.069      0.880      0.379

 I_PRO    ON
    GENDER             1.019      0.088     11.629      0.000

 I_PEER   ON
    GENDER            -0.111      0.130     -0.855      0.393

 I_PERP   ON
    GENDER            -0.854      0.081    -10.597      0.000

 I_PRO    WITH
    I_PEER             0.098      0.279      0.352      0.725
    I_PERP            -0.175      0.116     -1.502      0.133

 I_PEER   WITH
    I_PERP            -0.371      0.187     -1.981      0.048

 L_PRO_11 WITH
    L_PEER_11          0.276      0.051      5.380      0.000
    L_PERP_11         -0.204      0.052     -3.916      0.000

 L_PEER_1 WITH
    L_PERP_11         -0.212      0.046     -4.656      0.000

 L_PRO_15 WITH
    L_PEER_15          0.171      0.044      3.907      0.000
    L_PERP_15         -0.096      0.036     -2.640      0.008

 L_PEER_1 WITH
    L_PERP_15         -0.069      0.035     -1.969      0.049

 L_PRO_13 WITH
    L_PEER_13          0.209      0.048      4.363      0.000
    L_PERP_13         -0.136      0.045     -3.002      0.003

 L_PEER_1 WITH
    L_PERP_13         -0.155      0.040     -3.874      0.000

 Intercepts
    PRO_11             3.536      0.025    144.256      0.000
    PRO_13             3.307      0.023    141.653      0.000
    PRO_15             3.332      0.022    151.133      0.000
    PEER_11            3.345      0.021    156.011      0.000
    PEER_13            3.301      0.020    165.148      0.000
    PEER_15            3.299      0.019    170.890      0.000
    PERP_11            1.701      0.027     63.853      0.000
    PERP_13            1.883      0.027     69.793      0.000
    PERP_15            1.924      0.026     73.977      0.000

 Variances
    L_PRO_11           1.000      0.000    999.000    999.000
    L_PEER_11          1.000      0.000    999.000    999.000
    L_PERP_11          1.000      0.000    999.000    999.000

 Residual Variances
    PRO_11           999.000    999.000    999.000    999.000
    PRO_13           999.000    999.000    999.000    999.000
    PRO_15           999.000    999.000    999.000    999.000
    PEER_11          999.000    999.000    999.000    999.000
    PEER_13          999.000    999.000    999.000    999.000
    PEER_15          999.000    999.000    999.000    999.000
    PERP_11          999.000    999.000    999.000    999.000
    PERP_13          999.000    999.000    999.000    999.000
    PERP_15          999.000    999.000    999.000    999.000
    I_PRO              0.741      0.045     16.609      0.000
    I_PEER             0.997      0.007    138.783      0.000
    I_PERP             0.818      0.034     23.821      0.000
    L_PRO_13           0.973      0.021     47.292      0.000
    L_PRO_15           0.896      0.037     24.524      0.000
    L_PEER_13          0.973      0.019     52.296      0.000
    L_PEER_15          0.946      0.026     36.288      0.000
    L_PERP_13          0.989      0.012     83.911      0.000
    L_PERP_15          0.936      0.026     36.551      0.000


R-SQUARE

    Observed                                        Two-Tailed
    Variable        Estimate       S.E.  Est./S.E.    P-Value

    PRO_11             1.000    999.000    999.000    999.000
    PRO_13             1.000    999.000    999.000    999.000
    PRO_15             1.000    999.000    999.000    999.000
    PEER_11            1.000    999.000    999.000    999.000
    PEER_13            1.000    999.000    999.000    999.000
    PEER_15            1.000    999.000    999.000    999.000
    PERP_11            1.000    999.000    999.000    999.000
    PERP_13            1.000    999.000    999.000    999.000
    PERP_15            1.000    999.000    999.000    999.000

     Latent                                         Two-Tailed
    Variable        Estimate       S.E.  Est./S.E.    P-Value

    I_PRO              0.259      0.045      5.814      0.000
    I_PEER             0.003      0.007      0.427      0.669
    I_PERP             0.182      0.034      5.298      0.000
    L_PRO_13           0.027      0.021      1.324      0.186
    L_PRO_15           0.104      0.037      2.856      0.004
    L_PEER_1           0.027      0.019      1.450      0.147
    L_PEER_1           0.054      0.026      2.054      0.040
    L_PERP_1           0.011      0.012      0.934      0.350
    L_PERP_1           0.064      0.026      2.505      0.012


TOTAL, TOTAL INDIRECT, SPECIFIC INDIRECT, AND DIRECT EFFECTS


                                                    Two-Tailed
                    Estimate       S.E.  Est./S.E.    P-Value

Effects from L_PRO_11 to L_PERP_1

  Indirect            -0.006      0.006     -0.959      0.337


STANDARDIZED TOTAL, TOTAL INDIRECT, SPECIFIC INDIRECT, AND DIRECT EFFECTS


STDYX Standardization

                                                    Two-Tailed
                    Estimate       S.E.  Est./S.E.    P-Value

Effects from L_PRO_11 to L_PERP_1

  Indirect            -0.005      0.005     -0.956      0.339


STDY Standardization

                                                    Two-Tailed
                    Estimate       S.E.  Est./S.E.    P-Value

Effects from L_PRO_11 to L_PERP_1

  Indirect            -0.005      0.005     -0.956      0.339


STD Standardization

                                                    Two-Tailed
                    Estimate       S.E.  Est./S.E.    P-Value

Effects from L_PRO_11 to L_PERP_1

  Indirect            -0.005      0.005     -0.956      0.339


MODEL MODIFICATION INDICES

Minimum M.I. value for printing the modification index    10.000

                                   M.I.     E.P.C.  Std E.P.C.  StdYX E.P.C.

No modification indices above the minimum value.


TECHNICAL 4 OUTPUT


     ESTIMATES DERIVED FROM THE MODEL


           ESTIMATED MEANS FOR THE LATENT VARIABLES
              I_PRO         I_PEER        I_PERP        L_PRO_11      L_PRO_13
              ________      ________      ________      ________      ________
                0.189        -0.010        -0.160         0.000         0.000


           ESTIMATED MEANS FOR THE LATENT VARIABLES
              L_PRO_15      L_PEER_1      L_PEER_1      L_PEER_1      L_PERP_1
              ________      ________      ________      ________      ________
                0.000         0.000         0.000         0.000         0.000


           ESTIMATED MEANS FOR THE LATENT VARIABLES
              L_PERP_1      L_PERP_1      PRO_11        PRO_13        PRO_15
              ________      ________      ________      ________      ________
                0.000         0.000         3.725         3.495         3.521


           ESTIMATED MEANS FOR THE LATENT VARIABLES
              PEER_11       PEER_13       PEER_15       PERP_11       PERP_13
              ________      ________      ________      ________      ________
                3.336         3.292         3.290         1.541         1.723


           ESTIMATED MEANS FOR THE LATENT VARIABLES
              PERP_15       GENDER
              ________      ________
                1.765         0.485


           S.E. FOR ESTIMATED MEANS FOR THE LATENT VARIABLES
              I_PRO         I_PEER        I_PERP        L_PRO_11      L_PRO_13
              ________      ________      ________      ________      ________
                0.014         0.011         0.014         0.000         0.000


           S.E. FOR ESTIMATED MEANS FOR THE LATENT VARIABLES
              L_PRO_15      L_PEER_1      L_PEER_1      L_PEER_1      L_PERP_1
              ________      ________      ________      ________      ________
                0.000         0.000         0.000         0.000         0.000


           S.E. FOR ESTIMATED MEANS FOR THE LATENT VARIABLES
              L_PERP_1      L_PERP_1      PRO_11        PRO_13        PRO_15
              ________      ________      ________      ________      ________
                0.000         0.000         0.020         0.019         0.017


           S.E. FOR ESTIMATED MEANS FOR THE LATENT VARIABLES
              PEER_11       PEER_13       PEER_15       PERP_11       PERP_13
              ________      ________      ________      ________      ________
                0.018         0.017         0.016         0.019         0.021


           S.E. FOR ESTIMATED MEANS FOR THE LATENT VARIABLES
              PERP_15       GENDER
              ________      ________
                0.020         0.013


           EST./S.E. FOR ESTIMATED MEANS FOR THE LATENT VARIABLES
              I_PRO         I_PEER        I_PERP        L_PRO_11      L_PRO_13
              ________      ________      ________      ________      ________
               13.722        -0.893       -11.323         0.000         0.000


           EST./S.E. FOR ESTIMATED MEANS FOR THE LATENT VARIABLES
              L_PRO_15      L_PEER_1      L_PEER_1      L_PEER_1      L_PERP_1
              ________      ________      ________      ________      ________
                0.000         0.000         0.000         0.000         0.000


           EST./S.E. FOR ESTIMATED MEANS FOR THE LATENT VARIABLES
              L_PERP_1      L_PERP_1      PRO_11        PRO_13        PRO_15
              ________      ________      ________      ________      ________
                0.000         0.000       187.394       187.697       204.016


           EST./S.E. FOR ESTIMATED MEANS FOR THE LATENT VARIABLES
              PEER_11       PEER_13       PEER_15       PERP_11       PERP_13
              ________      ________      ________      ________      ________
              187.147       198.516       208.825        80.596        84.015


           EST./S.E. FOR ESTIMATED MEANS FOR THE LATENT VARIABLES
              PERP_15       GENDER
              ________      ________
               88.977        37.851


           TWO-TAILED P-VALUE FOR ESTIMATED MEANS FOR THE LATENT VARIABLES
              I_PRO         I_PEER        I_PERP        L_PRO_11      L_PRO_13
              ________      ________      ________      ________      ________
                0.000         0.372         0.000         1.000         1.000


           TWO-TAILED P-VALUE FOR ESTIMATED MEANS FOR THE LATENT VARIABLES
              L_PRO_15      L_PEER_1      L_PEER_1      L_PEER_1      L_PERP_1
              ________      ________      ________      ________      ________
                1.000         1.000         1.000         1.000         1.000


           TWO-TAILED P-VALUE FOR ESTIMATED MEANS FOR THE LATENT VARIABLES
              L_PERP_1      L_PERP_1      PRO_11        PRO_13        PRO_15
              ________      ________      ________      ________      ________
                1.000         1.000         0.000         0.000         0.000


           TWO-TAILED P-VALUE FOR ESTIMATED MEANS FOR THE LATENT VARIABLES
              PEER_11       PEER_13       PEER_15       PERP_11       PERP_13
              ________      ________      ________      ________      ________
                0.000         0.000         0.000         0.000         0.000


           TWO-TAILED P-VALUE FOR ESTIMATED MEANS FOR THE LATENT VARIABLES
              PERP_15       GENDER
              ________      ________
                0.000         0.000


           ESTIMATED COVARIANCE MATRIX FOR THE LATENT VARIABLES
              I_PRO         I_PEER        I_PERP        L_PRO_11      L_PRO_13
              ________      ________      ________      ________      ________
 I_PRO          0.146
 I_PEER         0.004         0.033
 I_PERP        -0.052        -0.022         0.149
 L_PRO_11       0.000         0.000         0.000         0.327
 L_PRO_13       0.000         0.000         0.000         0.052         0.332
 L_PRO_15       0.000         0.000         0.000         0.015         0.099
 L_PEER_1       0.000         0.000         0.000         0.091         0.028
 L_PEER_1       0.000         0.000         0.000         0.038         0.076
 L_PEER_1       0.000         0.000         0.000         0.028         0.038
 L_PERP_1       0.000         0.000         0.000        -0.063        -0.005
 L_PERP_1       0.000         0.000         0.000        -0.021        -0.055
 L_PERP_1       0.000         0.000         0.000        -0.012        -0.048
 PRO_11         0.146         0.004        -0.052         0.327         0.052
 PRO_13         0.146         0.004        -0.052         0.052         0.332
 PRO_15         0.146         0.004        -0.052         0.015         0.099
 PEER_11        0.004         0.033        -0.022         0.091         0.028
 PEER_13        0.004         0.033        -0.022         0.038         0.076
 PEER_15        0.004         0.033        -0.022         0.028         0.038
 PERP_11       -0.052        -0.022         0.149        -0.063        -0.005
 PERP_13       -0.052        -0.022         0.149        -0.021        -0.055
 PERP_15       -0.052        -0.022         0.149        -0.012        -0.048
 GENDER         0.097        -0.005        -0.082         0.000         0.000


           ESTIMATED COVARIANCE MATRIX FOR THE LATENT VARIABLES
              L_PRO_15      L_PEER_1      L_PEER_1      L_PEER_1      L_PERP_1
              ________      ________      ________      ________      ________
 L_PRO_15       0.282
 L_PEER_1       0.008         0.330
 L_PEER_1       0.020         0.049         0.345
 L_PEER_1       0.058         0.015         0.071         0.326
 L_PERP_1      -0.001        -0.066        -0.020        -0.007         0.290
 L_PERP_1      -0.020        -0.030        -0.065        -0.004         0.028
 L_PERP_1      -0.045        -0.012        -0.046        -0.034         0.008
 PRO_11         0.015         0.091         0.038         0.028        -0.063
 PRO_13         0.099         0.028         0.076         0.038        -0.005
 PRO_15         0.282         0.008         0.020         0.058        -0.001
 PEER_11        0.008         0.330         0.049         0.015        -0.066
 PEER_13        0.020         0.049         0.345         0.071        -0.020
 PEER_15        0.058         0.015         0.071         0.326        -0.007
 PERP_11       -0.001        -0.066        -0.020        -0.007         0.290
 PERP_13       -0.020        -0.030        -0.065        -0.004         0.028
 PERP_15       -0.045        -0.012        -0.046        -0.034         0.008
 GENDER         0.000         0.000         0.000         0.000         0.000


           ESTIMATED COVARIANCE MATRIX FOR THE LATENT VARIABLES
              L_PERP_1      L_PERP_1      PRO_11        PRO_13        PRO_15
              ________      ________      ________      ________      ________
 L_PERP_1       0.436
 L_PERP_1       0.097         0.424
 PRO_11        -0.021        -0.012         0.473
 PRO_13        -0.055        -0.048         0.198         0.478
 PRO_15        -0.020        -0.045         0.161         0.244         0.428
 PEER_11       -0.030        -0.012         0.094         0.032         0.012
 PEER_13       -0.065        -0.046         0.042         0.080         0.024
 PEER_15       -0.004        -0.034         0.032         0.042         0.062
 PERP_11        0.028         0.008        -0.115        -0.057        -0.053
 PERP_13        0.436         0.097        -0.073        -0.107        -0.072
 PERP_15        0.097         0.424        -0.064        -0.100        -0.097
 GENDER         0.000         0.000         0.097         0.097         0.097


           ESTIMATED COVARIANCE MATRIX FOR THE LATENT VARIABLES
              PEER_11       PEER_13       PEER_15       PERP_11       PERP_13
              ________      ________      ________      ________      ________
 PEER_11        0.363
 PEER_13        0.081         0.378
 PEER_15        0.048         0.104         0.359
 PERP_11       -0.087        -0.042        -0.029         0.439
 PERP_13       -0.052        -0.087        -0.026         0.177         0.585
 PERP_15       -0.034        -0.068        -0.056         0.156         0.245
 GENDER        -0.005        -0.005        -0.005        -0.082        -0.082


           ESTIMATED COVARIANCE MATRIX FOR THE LATENT VARIABLES
              PERP_15       GENDER
              ________      ________
 PERP_15        0.573
 GENDER        -0.082         0.250


           S.E. FOR ESTIMATED COVARIANCE MATRIX FOR THE LATENT VARIABLES
              I_PRO         I_PEER        I_PERP        L_PRO_11      L_PRO_13
              ________      ________      ________      ________      ________
 I_PRO          0.021
 I_PEER         0.018         0.017
 I_PERP         0.014         0.013         0.023
 L_PRO_11       0.000         0.000         0.000         0.024
 L_PRO_13       0.000         0.000         0.000         0.024         0.026
 L_PRO_15       0.000         0.000         0.000         0.009         0.023
 L_PEER_1       0.000         0.000         0.000         0.019         0.019
 L_PEER_1       0.000         0.000         0.000         0.022         0.021
 L_PEER_1       0.000         0.000         0.000         0.022         0.022
 L_PERP_1       0.000         0.000         0.000         0.017         0.019
 L_PERP_1       0.000         0.000         0.000         0.019         0.020
 L_PERP_1       0.000         0.000         0.000         0.007         0.020
 PRO_11         0.021         0.018         0.014         0.024         0.024
 PRO_13         0.021         0.018         0.014         0.024         0.026
 PRO_15         0.021         0.018         0.014         0.009         0.023
 PEER_11        0.018         0.017         0.013         0.019         0.019
 PEER_13        0.018         0.017         0.013         0.022         0.021
 PEER_15        0.018         0.017         0.013         0.022         0.022
 PERP_11        0.014         0.013         0.023         0.017         0.019
 PERP_13        0.014         0.013         0.023         0.019         0.020
 PERP_15        0.014         0.013         0.023         0.007         0.020
 GENDER         0.007         0.006         0.007         0.000         0.000


           S.E. FOR ESTIMATED COVARIANCE MATRIX FOR THE LATENT VARIABLES
              L_PRO_15      L_PEER_1      L_PEER_1      L_PEER_1      L_PERP_1
              ________      ________      ________      ________      ________
 L_PRO_15       0.022
 L_PEER_1       0.007         0.022
 L_PEER_1       0.020         0.020         0.023
 L_PEER_1       0.020         0.010         0.019         0.022
 L_PERP_1       0.006         0.016         0.017         0.006         0.033
 L_PERP_1       0.018         0.019         0.018         0.015         0.025
 L_PERP_1       0.017         0.007         0.019         0.016         0.007
 PRO_11         0.009         0.019         0.022         0.022         0.017
 PRO_13         0.023         0.019         0.021         0.022         0.019
 PRO_15         0.022         0.007         0.020         0.020         0.006
 PEER_11        0.007         0.022         0.020         0.010         0.016
 PEER_13        0.020         0.020         0.023         0.019         0.017
 PEER_15        0.020         0.010         0.019         0.022         0.006
 PERP_11        0.006         0.016         0.017         0.006         0.033
 PERP_13        0.018         0.019         0.018         0.015         0.025
 PERP_15        0.017         0.007         0.019         0.016         0.007
 GENDER         0.000         0.000         0.000         0.000         0.000


           S.E. FOR ESTIMATED COVARIANCE MATRIX FOR THE LATENT VARIABLES
              L_PERP_1      L_PERP_1      PRO_11        PRO_13        PRO_15
              ________      ________      ________      ________      ________
 L_PERP_1       0.038
 L_PERP_1       0.027         0.039
 PRO_11         0.019         0.007         0.019
 PRO_13         0.020         0.020         0.016         0.018
 PRO_15         0.018         0.017         0.015         0.015         0.016
 PEER_11        0.019         0.007         0.012         0.014         0.013
 PEER_13        0.018         0.019         0.013         0.012         0.011
 PEER_15        0.015         0.016         0.013         0.012         0.011
 PERP_11        0.025         0.007         0.013         0.015         0.011
 PERP_13        0.038         0.027         0.016         0.016         0.014
 PERP_15        0.027         0.039         0.011         0.015         0.013
 GENDER         0.000         0.000         0.007         0.007         0.007


           S.E. FOR ESTIMATED COVARIANCE MATRIX FOR THE LATENT VARIABLES
              PEER_11       PEER_13       PEER_15       PERP_11       PERP_13
              ________      ________      ________      ________      ________
 PEER_11        0.017
 PEER_13        0.013         0.017
 PEER_15        0.012         0.011         0.015
 PERP_11        0.012         0.012         0.010         0.033
 PERP_13        0.015         0.014         0.012         0.020         0.034
 PERP_15        0.009         0.014         0.013         0.019         0.020
 GENDER         0.006         0.006         0.006         0.007         0.007


           S.E. FOR ESTIMATED COVARIANCE MATRIX FOR THE LATENT VARIABLES
              PERP_15       GENDER
              ________      ________
 PERP_15        0.035
 GENDER         0.007         0.000


           EST./S.E. FOR ESTIMATED COVARIANCE MATRIX FOR THE LATENT VARIABLES
              I_PRO         I_PEER        I_PERP        L_PRO_11      L_PRO_13
              ________      ________      ________      ________      ________
 I_PRO          6.877
 I_PEER         0.220         1.988
 I_PERP        -3.594        -1.662         6.520
 L_PRO_11       0.000         0.000         0.000        13.732
 L_PRO_13       0.000         0.000         0.000         2.199        12.816
 L_PRO_15       0.000         0.000         0.000         1.660         4.232
 L_PEER_1       0.000         0.000         0.000         4.801         1.441
 L_PEER_1       0.000         0.000         0.000         1.742         3.650
 L_PEER_1       0.000         0.000         0.000         1.283         1.762
 L_PERP_1       0.000         0.000         0.000        -3.736        -0.245
 L_PERP_1       0.000         0.000         0.000        -1.105        -2.739
 L_PERP_1       0.000         0.000         0.000        -1.649        -2.435
 PRO_11         6.877         0.220        -3.594        13.732         2.199
 PRO_13         6.877         0.220        -3.594         2.199        12.816
 PRO_15         6.877         0.220        -3.594         1.660         4.232
 PEER_11        0.220         1.988        -1.662         4.801         1.441
 PEER_13        0.220         1.988        -1.662         1.742         3.650
 PEER_15        0.220         1.988        -1.662         1.283         1.762
 PERP_11       -3.594        -1.662         6.520        -3.736        -0.245
 PERP_13       -3.594        -1.662         6.520        -1.105        -2.739
 PERP_15       -3.594        -1.662         6.520        -1.649        -2.435
 GENDER        14.720        -0.893       -11.864         0.000         0.000


           EST./S.E. FOR ESTIMATED COVARIANCE MATRIX FOR THE LATENT VARIABLES
              L_PRO_15      L_PEER_1      L_PEER_1      L_PEER_1      L_PERP_1
              ________      ________      ________      ________      ________
 L_PRO_15      12.796
 L_PEER_1       1.089        14.697
 L_PEER_1       0.996         2.436        14.934
 L_PEER_1       2.950         1.571         3.697        15.103
 L_PERP_1      -0.233        -4.210        -1.178        -1.110         8.730
 L_PERP_1      -1.088        -1.611        -3.559        -0.265         1.119
 L_PERP_1      -2.662        -1.786        -2.378        -2.082         1.071
 PRO_11         1.660         4.801         1.742         1.283        -3.736
 PRO_13         4.232         1.441         3.650         1.762        -0.245
 PRO_15        12.796         1.089         0.996         2.950        -0.233
 PEER_11        1.089        14.697         2.436         1.571        -4.210
 PEER_13        0.996         2.436        14.934         3.697        -1.178
 PEER_15        2.950         1.571         3.697        15.103        -1.110
 PERP_11       -0.233        -4.210        -1.178        -1.110         8.730
 PERP_13       -1.088        -1.611        -3.559        -0.265         1.119
 PERP_15       -2.662        -1.786        -2.378        -2.082         1.071
 GENDER         0.000         0.000         0.000         0.000         0.000


           EST./S.E. FOR ESTIMATED COVARIANCE MATRIX FOR THE LATENT VARIABLES
              L_PERP_1      L_PERP_1      PRO_11        PRO_13        PRO_15
              ________      ________      ________      ________      ________
 L_PERP_1      11.523
 L_PERP_1       3.562        10.853
 PRO_11        -1.105        -1.649        24.633
 PRO_13        -2.739        -2.435        11.975        26.605
 PRO_15        -1.088        -2.662        10.665        16.569        26.574
 PEER_11       -1.611        -1.786         7.576         2.280         0.948
 PEER_13       -3.559        -2.378         3.105         6.466         2.082
 PEER_15       -0.265        -2.082         2.438         3.466         5.927
 PERP_11        1.119         1.071        -8.593        -3.895        -4.800
 PERP_13       11.523         3.562        -4.598        -6.585        -5.119
 PERP_15        3.562        10.853        -5.875        -6.843        -7.223
 GENDER         0.000         0.000        14.720        14.720        14.720


           EST./S.E. FOR ESTIMATED COVARIANCE MATRIX FOR THE LATENT VARIABLES
              PEER_11       PEER_13       PEER_15       PERP_11       PERP_13
              ________      ________      ________      ________      ________
 PEER_11       21.195
 PEER_13        6.392        22.815
 PEER_15        4.104         9.098        23.993
 PERP_11       -7.520        -3.414        -2.831        13.246
 PERP_13       -3.557        -6.367        -2.206         8.735        17.065
 PERP_15       -3.656        -4.905        -4.248         8.198        12.077
 GENDER        -0.893        -0.893        -0.893       -11.864       -11.864


           EST./S.E. FOR ESTIMATED COVARIANCE MATRIX FOR THE LATENT VARIABLES
              PERP_15       GENDER
              ________      ________
 PERP_15       16.170
 GENDER       -11.864       645.113


           TWO-TAILED P-VALUE FOR ESTIMATED COVARIANCE MATRIX FOR THE LATENT VARIABLES
              I_PRO         I_PEER        I_PERP        L_PRO_11      L_PRO_13
              ________      ________      ________      ________      ________
 I_PRO          0.000
 I_PEER         0.826         0.047
 I_PERP         0.000         0.097         0.000
 L_PRO_11       1.000         1.000         1.000         0.000
 L_PRO_13       1.000         1.000         1.000         0.028         0.000
 L_PRO_15       1.000         1.000         1.000         0.097         0.000
 L_PEER_1       1.000         1.000         1.000         0.000         0.150
 L_PEER_1       1.000         1.000         1.000         0.081         0.000
 L_PEER_1       1.000         1.000         1.000         0.200         0.078
 L_PERP_1       1.000         1.000         1.000         0.000         0.806
 L_PERP_1       1.000         1.000         1.000         0.269         0.006
 L_PERP_1       1.000         1.000         1.000         0.099         0.015
 PRO_11         0.000         0.826         0.000         0.000         0.028
 PRO_13         0.000         0.826         0.000         0.028         0.000
 PRO_15         0.000         0.826         0.000         0.097         0.000
 PEER_11        0.826         0.047         0.097         0.000         0.150
 PEER_13        0.826         0.047         0.097         0.081         0.000
 PEER_15        0.826         0.047         0.097         0.200         0.078
 PERP_11        0.000         0.097         0.000         0.000         0.806
 PERP_13        0.000         0.097         0.000         0.269         0.006
 PERP_15        0.000         0.097         0.000         0.099         0.015
 GENDER         0.000         0.372         0.000         1.000         1.000


           TWO-TAILED P-VALUE FOR ESTIMATED COVARIANCE MATRIX FOR THE LATENT VARIABLES
              L_PRO_15      L_PEER_1      L_PEER_1      L_PEER_1      L_PERP_1
              ________      ________      ________      ________      ________
 L_PRO_15       0.000
 L_PEER_1       0.276         0.000
 L_PEER_1       0.319         0.015         0.000
 L_PEER_1       0.003         0.116         0.000         0.000
 L_PERP_1       0.816         0.000         0.239         0.267         0.000
 L_PERP_1       0.277         0.107         0.000         0.791         0.263
 L_PERP_1       0.008         0.074         0.017         0.037         0.284
 PRO_11         0.097         0.000         0.081         0.200         0.000
 PRO_13         0.000         0.150         0.000         0.078         0.806
 PRO_15         0.000         0.276         0.319         0.003         0.816
 PEER_11        0.276         0.000         0.015         0.116         0.000
 PEER_13        0.319         0.015         0.000         0.000         0.239
 PEER_15        0.003         0.116         0.000         0.000         0.267
 PERP_11        0.816         0.000         0.239         0.267         0.000
 PERP_13        0.277         0.107         0.000         0.791         0.263
 PERP_15        0.008         0.074         0.017         0.037         0.284
 GENDER         1.000         1.000         1.000         1.000         1.000


           TWO-TAILED P-VALUE FOR ESTIMATED COVARIANCE MATRIX FOR THE LATENT VARIABLES
              L_PERP_1      L_PERP_1      PRO_11        PRO_13        PRO_15
              ________      ________      ________      ________      ________
 L_PERP_1       0.000
 L_PERP_1       0.000         0.000
 PRO_11         0.269         0.099         0.000
 PRO_13         0.006         0.015         0.000         0.000
 PRO_15         0.277         0.008         0.000         0.000         0.000
 PEER_11        0.107         0.074         0.000         0.023         0.343
 PEER_13        0.000         0.017         0.002         0.000         0.037
 PEER_15        0.791         0.037         0.015         0.001         0.000
 PERP_11        0.263         0.284         0.000         0.000         0.000
 PERP_13        0.000         0.000         0.000         0.000         0.000
 PERP_15        0.000         0.000         0.000         0.000         0.000
 GENDER         1.000         1.000         0.000         0.000         0.000


           TWO-TAILED P-VALUE FOR ESTIMATED COVARIANCE MATRIX FOR THE LATENT VARIABLES
              PEER_11       PEER_13       PEER_15       PERP_11       PERP_13
              ________      ________      ________      ________      ________
 PEER_11        0.000
 PEER_13        0.000         0.000
 PEER_15        0.000         0.000         0.000
 PERP_11        0.000         0.001         0.005         0.000
 PERP_13        0.000         0.000         0.027         0.000         0.000
 PERP_15        0.000         0.000         0.000         0.000         0.000
 GENDER         0.372         0.372         0.372         0.000         0.000


           TWO-TAILED P-VALUE FOR ESTIMATED COVARIANCE MATRIX FOR THE LATENT VARIABLES
              PERP_15       GENDER
              ________      ________
 PERP_15        0.000
 GENDER         0.000         0.000


           ESTIMATED CORRELATION MATRIX FOR THE LATENT VARIABLES
              I_PRO         I_PEER        I_PERP        L_PRO_11      L_PRO_13
              ________      ________      ________      ________      ________
 I_PRO          1.000
 I_PEER         0.056         1.000
 I_PERP        -0.353        -0.312         1.000
 L_PRO_11       0.000         0.000         0.000         1.000
 L_PRO_13       0.000         0.000         0.000         0.157         1.000
 L_PRO_15       0.000         0.000         0.000         0.050         0.323
 L_PEER_1       0.000         0.000         0.000         0.276         0.085
 L_PEER_1       0.000         0.000         0.000         0.112         0.226
 L_PEER_1       0.000         0.000         0.000         0.085         0.116
 L_PERP_1       0.000         0.000         0.000        -0.204        -0.015
 L_PERP_1       0.000         0.000         0.000        -0.057        -0.144
 L_PERP_1       0.000         0.000         0.000        -0.032        -0.129
 PRO_11         0.555         0.031        -0.196         0.832         0.131
 PRO_13         0.552         0.031        -0.195         0.131         0.834
 PRO_15         0.583         0.033        -0.206         0.041         0.262
 PEER_11        0.017         0.301        -0.094         0.263         0.081
 PEER_13        0.017         0.295        -0.092         0.107         0.216
 PEER_15        0.017         0.302        -0.094         0.081         0.111
 PERP_11       -0.206        -0.181         0.583        -0.165        -0.012
 PERP_13       -0.178        -0.157         0.505        -0.049        -0.124
 PERP_15       -0.180        -0.159         0.510        -0.028        -0.111
 GENDER         0.509        -0.055        -0.427         0.000         0.000


           ESTIMATED CORRELATION MATRIX FOR THE LATENT VARIABLES
              L_PRO_15      L_PEER_1      L_PEER_1      L_PEER_1      L_PERP_1
              ________      ________      ________      ________      ________
 L_PRO_15       1.000
 L_PEER_1       0.027         1.000
 L_PEER_1       0.064         0.144         1.000
 L_PEER_1       0.192         0.046         0.211         1.000
 L_PERP_1      -0.005        -0.212        -0.065        -0.022         1.000
 L_PERP_1      -0.057        -0.079        -0.167        -0.011         0.079
 L_PERP_1      -0.131        -0.033        -0.120        -0.091         0.022
 PRO_11         0.042         0.229         0.093         0.070        -0.169
 PRO_13         0.269         0.070         0.188         0.097        -0.013
 PRO_15         0.812         0.022         0.052         0.156        -0.004
 PEER_11        0.025         0.954         0.137         0.044        -0.202
 PEER_13        0.061         0.138         0.956         0.202        -0.062
 PEER_15        0.183         0.044         0.202         0.953        -0.021
 PERP_11       -0.004        -0.172        -0.053        -0.018         0.813
 PERP_13       -0.049        -0.068        -0.144        -0.009         0.068
 PERP_15       -0.113        -0.028        -0.103        -0.079         0.019
 GENDER         0.000         0.000         0.000         0.000         0.000


           ESTIMATED CORRELATION MATRIX FOR THE LATENT VARIABLES
              L_PERP_1      L_PERP_1      PRO_11        PRO_13        PRO_15
              ________      ________      ________      ________      ________
 L_PERP_1       1.000
 L_PERP_1       0.225         1.000
 PRO_11        -0.047        -0.027         1.000
 PRO_13        -0.120        -0.107         0.416         1.000
 PRO_15        -0.046        -0.106         0.358         0.541         1.000
 PEER_11       -0.075        -0.031         0.228         0.077         0.031
 PEER_13       -0.160        -0.114         0.098         0.189         0.059
 PEER_15       -0.010        -0.087         0.077         0.102         0.159
 PERP_11        0.064         0.017        -0.252        -0.124        -0.123
 PERP_13        0.863         0.194        -0.140        -0.202        -0.144
 PERP_15        0.193         0.860        -0.123        -0.192        -0.196
 GENDER         0.000         0.000         0.283         0.281         0.297


           ESTIMATED CORRELATION MATRIX FOR THE LATENT VARIABLES
              PEER_11       PEER_13       PEER_15       PERP_11       PERP_13
              ________      ________      ________      ________      ________
 PEER_11        1.000
 PEER_13        0.220         1.000
 PEER_15        0.133         0.282         1.000
 PERP_11       -0.219        -0.104        -0.072         1.000
 PERP_13       -0.112        -0.184        -0.056         0.349         1.000
 PERP_15       -0.075        -0.145        -0.123         0.312         0.424
 GENDER        -0.017        -0.016        -0.017        -0.248        -0.215


           ESTIMATED CORRELATION MATRIX FOR THE LATENT VARIABLES
              PERP_15       GENDER
              ________      ________
 PERP_15        1.000
 GENDER        -0.217         1.000


           S.E. FOR ESTIMATED CORRELATION MATRIX FOR THE LATENT VARIABLES
              I_PRO         I_PEER        I_PERP        L_PRO_11      L_PRO_13
              ________      ________      ________      ________      ________
 I_PRO          0.000
 I_PEER         0.247         0.000
 I_PERP         0.091         0.171         0.000
 L_PRO_11       0.000         0.000         0.000         0.000
 L_PRO_13       0.000         0.000         0.000         0.063         0.000
 L_PRO_15       0.000         0.000         0.000         0.028         0.057
 L_PEER_1       0.000         0.000         0.000         0.051         0.057
 L_PEER_1       0.000         0.000         0.000         0.062         0.056
 L_PEER_1       0.000         0.000         0.000         0.064         0.063
 L_PERP_1       0.000         0.000         0.000         0.052         0.061
 L_PERP_1       0.000         0.000         0.000         0.051         0.050
 L_PERP_1       0.000         0.000         0.000         0.019         0.051
 PRO_11         0.038         0.138         0.053         0.026         0.056
 PRO_13         0.040         0.137         0.053         0.056         0.027
 PRO_15         0.040         0.145         0.055         0.024         0.054
 PEER_11        0.076         0.075         0.055         0.052         0.055
 PEER_13        0.075         0.074         0.054         0.060         0.056
 PEER_15        0.077         0.076         0.055         0.062         0.062
 PERP_11        0.054         0.103         0.043         0.043         0.050
 PERP_13        0.047         0.089         0.039         0.044         0.044
 PERP_15        0.048         0.090         0.040         0.016         0.044
 GENDER         0.044         0.065         0.040         0.000         0.000


           S.E. FOR ESTIMATED CORRELATION MATRIX FOR THE LATENT VARIABLES
              L_PRO_15      L_PEER_1      L_PEER_1      L_PEER_1      L_PERP_1
              ________      ________      ________      ________      ________
 L_PRO_15       0.000
 L_PEER_1       0.024         0.000
 L_PEER_1       0.063         0.053         0.000
 L_PEER_1       0.061         0.028         0.048         0.000
 L_PERP_1       0.022         0.046         0.054         0.019         0.000
 L_PERP_1       0.052         0.048         0.044         0.040         0.067
 L_PERP_1       0.047         0.018         0.048         0.042         0.019
 PRO_11         0.024         0.045         0.052         0.054         0.044
 PRO_13         0.054         0.048         0.049         0.054         0.051
 PRO_15         0.029         0.020         0.052         0.051         0.018
 PEER_11        0.023         0.024         0.053         0.027         0.044
 PEER_13        0.061         0.053         0.023         0.050         0.052
 PEER_15        0.060         0.027         0.050         0.024         0.019
 PERP_11        0.018         0.039         0.044         0.016         0.030
 PERP_13        0.045         0.042         0.039         0.035         0.059
 PERP_15        0.041         0.015         0.042         0.037         0.017
 GENDER         0.000         0.000         0.000         0.000         0.000


           S.E. FOR ESTIMATED CORRELATION MATRIX FOR THE LATENT VARIABLES
              L_PERP_1      L_PERP_1      PRO_11        PRO_13        PRO_15
              ________      ________      ________      ________      ________
 L_PERP_1       0.000
 L_PERP_1       0.052         0.000
 PRO_11         0.042         0.016         0.000
 PRO_13         0.043         0.044         0.029         0.000
 PRO_15         0.042         0.039         0.029         0.023         0.000
 PEER_11        0.046         0.017         0.029         0.033         0.032
 PEER_13        0.043         0.047         0.031         0.028         0.028
 PEER_15        0.038         0.041         0.031         0.029         0.026
 PERP_11        0.056         0.016         0.027         0.031         0.025
 PERP_13        0.023         0.049         0.030         0.029         0.028
 PERP_15        0.048         0.024         0.021         0.027         0.026
 GENDER         0.000         0.000         0.018         0.019         0.019


           S.E. FOR ESTIMATED CORRELATION MATRIX FOR THE LATENT VARIABLES
              PEER_11       PEER_13       PEER_15       PERP_11       PERP_13
              ________      ________      ________      ________      ________
 PEER_11        0.000
 PEER_13        0.033         0.000
 PEER_15        0.032         0.029         0.000
 PERP_11        0.027         0.030         0.025         0.000
 PERP_13        0.031         0.027         0.026         0.033         0.000
 PERP_15        0.020         0.028         0.028         0.034         0.028
 GENDER         0.019         0.018         0.019         0.019         0.017


           S.E. FOR ESTIMATED CORRELATION MATRIX FOR THE LATENT VARIABLES
              PERP_15       GENDER
              ________      ________
 PERP_15        0.000
 GENDER         0.019         0.000


           EST./S.E. FOR ESTIMATED CORRELATION MATRIX FOR THE LATENT VARIABLES
              I_PRO         I_PEER        I_PERP        L_PRO_11      L_PRO_13
              ________      ________      ________      ________      ________
 I_PRO        999.000
 I_PEER         0.227       999.000
 I_PERP        -3.866        -1.824       999.000
 L_PRO_11       0.000         0.000         0.000       999.000
 L_PRO_13       0.000         0.000         0.000         2.487       999.000
 L_PRO_15       0.000         0.000         0.000         1.819         5.704
 L_PEER_1       0.000         0.000         0.000         5.380         1.488
 L_PEER_1       0.000         0.000         0.000         1.809         4.022
 L_PEER_1       0.000         0.000         0.000         1.317         1.837
 L_PERP_1       0.000         0.000         0.000        -3.916        -0.246
 L_PERP_1       0.000         0.000         0.000        -1.119        -2.856
 L_PERP_1       0.000         0.000         0.000        -1.715        -2.511
 PRO_11        14.444         0.226        -3.679        32.449         2.349
 PRO_13        13.764         0.226        -3.695         2.346        31.360
 PRO_15        14.503         0.226        -3.730         1.730         4.890
 PEER_11        0.221         4.000        -1.710         5.104         1.467
 PEER_13        0.221         3.970        -1.715         1.778         3.855
 PEER_15        0.221         3.983        -1.723         1.299         1.798
 PERP_11       -3.820        -1.767        13.696        -3.865        -0.246
 PERP_13       -3.759        -1.769        12.930        -1.114        -2.827
 PERP_15       -3.733        -1.762        12.797        -1.700        -2.504
 GENDER        11.628        -0.855       -10.597         0.000         0.000


           EST./S.E. FOR ESTIMATED CORRELATION MATRIX FOR THE LATENT VARIABLES
              L_PRO_15      L_PEER_1      L_PEER_1      L_PEER_1      L_PERP_1
              ________      ________      ________      ________      ________
 L_PRO_15     999.000
 L_PEER_1       1.119       999.000
 L_PEER_1       1.020         2.702       999.000
 L_PEER_1       3.175         1.668         4.396       999.000
 L_PERP_1      -0.233        -4.656        -1.199        -1.128       999.000
 L_PERP_1      -1.097        -1.645        -3.760        -0.265         1.187
 L_PERP_1      -2.773        -1.861        -2.495        -2.166         1.128
 PRO_11         1.740         5.108         1.779         1.302        -3.838
 PRO_13         4.972         1.466         3.874         1.805        -0.245
 PRO_15        28.124         1.101         1.008         3.077        -0.233
 PEER_11        1.106        40.189         2.572         1.621        -4.559
 PEER_13        1.009         2.577        41.747         4.066        -1.193
 PEER_15        3.057         1.620         4.044        39.574        -1.115
 PERP_11       -0.233        -4.416        -1.188        -1.123        26.666
 PERP_13       -1.096        -1.629        -3.691        -0.265         1.163
 PERP_15       -2.752        -1.832        -2.455        -2.138         1.107
 GENDER         0.000         0.000         0.000         0.000         0.000


           EST./S.E. FOR ESTIMATED CORRELATION MATRIX FOR THE LATENT VARIABLES
              L_PERP_1      L_PERP_1      PRO_11        PRO_13        PRO_15
              ________      ________      ________      ________      ________
 L_PERP_1     999.000
 L_PERP_1       4.312       999.000
 PRO_11        -1.113        -1.674       999.000
 PRO_13        -2.824        -2.462        14.384       999.000
 PRO_15        -1.089        -2.707        12.358        23.075       999.000
 PEER_11       -1.635        -1.826         7.919         2.304         0.950
 PEER_13       -3.692        -2.454         3.136         6.810         2.090
 PEER_15       -0.265        -2.137         2.452         3.493         6.021
 PERP_11        1.151         1.096        -9.246        -4.046        -5.034
 PERP_13       37.870         3.978        -4.647        -7.051        -5.215
 PERP_15        3.989        36.467        -5.844        -7.006        -7.511
 GENDER         0.000         0.000        15.452        14.978        15.565


           EST./S.E. FOR ESTIMATED CORRELATION MATRIX FOR THE LATENT VARIABLES
              PEER_11       PEER_13       PEER_15       PERP_11       PERP_13
              ________      ________      ________      ________      ________
 PEER_11      999.000
 PEER_13        6.711       999.000
 PEER_15        4.192         9.802       999.000
 PERP_11       -7.965        -3.459        -2.867       999.000
 PERP_13       -3.604        -6.700        -2.200        10.507       999.000
 PERP_15       -3.640        -5.096        -4.420         9.154        15.356
 GENDER        -0.892        -0.894        -0.892       -12.865       -12.421


           EST./S.E. FOR ESTIMATED CORRELATION MATRIX FOR THE LATENT VARIABLES
              PERP_15       GENDER
              ________      ________
 PERP_15      999.000
 GENDER       -11.671       999.000


           TWO-TAILED P-VALUE FOR ESTIMATED CORRELATION MATRIX FOR THE LATENT VARIABLES
              I_PRO         I_PEER        I_PERP        L_PRO_11      L_PRO_13
              ________      ________      ________      ________      ________
 I_PRO          0.000
 I_PEER         0.820         0.000
 I_PERP         0.000         0.068         0.000
 L_PRO_11       1.000         1.000         1.000         0.000
 L_PRO_13       1.000         1.000         1.000         0.013         0.000
 L_PRO_15       1.000         1.000         1.000         0.069         0.000
 L_PEER_1       1.000         1.000         1.000         0.000         0.137
 L_PEER_1       1.000         1.000         1.000         0.070         0.000
 L_PEER_1       1.000         1.000         1.000         0.188         0.066
 L_PERP_1       1.000         1.000         1.000         0.000         0.806
 L_PERP_1       1.000         1.000         1.000         0.263         0.004
 L_PERP_1       1.000         1.000         1.000         0.086         0.012
 PRO_11         0.000         0.821         0.000         0.000         0.019
 PRO_13         0.000         0.821         0.000         0.019         0.000
 PRO_15         0.000         0.821         0.000         0.084         0.000
 PEER_11        0.825         0.000         0.087         0.000         0.143
 PEER_13        0.825         0.000         0.086         0.075         0.000
 PEER_15        0.825         0.000         0.085         0.194         0.072
 PERP_11        0.000         0.077         0.000         0.000         0.806
 PERP_13        0.000         0.077         0.000         0.265         0.005
 PERP_15        0.000         0.078         0.000         0.089         0.012
 GENDER         0.000         0.393         0.000         1.000         1.000


           TWO-TAILED P-VALUE FOR ESTIMATED CORRELATION MATRIX FOR THE LATENT VARIABLES
              L_PRO_15      L_PEER_1      L_PEER_1      L_PEER_1      L_PERP_1
              ________      ________      ________      ________      ________
 L_PRO_15       0.000
 L_PEER_1       0.263         0.000
 L_PEER_1       0.308         0.007         0.000
 L_PEER_1       0.001         0.095         0.000         0.000
 L_PERP_1       0.815         0.000         0.230         0.259         0.000
 L_PERP_1       0.273         0.100         0.000         0.791         0.235
 L_PERP_1       0.006         0.063         0.013         0.030         0.259
 PRO_11         0.082         0.000         0.075         0.193         0.000
 PRO_13         0.000         0.143         0.000         0.071         0.806
 PRO_15         0.000         0.271         0.313         0.002         0.816
 PEER_11        0.269         0.000         0.010         0.105         0.000
 PEER_13        0.313         0.010         0.000         0.000         0.233
 PEER_15        0.002         0.105         0.000         0.000         0.265
 PERP_11        0.816         0.000         0.235         0.261         0.000
 PERP_13        0.273         0.103         0.000         0.791         0.245
 PERP_15        0.006         0.067         0.014         0.033         0.269
 GENDER         1.000         1.000         1.000         1.000         1.000


           TWO-TAILED P-VALUE FOR ESTIMATED CORRELATION MATRIX FOR THE LATENT VARIABLES
              L_PERP_1      L_PERP_1      PRO_11        PRO_13        PRO_15
              ________      ________      ________      ________      ________
 L_PERP_1       0.000
 L_PERP_1       0.000         0.000
 PRO_11         0.266         0.094         0.000
 PRO_13         0.005         0.014         0.000         0.000
 PRO_15         0.276         0.007         0.000         0.000         0.000
 PEER_11        0.102         0.068         0.000         0.021         0.342
 PEER_13        0.000         0.014         0.002         0.000         0.037
 PEER_15        0.791         0.033         0.014         0.000         0.000
 PERP_11        0.250         0.273         0.000         0.000         0.000
 PERP_13        0.000         0.000         0.000         0.000         0.000
 PERP_15        0.000         0.000         0.000         0.000         0.000
 GENDER         1.000         1.000         0.000         0.000         0.000


           TWO-TAILED P-VALUE FOR ESTIMATED CORRELATION MATRIX FOR THE LATENT VARIABLES
              PEER_11       PEER_13       PEER_15       PERP_11       PERP_13
              ________      ________      ________      ________      ________
 PEER_11        0.000
 PEER_13        0.000         0.000
 PEER_15        0.000         0.000         0.000
 PERP_11        0.000         0.001         0.004         0.000
 PERP_13        0.000         0.000         0.028         0.000         0.000
 PERP_15        0.000         0.000         0.000         0.000         0.000
 GENDER         0.372         0.371         0.372         0.000         0.000


           TWO-TAILED P-VALUE FOR ESTIMATED CORRELATION MATRIX FOR THE LATENT VARIABLES
              PERP_15       GENDER
              ________      ________
 PERP_15        0.000
 GENDER         0.000         0.000


DIAGRAM INFORMATION

  Use View Diagram under the Diagram menu in the Mplus Editor to view the diagram.
  If running Mplus from the Mplus Diagrammer, the diagram opens automatically.

  Diagram output
    g:\my drive\university\phd\projects\z-proso\special issue\final r&r\ri-clpm_self-report_r&r - bullying - no empathy.

     Beginning Time:  16:15:53
        Ending Time:  16:15:53
       Elapsed Time:  00:00:00


MUTHEN & MUTHEN
3463 Stoner Ave.
Los Angeles, CA  90066

Tel: (310) 391-9971
Fax: (310) 391-8971
Web: www.StatModel.com
Support: Support@StatModel.com

Copyright (c) 1998-2022 Muthen & Muthen
